# Supplementary material for: Multistate, Polarizable QM/MM Embedding Scheme Based on the Direct Reaction Field Method: Solvatochromic Shifts, Analytical Gradients and Optimizations of Conical Intersections in Solution
Source: J Chem Theory Comput. 2024 Feb 8;20(5):2111–26. doi: 10.1021/acs.jctc.3c01018 (PMC10938509; doi:10.1021/acs.jctc.3c01018)
Supplement: Supplementary file 2 — ct3c01018_si_002.zip [file ct3c01018_si_002.zip]

Archive with 34 entries (34 files):
- Pasman_dyes.mrv
- __MACOSX/._Pasman_dyes.mrv
- README.txt
- __MACOSX/._README.txt
- 9c_gas.xyz
- __MACOSX/._9c_gas.xyz
- 1a_gas.xyz
- __MACOSX/._1a_gas.xyz
- 1b_gas.xyz
- __MACOSX/._1b_gas.xyz
- 1c_gas.xyz
- __MACOSX/._1c_gas.xyz
- 2a_gas.xyz
- __MACOSX/._2a_gas.xyz
- 3b_gas.xyz
- __MACOSX/._3b_gas.xyz
- 4c_gas.xyz
- __MACOSX/._4c_gas.xyz
- 5b_gas.xyz
- __MACOSX/._5b_gas.xyz
- 5c_gas.xyz
- __MACOSX/._5c_gas.xyz
- 6a_gas.xyz
- __MACOSX/._6a_gas.xyz
- 6b_gas.xyz
- __MACOSX/._6b_gas.xyz
- 6c_gas.xyz
- __MACOSX/._6c_gas.xyz
- 6d_gas.xyz
- __MACOSX/._6d_gas.xyz
- 7c_gas.xyz
- __MACOSX/._7c_gas.xyz
- 8c_gas.xyz
- __MACOSX/._8c_gas.xyz
