# Supplementary material for: Multistate, Polarizable QM/MM Embedding Scheme Based on the Direct Reaction Field Method: Solvatochromic Shifts, Analytical Gradients and Optimizations of Conical Intersections in Solution
Source: J Chem Theory Comput. 2024 Feb 8;20(5):2111–26. doi: 10.1021/acs.jctc.3c01018 (PMC10938509; doi:10.1021/acs.jctc.3c01018)
Supplement: Supplementary file 2 — ct3c01018_si_002.zip [file ct3c01018_si_002.zip › Pasman_dyes.mrv]

<?xml version="1.0" encoding="UTF-8"?><cml version="ChemAxon file format v5.10.0, generated by v5.12.0">
<MDocument><MTextBox id="o1" toption="NOROT" fontScale="10.0" halign="LEFT" valign="TOP" autoSize="false"><Field name="text">1a</Field><MPoint x="-13.368518970031715" y="7.556560095367431"></MPoint><MPoint x="-11.443519732971168" y="7.556560095367431"></MPoint><MPoint x="-11.443519732971168" y="6.676559980926513"></MPoint><MPoint x="-13.368518970031715" y="6.676559980926513"></MPoint></MTextBox><MTextBox id="o2" toption="NOROT" fontScale="10.0" halign="LEFT" valign="TOP" autoSize="false"><Field name="text">1b</Field><MPoint x="-1.2883200119209306" y="7.491440057220457"></MPoint><MPoint x="1.4341799397993071" y="7.491440057220457"></MPoint><MPoint x="1.4341799397993071" y="6.391440152587888"></MPoint><MPoint x="-1.2883200119209306" y="6.391440152587888"></MPoint></MTextBox><MTextBox id="o3" toption="NOROT" fontScale="10.0" halign="LEFT" valign="TOP" autoSize="false"><Field name="text">1c</Field><MPoint x="9.51565954223635" y="7.605620019073484"></MPoint><MPoint x="12.925659389648459" y="7.605620019073484"></MPoint><MPoint x="12.925659389648459" y="6.698120228881834"></MPoint><MPoint x="9.51565954223635" y="6.698120228881834"></MPoint></MTextBox><MTextBox id="o4" toption="NOROT" fontScale="10.0" halign="LEFT" valign="TOP" autoSize="false"><Field name="text">2a</Field><MPoint x="-14.079999923706055" y="-1.6499998569488525"></MPoint><MPoint x="-12.155000686645508" y="-1.6499998569488525"></MPoint><MPoint x="-12.155000686645508" y="-2.5299999713897705"></MPoint><MPoint x="-14.079999923706055" y="-2.5299999713897705"></MPoint></MTextBox><MTextBox id="o5" toption="NOROT" fontScale="10.0" halign="LEFT" valign="TOP" autoSize="false"><Field name="text">3b</Field><MPoint x="-1.869999647140503" y="-1.4024999141693115"></MPoint><MPoint x="0.054999589920043945" y="-1.4024999141693115"></MPoint><MPoint x="0.054999589920043945" y="-2.2825000286102295"></MPoint><MPoint x="-1.869999647140503" y="-2.2825000286102295"></MPoint></MTextBox><MTextBox id="o6" toption="NOROT" fontScale="10.0" halign="LEFT" valign="TOP" autoSize="false"><Field name="text">4c</Field><MPoint x="10.642499923706055" y="-1.0449999570846558"></MPoint><MPoint x="12.567499160766602" y="-1.0449999570846558"></MPoint><MPoint x="12.567499160766602" y="-1.9250000715255737"></MPoint><MPoint x="10.642499923706055" y="-1.9250000715255737"></MPoint></MTextBox><MTextBox id="o7" toption="NOROT" fontScale="10.0" halign="LEFT" valign="TOP" autoSize="false"><Field name="text">5b</Field><MPoint x="-8.642259923705879" y="-9.899339942779543"></MPoint><MPoint x="-6.717260686645332" y="-9.899339942779543"></MPoint><MPoint x="-6.717260686645332" y="-10.77934005722046"></MPoint><MPoint x="-8.642259923705879" y="-10.77934005722046"></MPoint></MTextBox><MTextBox id="o8" toption="NOROT" fontScale="10.0" halign="LEFT" valign="TOP" autoSize="false"><Field name="text">5c</Field><MPoint x="3.0452403147127" y="-10.037499904632568"></MPoint><MPoint x="4.970239551773247" y="-10.037499904632568"></MPoint><MPoint x="4.970239551773247" y="-10.917500019073486"></MPoint><MPoint x="3.0452403147127" y="-10.917500019073486"></MPoint></MTextBox><MTextBox id="o9" toption="NOROT" fontScale="10.0" halign="LEFT" valign="TOP" autoSize="false"><Field name="text">6a</Field><MPoint x="-17.091799389648216" y="-17.93109879837033"></MPoint><MPoint x="-15.166800152587669" y="-17.93109879837033"></MPoint><MPoint x="-15.166800152587669" y="-18.811098912811246"></MPoint><MPoint x="-17.091799389648216" y="-18.811098912811246"></MPoint></MTextBox><MTextBox id="o10" toption="NOROT" fontScale="10.0" halign="LEFT" valign="TOP" autoSize="false"><Field name="text">6b</Field><MPoint x="-7.054299961852806" y="-17.793599942779508"></MPoint><MPoint x="-5.129300724792259" y="-17.793599942779508"></MPoint><MPoint x="-5.129300724792259" y="-18.673600057220426"></MPoint><MPoint x="-7.054299961852806" y="-18.673600057220426"></MPoint></MTextBox><MTextBox id="o11" toption="NOROT" fontScale="10.0" halign="LEFT" valign="TOP" autoSize="false"><Field name="text">6c</Field><MPoint x="2.295700419616921" y="-17.601100782012907"></MPoint><MPoint x="4.220699656677468" y="-17.601100782012907"></MPoint><MPoint x="4.220699656677468" y="-18.481100896453825"></MPoint><MPoint x="2.295700419616921" y="-18.481100896453825"></MPoint></MTextBox><MTextBox id="o12" toption="NOROT" fontScale="10.0" halign="LEFT" valign="TOP" autoSize="false"><Field name="text">6d</Field><MPoint x="13.460700381469948" y="-17.601100782012907"></MPoint><MPoint x="15.385699618530495" y="-17.601100782012907"></MPoint><MPoint x="15.385699618530495" y="-18.481100896453825"></MPoint><MPoint x="13.460700381469948" y="-18.481100896453825"></MPoint></MTextBox><MTextBox id="o13" toption="NOROT" fontScale="10.0" halign="LEFT" valign="TOP" autoSize="false"><Field name="text">7c</Field><MPoint x="-7.437319732970906" y="-26.30474024795525"></MPoint><MPoint x="-5.512320495910359" y="-26.30474024795525"></MPoint><MPoint x="-5.512320495910359" y="-27.18474036239617"></MPoint><MPoint x="-7.437319732970906" y="-27.18474036239617"></MPoint></MTextBox><MTextBox id="o14" toption="NOROT" fontScale="10.0" halign="LEFT" valign="TOP" autoSize="false"><Field name="text">8c</Field><MPoint x="1.7542802670291024" y="-26.457200247955257"></MPoint><MPoint x="3.6792795040896493" y="-26.457200247955257"></MPoint><MPoint x="3.6792795040896493" y="-27.337200362396175"></MPoint><MPoint x="1.7542802670291024" y="-27.337200362396175"></MPoint></MTextBox><MChemicalStruct><molecule molID="m1"><atomArray atomID="a1 a2 a3 a4 a5 a6 a7 a8 a9 a10 a11 a12 a13 a14 a15 a16 a17 a18 a19 a20 a21 a22 a23 a24 a25 a26 a27 a28 a29 a30 a31 a32 a33 a34 a35 a36 a37 a38 a39 a40 a41 a42 a43 a44 a45 a46 a47 a48 a49 a50 a51 a52 a53 a54 a55 a56 a57 a58 a59 a60 a61 a62 a63 a64 a65 a66 a67 a68 a69 a70 a71 a72 a73 a74 a75 a76 a77 a78 a79 a80 a81 a82 a83 a84 a85 a86 a87 a88 a89 a90 a91 a92 a93 a94 a95 a96 a97 a98 a99 a100 a101 a102 a103 a104 a105 a106 a107 a108 a109 a110 a111 a112 a113 a114 a115 a116 a117 a118 a119 a120 a121 a122 a123 a124 a125 a126 a127 a128 a129 a130 a131 a132 a133 a134 a135 a136 a137 a138 a139 a140 a141 a142 a143 a144 a145 a146 a147 a148 a149 a150 a151 a152 a153 a154 a155 a156 a157 a158 a159 a160 a161 a162 a163 a164 a165 a166 a167 a168 a169 a170 a171 a172 a173 a174 a175 a176 a177 a178 a179 a180 a181 a182 a183 a184 a185 a186 a187 a188 a189 a190 a191 a192 a193 a194 a195 a196 a197 a198 a199 a200 a201 a202 a203 a204 a205 a206 a207 a208 a209 a210 a211 a212 a213 a214 a215 a216 a217 a218 a219 a220 a221 a222 a223 a224 a225 a226 a227 a228 a229 a230 a231 a232 a233 a234 a235 a236 a237" elementType="C N C C C C C C C C C C O C C O H H H C C C N C C C C C C C C N C O O C C H H H C N C C C C C C C C C C H H H C N N N C C C C C C C C C O C O C H H C C N C C C C C C O C C C N O C C C C C C C C C C N N C C C C C C C C C C C S C C O C C C N O S C C C C C C C C C C C N C N S C C C C C C C O C O C C C C C S C C O C C C N O S C C C C C C C C N N S C C C C C C C C O O C C C O O S C C C C C C C C C C C N C N C S C C C C C C C C C C C N N S C C C C C C C C C C C N C N C C C C" x3="-9.509838377694926 -10.316093863706477 -11.238710249808618 -12.208537861891305 -11.371216550459279 -10.389164505158433 -11.05532442441775 -12.016255374957016 -11.180001112825892 -12.955767473792173 -14.288754132330585 -15.290395713199445 -16.53018308010064 -17.598428149454502 -18.894687351419723 -15.091239644017744 -12.907625057539219 -9.756187571583045 -12.58136629719756 -0.6402802136401836 0.12883610665981793 0.9684605993598194 1.8669093337598166 1.1001629173598193 0.2712184706598164 1.1040029681598194 2.0602100071598164 2.8011830049598165 1.2454894805598162 -1.9978109523401835 -2.586447672040184 -3.025315419840183 -2.9501432161401837 -2.6575641037401834 -4.210707303540195 -5.230450557440183 -6.566415094840183 -0.5492991255401836 2.7878492124598164 -0.30444056604018294 12.445992213756314 11.684402883856313 10.894463291256313 9.879931315056314 10.667499661156313 11.510980283856314 10.819446536256313 9.798701780656314 10.583771381556314 9.013017825956315 7.659545009456313 6.956324895756314 9.280202682856313 12.104879472556314 9.140118679256314 6.870699217056313 6.250236824756314 6.407788225356313 -10.473106129808434 -11.218964048704985 -11.25796569050839 -11.579016211934379 -11.553390059776344 -12.492712818379378 -13.326820216443373 -12.531776183997204 -14.663395403028758 -15.569831758743224 -16.831294281867514 -17.808813302138965 -15.28860467748142 -9.08398108070729 -10.61098345119004 -10.686827644281408 -0.8901368621048196 0.5805749692994919 1.4610729422817303 1.2216417008191855 -0.21841738636671137 -1.1903601703780384 2.849047767712775 -2.2103105125846545 -3.2058680130835135 -3.988310645339171 -4.9929467067397635 -5.745582667429019 -2.3740779451472256 -2.48145930774055 -3.312957492386735 9.737902083924615 9.98296377389397 11.00732046562199 12.310159867099278 12.029533369062396 11.045731089722533 8.499160862481137 13.543400321849143 7.332784720716473 8.2825329603896 8.116146569667263 6.397603288731089 14.766346692327371 13.7747839753063 -7.0326941285941285 -6.720759621642319 -5.6912861874765515 -4.445462903925204 -4.799622824936193 -5.741955220380065 -7.881292508419765 -7.537090132025602 -6.650164657338545 -5.064265794978892 -9.072235766111795 -10.169346105296636 -11.214955625750502 -12.44705137007665 -13.443269749351241 -9.345714582522564 -9.579983762101316 -10.163407147144238 5.318706939017746 3.7823194997177456 2.698658313717746 2.3449120413177456 4.684146218317746 3.4616735154177456 5.863120160817745 5.484194567617745 4.309775867017746 3.1166369399177456 1.1084585801177456 0.1494333069177456 -0.6279808790822541 0.5889099795177462 0.08933221301774541 -14.11513193975835 -15.21617067232659 -16.6035659942437 -17.30817844686926 -15.18401064772383 -16.576957188726823 -18.508724591587118 -19.337433940108966 -20.529897031401262 -21.43016145908367 -19.05197530551159 -4.227419056185413 -5.454277277995304 -6.285485366549885 -5.5898212687703595 -4.3681036493398935 -3.1350797908684527 -7.550706164364577 -8.21793404310754 -9.379817184514941 -10.103451508619429 -11.350750892540809 -8.282301259062137 -8.891828410496373 -7.650711545853575 5.401421569659237 3.948447123144507 2.918195376486154 2.423142189935863 4.5256282891183055 3.6254893663345316 1.100500939511643 0.6210395733709957 0.09963475451080672 -0.7028372517954606 0.24266485352082423 16.97096302453038 15.754309010578257 14.548734059979008 13.833193445862305 15.8531484436201 14.642503576518969 12.62868203863446 11.979386248659761 11.890398720316483 10.637585668978463 10.554697060719285 9.92493810676341 8.573969655801287 9.83054648577011 12.547526242861977 12.384217164930092 -3.957534664708538 -4.633006706008539 -5.712986943408538 -6.923044341308538 -5.522426166408538 -6.559930827508538 -7.993709015508539 -9.189565293108537 -7.8127963442085395 -8.888279734408538 -10.44843795480854 -10.716120396508536 -10.91962319020854 -11.583393224608539 -12.490010542608537 5.827015541008215 5.11518683500025 4.124174979975198 3.1734765684147845 3.8936297547398695 4.7857772698441945 2.893628406850585 3.954568887401429 2.919370060900402 2.100774945044318 0.7417339873174136 -0.027394004497605096 -0.004273289301714556 -0.6375910357237871 -0.5983951729520562 18.076571323639413 17.401099282339413 16.321119044939415 15.111061647039413 16.511679821939413 15.474175160839414 14.040396972839412 12.844540695239415 14.221309644139412 13.145826253939413 11.585668033539411 11.317985591839415 11.114482798139411 10.450712763739412 9.544095445739414 12.05688181091213 14.619890973597293 13.475946225394228 12.472267027272247" y3="10.37456622780067 10.029957715163809 8.956151352481179 9.365181672107848 9.739643680427504 10.855746906585413 11.19021562377014 11.710511384278885 12.085891503082868 10.585349934614605 10.70537736377105 9.661271319155942 10.134596653286884 9.228741338334338 9.932044152402643 8.530419974525195 8.550483539304008 11.110739161115985 12.581681404902117 10.443681088419401 9.192187969008632 8.850799929990064 9.932460660029786 11.124109304930528 11.58131679037238 9.471434428825289 10.596422996684723 10.188144565318634 11.859865896029527 10.560122476761286 11.825371602138269 12.857716505991938 9.453311653802087 8.324746328729315 9.871624318268978 8.912514190966538 9.58122436113817 8.367674560545167 10.78417448452899 12.484841370020385 10.721716243833884 10.319878129723417 9.139224890235957 9.404963066360427 9.831527866560704 11.065056875004215 11.39417122579776 11.778816786168441 12.206916139130255 10.546165428231385 10.462653450730668 9.250325369167147 8.503757789781071 11.36670011370196 12.58891050108619 11.584477092828603 12.499087125355034 8.266168496459304 1.256715142086163 0.4962914003992729 2.4850619399624883 2.8687310265896344 1.5142757365366648 -0.04889134223051039 1.0830638619782056 2.16502265241865 1.1958642529320307 0.22396051947497042 0.6920847511651844 -0.14532533961637184 -0.8439798327569996 1.4698511186190966 -0.34753714007060377 3.2642472159709306 0.8002802295463569 0.3910056532417605 1.5267305397205901 2.52456380980367 3.0337818848336715 1.8941517699970256 1.1483585393672806 1.8839491380670275 0.7756109156237279 0.9837136009975769 0.0018271787608464818 0.41660453488833626 3.0041310405587507 3.924635588048025 -0.18678904281994635 1.192031594616001 2.2247333738439234 1.5084095896412038 1.290473885952717 0.2444974745659576 0.852818410800221 0.7003457983458237 1.7564398519410265 1.1500324821677577 -0.2945992085914879 -1.094504811595794 1.5091301913124155 1.2481622882227517 2.796248280833071 -4.987414975032651 -6.451434220461368 -7.079150152635755 -6.204181537799084 -4.756768837465519 -4.16565515238551 -7.411795145899894 -8.557560780673896 -9.52540422981306 -8.732522068597099 -7.428960653384252 -8.408335248128067 -8.147918199498157 -8.923451443385163 -8.40818102155358 -6.444434927903728 -5.6389880682973885 -9.3477960315208 -8.487374898984822 -9.358164838584823 -8.412714064084822 -7.387950332684822 -7.181838842784822 -6.4237092773848214 -6.2381225361848225 -5.0303202366848225 -4.2900189424848225 -5.223851222584822 -7.432643584284822 -8.429543231284821 -9.226397741984822 -6.572103490884823 -5.933274633984822 -15.537893811483304 -16.69261578077645 -16.76371410372677 -15.43112725769469 -14.082358337495654 -14.312526192650301 -15.312991907955702 -14.09098881943622 -14.385226264596982 -13.300547012075866 -12.969476355532716 -14.221183362478381 -13.777444604398308 -14.961506001902464 -15.946054563104251 -16.55147601104374 -15.314285716392138 -15.166666929730193 -14.26227583283396 -14.652595125391073 -13.901904300591791 -14.678733965024971 -16.334229399970816 -17.272042853803434 -13.31168836523565 -15.345565911209698 -14.66946914407249 -14.095315628071319 -15.126143816625305 -16.506981516033996 -15.665257127563477 -15.41791014574649 -16.40974607916845 -14.748719409345565 -14.210706956919754 -17.211141381248567 -15.484471127961902 -14.896918579912441 -14.206400471677895 -15.194230722032117 -16.4059418742383 -15.57831147325029 -15.74748363250882 -16.780597386885972 -15.393656869173874 -16.86988358341266 -15.582617370337148 -15.857042157658183 -16.44574497714634 -14.59535501094938 -17.54113846369772 -15.008848025549202 -22.968428108067798 -24.634233711169415 -24.947991569250753 -24.017417225733844 -22.073319311141788 -22.534727094519816 -24.439320555098995 -23.544030139363628 -21.661982779184285 -22.08491957378814 -24.017022126760963 -25.423030750460384 -26.55650780016925 -23.135896978739105 -22.418339817270834 -23.88342706532098 -25.38328580012824 -25.867528217504606 -24.76863743359435 -23.48736294308447 -22.881138495430477 -22.437183388772716 -22.283386468357747 -21.273877112824124 -21.84242055112084 -21.823040119909287 -22.369660162974775 -21.248023058716612 -22.811953335750047 -20.785597215202756 -23.499919190043876 -25.165724793145493 -25.47948265122683 -24.548908307709922 -22.604810393117866 -23.066218176495894 -24.970811637075073 -24.075521221339706 -22.193473861160363 -22.61641065576422 -24.54851320873704 -25.954521832436463 -27.087998882145328 -23.667388060715183 -22.949830899246912 -21.85746613644299 -20.925949309378325 -20.057004179705533 -20.55200456117526" z3="0.4495611667324583 1.6126244859618608 1.2864864640963207 0.1539964364340638 -1.082571684239285 -0.7138548815948209 2.0731436773667435 0.9784853259378168 -0.2573814396645793 0.6263471364536684 0.7761449010744521 0.4836580866391258 0.7011285545481061 0.45104814235298485 0.7725517277841218 0.10134428563502423 -0.07154568965992714 -1.5810241294604368 1.3483698674780324 0.17366708566323547 -0.13930358057713804 1.1204275686151741 1.470337526590929 1.7705662310597188 0.5416812670439065 -1.2988336976220978 -0.8998557611167893 0.38163047714589227 -0.6178013172159391 0.1933670491551044 0.5468733718445042 0.8375277959066714 -0.1250001599439451 -0.43957232872941837 -0.011453032925839185 -0.28833070177595954 -0.07991981318545403 -0.38400129773825875 -1.7075912963080926 0.7903634147887562 -0.06636292187781757 1.10940001628147 0.8279596706089898 -0.31583832265480394 -1.5699991976933252 -1.2349228823591152 1.5496074217735585 0.445230317287056 -0.8105383233100089 0.11826306774265428 0.22743578794327043 -0.09362562002201116 -0.5141849936421 -2.1136572426570797 0.7934226355261595 0.6587658042852784 1.0048123179827453 -0.3614683042935051 -0.3867997489076042 0.6139987695157608 -0.47229525686481727 0.9936547658090218 1.7336688139670466 -0.0430987084858806 -0.5781801170476746 -1.262405314674294 -0.45976698476710304 0.18426071551565745 0.16152495925105106 0.7465527071739337 0.6768850622019527 -0.05097243664407783 0.9756923043667507 -1.001404509931635 1.5784928881327178 1.4953568475783277 1.6494372607427348 0.6322654555344163 0.6867216059447021 0.5992076676353273 1.7412826872875184 -0.30038206117047317 -0.44625157554939 -1.504146549662422 -1.7569884540203005 -2.9967821842449713 -1.1906748316920506 -1.8857826737103325 0.2739498108679386 0.8342806038607146 -0.21982667963928537 -1.2123298103392852 -0.5055704207392855 0.5426160992607145 1.5480574507607145 1.1021041213607146 -0.7831827256392854 0.38941436446071465 2.1187918874607146 2.9392311783607146 -0.19120876683928545 -0.05029845543928535 -1.8583349959392856 0.3631599083487201 0.7211500453679769 -0.24938356947665358 -0.4085616916203293 -0.76077755703754 0.2915226543860737 0.8930776080182681 1.8122690167083013 1.0117318633734078 0.4206669695242714 0.23274194978701368 0.42703652856400165 -0.3963337902258598 -0.20183714038180317 -1.212716244650466 -0.7754047727819902 -1.59276917568611 1.2296482356205232 0.8400429984344828 1.1891829494344828 1.7067928767344827 0.6641770599344827 -0.24976635826551724 0.33387883323448264 -0.49935714706551726 -1.3447650135655174 -0.7198478644655173 -0.5514983737655172 0.09376571893448271 0.5074828554344828 0.8258562542344827 -0.9377778649655173 -1.7638242451655173 0.5893280113766363 -0.2593193316251014 0.38030086456955714 0.3787677625592001 0.48412456519150615 1.071064592064751 -0.2193610980107054 -0.30259628626092194 -0.8492237633190909 -0.9711555012018188 0.04854759379511971 0.10295137037036994 -0.6989626296296299 -1.1023566296296299 -1.9990816296296299 -1.29770162962963 -0.8355846296296299 -0.6580336296296299 0.35287137037036986 0.8789463703703699 1.85468337037037 2.2040013703703702 -1.06169862962963 -1.36687662962963 0.8201753703703702 0.7718398307999998 1.6043642135999998 0.6283525527999996 -0.3421820761000003 -0.29857905490000025 -1.1655503957000004 -0.4602087445000005 -1.3864681564000003 0.32837237459999935 0.9663328955999995 -2.131461247700001 -0.18777710004706313 -1.3898573585758425 -0.7365446911869589 0.14203172900407862 0.8942488348821825 1.3485864671373555 -0.17032035885825123 0.6897689911904368 -1.418692011376271 0.5657254732078807 -1.3678235584105156 -0.12609085394833583 -0.46074075840267487 0.7180301927251408 1.4245807693745118 -2.442992608129007 0.9230016681725165 1.1177844326608888 0.09346766156815248 0.18677140137454612 1.0315323294868806 0.01105609890546962 -0.8318367879246913 -0.7765008841512132 0.09067894370189723 -0.9141110136432278 -0.5808484716206798 -0.43256967700903415 -0.31220853291250683 -0.5102873780857806 -0.4501459448934884 -0.8937800839523989 -1.612129285949483 -0.17840309500555193 0.2738238364110258 0.7058924656821508 -0.39454442895373265 1.2164208513638155 -1.5293083732555508 -1.0225628182814939 0.09428977265971414 0.08898432030801653 1.1755081693256113 -0.9985238091751938 2.0545719636452366 -1.8781458667118844 0.9681422066515255 1.1629249711398977 0.13860820004716148 0.23191193985355513 1.0766728679658895 0.05619663738447862 -0.7866962494456823 -0.7313603456722042 0.13581948218090623 -0.8689704751642188 -0.5357079331416708 -0.38742913853002514 -0.2670679944334978 -0.4651468396067716 -0.4050054064144794 -0.8689704751642188 0.13581948218090623 0.13581948218090623 0.13581948218090623"></atomArray><bondArray><bond atomRefs2="a1 a6" order="1"></bond><bond atomRefs2="a1 a2" order="1"></bond><bond atomRefs2="a2 a7" order="1"></bond><bond atomRefs2="a2 a3" order="1"></bond><bond atomRefs2="a3 a4" order="1"></bond><bond atomRefs2="a4 a17" order="1"></bond><bond atomRefs2="a4 a10" order="1"></bond><bond atomRefs2="a4 a5" order="1"></bond><bond atomRefs2="a5 a6" order="1"></bond><bond atomRefs2="a6 a18" order="1"></bond><bond atomRefs2="a6 a9" order="1"></bond><bond atomRefs2="a7 a8" order="1"></bond><bond atomRefs2="a8 a19" order="1"></bond><bond atomRefs2="a8 a10" order="1"></bond><bond atomRefs2="a8 a9" order="1"></bond><bond atomRefs2="a10 a11" order="2"></bond><bond atomRefs2="a11 a12" order="1"></bond><bond atomRefs2="a12 a16" order="2"></bond><bond atomRefs2="a12 a13" order="1"></bond><bond atomRefs2="a13 a14" order="1"></bond><bond atomRefs2="a14 a15" order="1"></bond><bond atomRefs2="a20 a30" order="2"></bond><bond atomRefs2="a20 a25" order="1"></bond><bond atomRefs2="a20 a21" order="1"></bond><bond atomRefs2="a21 a38" order="1"></bond><bond atomRefs2="a21 a26" order="1"></bond><bond atomRefs2="a21 a22" order="1"></bond><bond atomRefs2="a22 a23" order="1"></bond><bond atomRefs2="a23 a28" order="1"></bond><bond atomRefs2="a23 a24" order="1"></bond><bond atomRefs2="a24 a25" order="1"></bond><bond atomRefs2="a25 a40" order="1"></bond><bond atomRefs2="a25 a29" order="1"></bond><bond atomRefs2="a26 a27" order="1"></bond><bond atomRefs2="a27 a39" order="1"></bond><bond atomRefs2="a27 a29" order="1"></bond><bond atomRefs2="a27 a28" order="1"></bond><bond atomRefs2="a30 a33" order="1"></bond><bond atomRefs2="a30 a31" order="1"></bond><bond atomRefs2="a31 a32" order="3"></bond><bond atomRefs2="a33 a35" order="1"></bond><bond atomRefs2="a33 a34" order="2"></bond><bond atomRefs2="a35 a36" order="1"></bond><bond atomRefs2="a36 a37" order="1"></bond><bond atomRefs2="a41 a46" order="1"></bond><bond atomRefs2="a41 a42" order="1"></bond><bond atomRefs2="a42 a47" order="1"></bond><bond atomRefs2="a42 a43" order="1"></bond><bond atomRefs2="a43 a44" order="1"></bond><bond atomRefs2="a44 a53" order="1"></bond><bond atomRefs2="a44 a50" order="1"></bond><bond atomRefs2="a44 a45" order="1"></bond><bond atomRefs2="a45 a46" order="1"></bond><bond atomRefs2="a46 a54" order="1"></bond><bond atomRefs2="a46 a49" order="1"></bond><bond atomRefs2="a47 a48" order="1"></bond><bond atomRefs2="a48 a55" order="1"></bond><bond atomRefs2="a48 a50" order="1"></bond><bond atomRefs2="a48 a49" order="1"></bond><bond atomRefs2="a50 a51" order="2"></bond><bond atomRefs2="a51 a56" order="1"></bond><bond atomRefs2="a51 a52" order="1"></bond><bond atomRefs2="a52 a58" order="3"></bond><bond atomRefs2="a56 a57" order="3"></bond><bond atomRefs2="a59 a72" order="1"></bond><bond atomRefs2="a59 a61" order="1"></bond><bond atomRefs2="a59 a60" order="1"></bond><bond atomRefs2="a60 a73" order="1"></bond><bond atomRefs2="a60 a64" order="1"></bond><bond atomRefs2="a60 a63" order="1"></bond><bond atomRefs2="a61 a74" order="1"></bond><bond atomRefs2="a61 a66" order="1"></bond><bond atomRefs2="a61 a62" order="1"></bond><bond atomRefs2="a62 a63" order="1"></bond><bond atomRefs2="a64 a65" order="1"></bond><bond atomRefs2="a65 a66" order="1"></bond><bond atomRefs2="a65 a67" order="2"></bond><bond atomRefs2="a67 a68" order="1"></bond><bond atomRefs2="a68 a71" order="2"></bond><bond atomRefs2="a68 a69" order="1"></bond><bond atomRefs2="a69 a70" order="1"></bond><bond atomRefs2="a75 a80" order="1"></bond><bond atomRefs2="a75 a76" order="1"></bond><bond atomRefs2="a76 a77" order="1"></bond><bond atomRefs2="a77 a81" order="1"></bond><bond atomRefs2="a77 a78" order="1"></bond><bond atomRefs2="a78 a79" order="1"></bond><bond atomRefs2="a79 a80" order="1"></bond><bond atomRefs2="a80 a82" order="2"></bond><bond atomRefs2="a82 a87" order="1"></bond><bond atomRefs2="a82 a83" order="1"></bond><bond atomRefs2="a83 a89" order="2"></bond><bond atomRefs2="a83 a84" order="1"></bond><bond atomRefs2="a84 a85" order="1"></bond><bond atomRefs2="a85 a86" order="1"></bond><bond atomRefs2="a87 a88" order="3"></bond><bond atomRefs2="a90 a96" order="2"></bond><bond atomRefs2="a90 a91" order="1"></bond><bond atomRefs2="a90 a95" order="1"></bond><bond atomRefs2="a91 a92" order="1"></bond><bond atomRefs2="a92 a93" order="1"></bond><bond atomRefs2="a93 a97" order="2"></bond><bond atomRefs2="a93 a94" order="1"></bond><bond atomRefs2="a94 a95" order="1"></bond><bond atomRefs2="a96 a99" order="1"></bond><bond atomRefs2="a96 a98" order="1"></bond><bond atomRefs2="a97 a103" order="1"></bond><bond atomRefs2="a97 a102" order="1"></bond><bond atomRefs2="a98 a101" order="3"></bond><bond atomRefs2="a99 a100" order="3"></bond><bond atomRefs2="a104 a109" order="1"></bond><bond atomRefs2="a104 a105" order="1"></bond><bond atomRefs2="a105 a110" order="1"></bond><bond atomRefs2="a105 a106" order="1"></bond><bond atomRefs2="a106 a113" order="1"></bond><bond atomRefs2="a106 a107" order="1"></bond><bond atomRefs2="a107 a108" order="1"></bond><bond atomRefs2="a108 a109" order="1"></bond><bond atomRefs2="a110 a114" order="2"></bond><bond atomRefs2="a110 a111" order="1"></bond><bond atomRefs2="a111 a112" order="1"></bond><bond atomRefs2="a112 a113" order="1"></bond><bond atomRefs2="a114 a119" order="1"></bond><bond atomRefs2="a114 a115" order="1"></bond><bond atomRefs2="a115 a116" order="1"></bond><bond atomRefs2="a115 a121" order="2"></bond><bond atomRefs2="a116 a117" order="1"></bond><bond atomRefs2="a117 a118" order="1"></bond><bond atomRefs2="a119 a120" order="3"></bond><bond atomRefs2="a122 a126" order="1"></bond><bond atomRefs2="a122 a123" order="1"></bond><bond atomRefs2="a123 a124" order="1"></bond><bond atomRefs2="a124 a125" order="1"></bond><bond atomRefs2="a125 a132" order="2"></bond><bond atomRefs2="a125 a127" order="1"></bond><bond atomRefs2="a126 a128" order="1"></bond><bond atomRefs2="a126 a127" order="1"></bond><bond atomRefs2="a127 a131" order="1"></bond><bond atomRefs2="a128 a129" order="1"></bond><bond atomRefs2="a129 a130" order="1"></bond><bond atomRefs2="a130 a131" order="1"></bond><bond atomRefs2="a132 a135" order="1"></bond><bond atomRefs2="a132 a133" order="1"></bond><bond atomRefs2="a133 a134" order="3"></bond><bond atomRefs2="a135 a136" order="3"></bond><bond atomRefs2="a137 a141" order="1"></bond><bond atomRefs2="a137 a138" order="1"></bond><bond atomRefs2="a138 a139" order="1"></bond><bond atomRefs2="a139 a140" order="1"></bond><bond atomRefs2="a140 a143" order="2"></bond><bond atomRefs2="a140 a142" order="1"></bond><bond atomRefs2="a141 a142" order="1"></bond><bond atomRefs2="a143 a144" order="1"></bond><bond atomRefs2="a144 a147" order="2"></bond><bond atomRefs2="a144 a145" order="1"></bond><bond atomRefs2="a145 a146" order="1"></bond><bond atomRefs2="a148 a153" order="1"></bond><bond atomRefs2="a148 a149" order="1"></bond><bond atomRefs2="a149 a150" order="1"></bond><bond atomRefs2="a150 a151" order="1"></bond><bond atomRefs2="a150 a154" order="2"></bond><bond atomRefs2="a151 a152" order="1"></bond><bond atomRefs2="a152 a153" order="1"></bond><bond atomRefs2="a154 a159" order="1"></bond><bond atomRefs2="a154 a155" order="1"></bond><bond atomRefs2="a155 a161" order="2"></bond><bond atomRefs2="a155 a156" order="1"></bond><bond atomRefs2="a156 a157" order="1"></bond><bond atomRefs2="a157 a158" order="1"></bond><bond atomRefs2="a159 a160" order="3"></bond><bond atomRefs2="a162 a166" order="1"></bond><bond atomRefs2="a162 a163" order="1"></bond><bond atomRefs2="a163 a164" order="1"></bond><bond atomRefs2="a164 a165" order="1"></bond><bond atomRefs2="a165 a168" order="2"></bond><bond atomRefs2="a165 a167" order="1"></bond><bond atomRefs2="a166 a167" order="1"></bond><bond atomRefs2="a168 a170" order="1"></bond><bond atomRefs2="a168 a169" order="1"></bond><bond atomRefs2="a169 a172" order="3"></bond><bond atomRefs2="a170 a171" order="3"></bond><bond atomRefs2="a173 a177" order="1"></bond><bond atomRefs2="a173 a174" order="1"></bond><bond atomRefs2="a174 a175" order="1"></bond><bond atomRefs2="a175 a176" order="1"></bond><bond atomRefs2="a176 a179" order="2"></bond><bond atomRefs2="a176 a178" order="1"></bond><bond atomRefs2="a177 a178" order="1"></bond><bond atomRefs2="a179 a181" order="1"></bond><bond atomRefs2="a179 a180" order="1"></bond><bond atomRefs2="a180 a182" order="1"></bond><bond atomRefs2="a180 a187" order="2"></bond><bond atomRefs2="a181 a188" order="2"></bond><bond atomRefs2="a181 a183" order="1"></bond><bond atomRefs2="a182 a184" order="1"></bond><bond atomRefs2="a183 a184" order="1"></bond><bond atomRefs2="a184 a186" order="1"></bond><bond atomRefs2="a184 a185" order="1"></bond><bond atomRefs2="a189 a193" order="1"></bond><bond atomRefs2="a189 a190" order="1"></bond><bond atomRefs2="a190 a191" order="1"></bond><bond atomRefs2="a191 a192" order="1"></bond><bond atomRefs2="a192 a195" order="1"></bond><bond atomRefs2="a192 a194" order="1"></bond><bond atomRefs2="a193 a194" order="1"></bond><bond atomRefs2="a194 a197" order="1"></bond><bond atomRefs2="a195 a196" order="1"></bond><bond atomRefs2="a196 a199" order="2"></bond><bond atomRefs2="a196 a198" order="1"></bond><bond atomRefs2="a197 a198" order="1"></bond><bond atomRefs2="a199 a202" order="1"></bond><bond atomRefs2="a199 a200" order="1"></bond><bond atomRefs2="a200 a201" order="3"></bond><bond atomRefs2="a202 a203" order="3"></bond><bond atomRefs2="a204 a209" order="1"></bond><bond atomRefs2="a204 a205" order="1"></bond><bond atomRefs2="a205 a206" order="1"></bond><bond atomRefs2="a206 a207" order="1"></bond><bond atomRefs2="a207 a208" order="1"></bond><bond atomRefs2="a208 a210" order="1"></bond><bond atomRefs2="a208 a209" order="1"></bond><bond atomRefs2="a209 a211" order="1"></bond><bond atomRefs2="a210 a213" order="1"></bond><bond atomRefs2="a211 a212" order="1"></bond><bond atomRefs2="a212 a213" order="1"></bond><bond atomRefs2="a213 a214" order="2"></bond><bond atomRefs2="a214 a216" order="1"></bond><bond atomRefs2="a214 a215" order="1"></bond><bond atomRefs2="a215 a217" order="3"></bond><bond atomRefs2="a216 a218" order="3"></bond><bond atomRefs2="a219 a223" order="1"></bond><bond atomRefs2="a219 a220" order="1"></bond><bond atomRefs2="a220 a221" order="1"></bond><bond atomRefs2="a221 a222" order="1"></bond><bond atomRefs2="a222 a225" order="1"></bond><bond atomRefs2="a222 a224" order="1"></bond><bond atomRefs2="a223 a224" order="1"></bond><bond atomRefs2="a224 a227" order="1"></bond><bond atomRefs2="a225 a226" order="1"></bond><bond atomRefs2="a226 a229" order="2"></bond><bond atomRefs2="a226 a228" order="1"></bond><bond atomRefs2="a227 a228" order="1"></bond><bond atomRefs2="a229 a232" order="1"></bond><bond atomRefs2="a229 a230" order="1"></bond><bond atomRefs2="a230 a231" order="3"></bond><bond atomRefs2="a232 a233" order="3"></bond><bond atomRefs2="a228 a234" order="1"></bond><bond atomRefs2="a227 a235" order="1"></bond><bond atomRefs2="a235 a236" order="1"></bond><bond atomRefs2="a236 a237" order="1"></bond><bond atomRefs2="a237 a234" order="1"></bond></bondArray></molecule></MChemicalStruct><MTextBox id="o16" toption="NOROT" fontScale="10.0" halign="LEFT" valign="TOP" autoSize="false"><Field name="text">9c</Field><MPoint x="13.936126255377047" y="-26.632951329931323" z="0.045140538479009"></MPoint><MPoint x="15.861125492437578" y="-26.632951329931323" z="0.045140538479009"></MPoint><MPoint x="15.861125492437578" y="-27.51295144437224" z="0.045140538479009"></MPoint><MPoint x="13.936126255377047" y="-27.51295144437224" z="0.045140538479009"></MPoint></MTextBox></MDocument>
</cml>
