# Supplementary material for: Multistate, Polarizable QM/MM Embedding Scheme Based on the Direct Reaction Field Method: Solvatochromic Shifts, Analytical Gradients and Optimizations of Conical Intersections in Solution
Source: J Chem Theory Comput. 2024 Feb 8;20(5):2111–26. doi: 10.1021/acs.jctc.3c01018 (PMC10938509; doi:10.1021/acs.jctc.3c01018)
Supplement: Supplementary file 2 — ct3c01018_si_002.zip [file ct3c01018_si_002.zip › 9c_gas.xyz]

39
-1.1278878250059684e+03 frame 1   xyz file generated by TeraChem
     S     2.4607000000   -1.2514000000    4.5748000000
     C     1.2410000000   -2.2792000000    5.4452000000
     C     1.4528000000    0.1900000000    4.1027000000
     C     0.0110000000   -2.5178000000    4.5436000000
     C    -0.7215000000   -1.2030000000    4.1139000000
     C     0.1815000000   -0.2165000000    3.2870000000
     C    -2.0003000000   -1.5604000000    3.2983000000
     C    -0.6567000000    1.0237000000    2.7715000000
     C    -2.0199000000    0.5814000000    2.0942000000
     C    -2.7923000000   -0.3501000000    2.9799000000
     C     0.1898000000    1.9115000000    1.7877000000
     C    -0.5872000000    3.1066000000    1.1852000000
     C    -1.8885000000    2.6394000000    0.5013000000
     C    -2.7556000000    1.8256000000    1.4917000000
     C    -4.0579000000   -0.1852000000    3.4742000000
     C    -4.6405000000   -1.0176000000    4.2538000000
     C    -4.8447000000    0.7898000000    3.2487000000
     N    -5.1591000000   -1.7665000000    4.9537000000
     N    -5.5803000000    1.6525000000    3.0562000000
     H     1.7046000000   -3.2328000000    5.7034000000
     H     0.9467000000   -1.7749000000    6.3682000000
     H     2.1158000000    0.8195000000    3.5160000000
     H     1.1733000000    0.7346000000    5.0068000000
     H     0.3216000000   -3.0746000000    3.6564000000
     H    -0.6810000000   -3.1531000000    5.1017000000
     H    -1.0491000000   -0.6950000000    5.0291000000
     H     0.5306000000   -0.7593000000    2.4009000000
     H    -2.5599000000   -2.3127000000    3.8560000000
     H    -1.7185000000   -2.0623000000    2.3667000000
     H    -0.9081000000    1.6449000000    3.6394000000
     H    -1.7528000000   -0.0098000000    1.2095000000
     H     0.5660000000    1.2913000000    0.9677000000
     H     1.0488000000    2.3426000000    2.3010000000
     H     0.0414000000    3.6182000000    0.4487000000
     H    -0.8263000000    3.8230000000    1.9765000000
     H    -2.4518000000    3.5122000000    0.1602000000
     H    -1.6507000000    2.0265000000   -0.3729000000
     H    -3.0589000000    2.5014000000    2.2964000000
     H    -3.6442000000    1.5000000000    0.9447000000
