# Supplementary material for: Multistate, Polarizable QM/MM Embedding Scheme Based on the Direct Reaction Field Method: Solvatochromic Shifts, Analytical Gradients and Optimizations of Conical Intersections in Solution
Source: J Chem Theory Comput. 2024 Feb 8;20(5):2111–26. doi: 10.1021/acs.jctc.3c01018 (PMC10938509; doi:10.1021/acs.jctc.3c01018)
Supplement: Supplementary file 2 — ct3c01018_si_002.zip [file ct3c01018_si_002.zip › 1a_gas.xyz]

35
-7.1086984861921542e+02 frame 54   xyz file generated by TeraChem
     C     4.0442772483    3.2131620823   -1.8433841105
     N     3.6266247059    1.8354736648   -2.0648794792
     C     2.7982802068    1.7447172992   -3.2549449323
     C     1.5185854297    2.6022231032   -3.1227702908
     C     1.9425796362    4.0624480269   -2.8811061098
     C     2.8334911763    4.1350129170   -1.6372911412
     C     2.8913972728    1.3424026317   -0.9155058498
     C     1.6157572872    2.1810854023   -0.6670572356
     C     2.0387982721    3.6404642606   -0.4244716633
     C     0.7710600547    2.1035360200   -1.9133097200
     C    -0.4785644916    1.6019759075   -1.8893236259
     C    -1.3773693150    1.4609096676   -3.0517529919
     O    -2.5659461770    0.9677111920   -2.6613131140
     C    -3.5351338942    0.7857855427   -3.6869055376
     C    -4.7800189654    0.2080631718   -3.0585860774
     O    -1.1413055909    1.7315919064   -4.2074591785
     H     4.7100185351    3.2444888567   -0.9631422588
     H     4.6388304273    3.5460012230   -2.7117285387
     H     2.5335742588    0.6889582373   -3.4306620026
     H     3.3816267584    2.0864057663   -4.1270204026
     H     0.8967804308    2.5128035532   -4.0220410469
     H     2.4865731184    4.4334760048   -3.7674639791
     H     1.0524208216    4.7023484975   -2.7601827895
     H     3.1755656072    5.1709052164   -1.4712321742
     H     2.6247388546    0.2856377825   -1.0839395302
     H     3.5418278077    1.3814682083   -0.0243294058
     H     1.0604827660    1.7851199381    0.1989587519
     H     1.1498091674    4.2724220081   -0.2606578972
     H     2.6527850924    3.6992311837    0.4917089134
     H    -0.9040352205    1.2661682717   -0.9383822485
     H    -3.1202113811    0.1220785902   -4.4640701292
     H    -3.7311394921    1.7551086811   -4.1752568988
     H    -4.5672908288   -0.7624402510   -2.5847990669
     H    -5.5551726854    0.0550007300   -3.8248241191
     H    -5.1833968938    0.8843547064   -2.2895741193
