# Supplementary material for: Multistate, Polarizable QM/MM Embedding Scheme Based on the Direct Reaction Field Method: Solvatochromic Shifts, Analytical Gradients and Optimizations of Conical Intersections in Solution
Source: J Chem Theory Comput. 2024 Feb 8;20(5):2111–26. doi: 10.1021/acs.jctc.3c01018 (PMC10938509; doi:10.1021/acs.jctc.3c01018)
Supplement: Supplementary file 2 — ct3c01018_si_002.zip [file ct3c01018_si_002.zip › 1b_gas.xyz]

36
-8.0294990375845987e+02 frame 46   xyz file generated by TeraChem
     C     0.7197478900    1.9719024321   -1.9145349773
     C     1.4888642103    3.2282459515   -2.2074285196
     C     2.3284887030    2.9568746352   -3.4840748959
     N     3.2269374374    1.8347682927   -3.3015803214
     C     2.4601910210    0.6374859458   -3.0246710408
     C     1.6312465743    0.7917296014   -1.7225935338
     C     2.4640310718    3.5091601742   -1.0483013147
     C     3.4202381108    2.3261036666   -0.8896823642
     C     4.1612111086    2.1043133425   -2.2162219635
     C     2.6055175842    1.0732425650   -0.5638269832
     C    -0.6377828487    1.8593100247   -1.8789030355
     C    -1.2264195684    0.5722218882   -1.6157943159
     N    -1.6652873162   -0.4789557937   -1.4030938791
     C    -1.5901151125    2.9893923356   -2.1009432306
     O    -1.2975360001    4.1370972316   -2.3362915130
     O    -2.8506791999    2.5653786697   -2.0109940981
     C    -3.8704224538    3.5451093136   -2.2025178439
     C    -5.2063869912    2.8550068711   -2.0826553851
     H     4.8612516092    1.2551954007   -2.1331525076
     H     4.7594001247    2.9936679597   -2.4787199446
     H     1.6659550730    2.7579227927   -4.3424012397
     H     2.9144977457    3.8601748700   -3.7233106484
     H     0.8107289781    4.0735337516   -2.3661353831
     H     3.0219218251    4.4350722159   -1.2712499459
     H     1.9054497408    3.6885881784   -0.1145676985
     H     4.1478773161    2.5278163826   -0.0853196996
     H     1.7950126606    0.4244526717   -3.8775016286
     H     3.1438771655   -0.2214038770   -2.9162661351
     H     1.0555875376   -0.1256740342   -1.5313605711
     H     2.0495009932    1.2021544736    0.3796891145
     H     3.2663546921    0.1991128123   -0.4313612063
     H    -3.7311506467    4.0147648921   -3.1902189747
     H    -3.7442729556    4.3417557103   -1.4507078465
     H    -5.3117282102    2.0680205247   -2.8443241180
     H    -6.0192166260    3.5837285771   -2.2215516619
     H    -5.3213990836    2.3908175899   -1.0917798380
