# Supplementary material for: Multistate, Polarizable QM/MM Embedding Scheme Based on the Direct Reaction Field Method: Solvatochromic Shifts, Analytical Gradients and Optimizations of Conical Intersections in Solution
Source: J Chem Theory Comput. 2024 Feb 8;20(5):2111–26. doi: 10.1021/acs.jctc.3c01018 (PMC10938509; doi:10.1021/acs.jctc.3c01018)
Supplement: Supplementary file 2 — ct3c01018_si_002.zip [file ct3c01018_si_002.zip › 1c_gas.xyz]

28
-6.2827214893462428e+02 frame 43   xyz file generated by TeraChem
     C    -0.1853644014   -0.0264185387    2.2017809362
     N    -0.9469537313   -1.1860872346    1.7556185527
     C    -1.7368933239   -0.8600503555    0.5864946527
     C    -2.7514253001    0.2728406494    0.8954422189
     C    -1.9638569540    1.5099125840    1.3692882465
     C    -1.1203763313    1.1282720203    2.5892146508
     C    -1.8119100789   -1.6667410627    2.8124345791
     C    -2.8326548345   -0.5777544304    3.2387080954
     C    -2.0475852336    0.6608658842    3.7141485764
     C    -3.6183387892   -0.2042503947    2.0193510157
     C    -4.9718116057   -0.3101756800    1.9317566828
     C    -5.6750317194    0.0566556121    0.7324841499
     H     0.4421008868   -0.3228684660    3.0596763358
     H     0.4966380809    0.2838767998    1.3919209679
     H    -2.2653432652   -1.7636497171    0.2410968314
     H    -1.0719146649   -0.5338987802   -0.2301463304
     H    -3.3511539323    0.5052402004    0.0024120956
     H    -1.3206539818    1.8615598006    0.5446761784
     H    -2.6571664576    2.3320206462    1.6127395824
     H    -0.5264771426    1.9949278805    2.9239837345
     H    -2.3394716926   -2.5713079356    2.4684594007
     H    -1.2037428923   -1.9517558194    3.6870031046
     H    -3.4912379359   -0.9564345413    4.0350064635
     H    -2.7458222133    1.4635176117    4.0039728205
     H    -1.4677067914    0.3948798803    4.6144447451
     C    -5.7606573981   -0.7837620314    3.0364058736
     N    -6.3811197904   -1.1642636950    3.9372267133
     N    -6.2235683898    0.3616486798   -0.2408008455
