# Supplementary material for: Multistate, Polarizable QM/MM Embedding Scheme Based on the Direct Reaction Field Method: Solvatochromic Shifts, Analytical Gradients and Optimizations of Conical Intersections in Solution
Source: J Chem Theory Comput. 2024 Feb 8;20(5):2111–26. doi: 10.1021/acs.jctc.3c01018 (PMC10938509; doi:10.1021/acs.jctc.3c01018)
Supplement: Supplementary file 2 — ct3c01018_si_002.zip [file ct3c01018_si_002.zip › 2a_gas.xyz]

31
-6.3355361508719466e+02 frame 40   xyz file generated by TeraChem
     N    -3.8279554999    1.7028176201    0.3179358974
     C    -3.1691150966    1.9732530936    1.5942352174
     C    -4.1340872780    0.2800706901    0.4372018832
     C    -4.6908759739    0.0998347744    1.8713518883
     C    -4.0331429426    1.2524043276    2.6598931418
     C    -1.7511354709    1.3920845404    1.5393340282
     C    -1.8059472544   -0.0878866199    1.2746627553
     C    -2.8247238196   -0.4920280513    0.2404200505
     C    -1.0628848271   -1.0232792116    1.8960143112
     C    -0.0339684428   -0.7804576572    2.9272098211
     O     0.4657403675   -1.9532640637    3.3582099904
     C     1.4685348247   -1.8669007753    4.3511859317
     O     0.3475809694    0.2807885116    3.3636048593
     C    -4.9831747167    2.5324960923    0.0630290044
     H    -3.1066513572    3.0596079065    1.7628790064
     H    -4.8544319985   -0.0195608481   -0.3403644412
     H    -5.7882361869    0.1864492164    1.8762407313
     H    -4.4471281574   -0.8913453586    2.2840604900
     H    -4.7907791964    1.9332976208    3.0770962770
     H    -3.4228184466    0.8972065201    3.5040802127
     H    -1.2216693789    1.8741230978    0.6990804563
     H    -1.1855101143    1.6015199490    2.4555386674
     H    -2.4346123114   -0.2343812960   -0.7595507617
     H    -2.9951158289   -1.5796429594    0.2682407599
     H    -1.2040379902   -2.0773009599    1.6379993073
     H     1.7654614943   -2.8979298824    4.5832460744
     H     1.0869785323   -1.3683904505    5.2563286364
     H     2.3364203561   -1.2942086529    3.9875015589
     H    -4.6747302708    3.5882279758    0.0035866571
     H    -5.4256400092    2.2635779932   -0.9093422384
     H    -5.7847439751    2.4592168570    0.8298898262
