# Supplementary material for: Multistate, Polarizable QM/MM Embedding Scheme Based on the Direct Reaction Field Method: Solvatochromic Shifts, Analytical Gradients and Optimizations of Conical Intersections in Solution
Source: J Chem Theory Comput. 2024 Feb 8;20(5):2111–26. doi: 10.1021/acs.jctc.3c01018 (PMC10938509; doi:10.1021/acs.jctc.3c01018)
Supplement: Supplementary file 2 — ct3c01018_si_002.zip [file ct3c01018_si_002.zip › 3b_gas.xyz]

31
-6.8758969190700270e+02 frame 37   xyz file generated by TeraChem
     C    -3.1926203957   -0.2010204831   -1.4018073484
     C    -3.8143220627    1.0608820647   -2.0005556830
     N    -3.2695726941    1.3575611700   -3.3059744303
     C    -1.8389898027    1.5526804829   -3.2512197031
     C    -1.1320618493    0.3071450554   -2.7174284870
     C    -1.6976525148   -0.0981910580   -1.3881812949
     C    -3.9540072404    2.4430575092   -3.9627256149
     C    -0.9056076873   -0.3202291365   -0.3051168659
     C    -1.4062503579   -0.7155455173    1.0491017807
     O    -0.4120079950   -0.7147275738    1.9357507707
     C    -0.7499635239   -1.0825666587    3.2728386731
     C     0.5034335091   -0.9987887848    4.1080433088
     C     0.5212888368   -0.1746846736   -0.4356220486
     N     1.6649038161   -0.0566962273   -0.5779519354
     O    -2.5436830574   -1.0007984843    1.3341447117
     H    -1.4673586591    1.7706917368   -4.2655817173
     H    -1.5654818700    2.4275976580   -2.6150823398
     H    -1.3179287190   -0.5219794449   -3.4223481305
     H    -0.0468881481    0.4712434897   -2.6682867815
     H    -4.9022024201    0.9113795875   -2.0937572548
     H    -3.6695835206    1.9101745785   -1.2912239135
     H    -3.4489788617   -1.0527801240   -2.0564375454
     H    -3.5938729225   -0.4070024263   -0.4043899963
     H    -1.1781728421   -2.0985125618    3.2644463878
     H    -1.5403268497   -0.4062184928    3.6379095366
     H     0.9090406267    0.0239981663    4.1061020502
     H     0.2814779650   -1.2824012943    5.1478656215
     H     1.2790894387   -1.6763070527    3.7209148457
     H    -3.8528161689    3.4152862883   -3.4287545130
     H    -5.0288185248    2.2162917387   -4.0462999593
     H    -3.5586486343    2.5772383916   -4.9822395689
