# Supplementary material for: Multistate, Polarizable QM/MM Embedding Scheme Based on the Direct Reaction Field Method: Solvatochromic Shifts, Analytical Gradients and Optimizations of Conical Intersections in Solution
Source: J Chem Theory Comput. 2024 Feb 8;20(5):2111–26. doi: 10.1021/acs.jctc.3c01018 (PMC10938509; doi:10.1021/acs.jctc.3c01018)
Supplement: Supplementary file 2 — ct3c01018_si_002.zip [file ct3c01018_si_002.zip › 4c_gas.xyz]

28
-5.7418177846988431e+02 frame 29   xyz file generated by TeraChem
     C     0.9956668771    0.2865181438   -0.5552353888
     C     0.9650954041    1.3474580958   -1.6093426723
     C     2.1290147113    1.1739673018   -2.6018458030
     C     3.4547983619    1.0473553986   -1.8950864134
     C     3.4544525959   -0.0356117131   -0.8468998934
     C     2.3026258307    0.1431868865    0.1585414581
     H     1.0787114679    2.3202715872   -1.0980328632
     H    -0.0013336417    1.3631036839   -2.1336003915
     H     1.9446644511    0.2589898534   -3.1947015732
     H     2.1175229918    2.0121764450   -3.3107134415
     H     4.4030820757   -0.0776116239   -0.2957688440
     H     3.3358702148   -1.0185816731   -1.3392523790
     H     2.2758171179   -0.6842061372    0.8821226832
     H     2.4722614118    1.0754313667    0.7265803307
     C    -0.0736076125   -0.5090236853   -0.2874118713
     C     4.5254163008    1.8166300762   -2.1726987183
     C    -1.3166279291   -0.3765400629   -1.0001016282
     C    -0.0253433812   -1.5261341900    0.7292758948
     N     0.0209705112   -2.3418476373    1.5497151857
     N    -2.3128851527   -0.2717210767   -1.5807247595
     C     5.8382436979    1.6421934623   -1.4398144481
     C     4.4797935228    2.8808943883   -3.2478509886
     H     5.7310812197    1.7980993851   -0.3534879662
     H     6.2598760918    0.6333347991   -1.5817798006
     H     6.5911686871    2.3596147390   -1.7953694522
     H     3.7328037327    3.6618295211   -3.0275666405
     H     5.4508807273    3.3854288404   -3.3500441482
     H     4.2274471197    2.4610061352   -4.2353532620
