# Supplementary material for: Multistate, Polarizable QM/MM Embedding Scheme Based on the Direct Reaction Field Method: Solvatochromic Shifts, Analytical Gradients and Optimizations of Conical Intersections in Solution
Source: J Chem Theory Comput. 2024 Feb 8;20(5):2111–26. doi: 10.1021/acs.jctc.3c01018 (PMC10938509; doi:10.1021/acs.jctc.3c01018)
Supplement: Supplementary file 2 — ct3c01018_si_002.zip [file ct3c01018_si_002.zip › 5b_gas.xyz]

   37
FINAL HEAT OF FORMATION = -1147.179149
 C    -1.653680     1.120789    -5.083190
 C    -0.444150     0.380143    -4.485450
 C     0.520553    -0.134044    -5.581232
 C     0.900687     0.967556    -6.573683
 C    -0.329638     1.680566    -7.141491
 C    -1.188315     2.249414    -6.008430
 C    -0.704314    -0.739409    -3.496710
 C     0.453009    -0.939180    -2.549682
 C     1.553125    -1.674410    -3.332880
 S     2.151813    -0.709932    -4.817619
 C    -1.740334    -1.622944    -3.470024
 C    -1.935816    -2.716681    -2.487119
 O    -3.065362    -3.419831    -2.749342
 C    -3.488492    -4.424425    -1.764917
 C    -4.775911    -5.018816    -2.283649
 C    -2.763743    -1.556214    -4.474326
 N    -3.607470    -1.502364    -5.284842
 O    -1.187135    -2.976329    -1.539033
 H     2.441463    -1.814413    -2.711350
 H     1.195089    -2.656285    -3.654908
 H     0.834437     0.022872    -2.192442
 H     0.176387    -1.544501    -1.680345
 H     0.053029    -0.978082    -6.099241
 H     0.127592     1.136673    -3.923300
 H     1.504693     0.532547    -7.379064
 H     1.534671     1.702668    -6.057162
 H    -0.007574     2.479197    -7.821109
 H    -0.930753     0.976641    -7.734316
 H    -0.604618     2.991656    -5.442942
 H    -2.061440     2.774119    -6.415191
 H    -2.276612     0.438489    -5.664336
 H    -2.264393     1.518230    -4.261711
 H    -3.363214    -3.998386    -0.764988
 H    -2.820393    -5.286702    -1.855450
 H    -4.623397    -5.483742    -3.261684
 H    -5.142384    -5.781641    -1.588982
 H    -5.542149    -4.245609    -2.388253
