# Supplementary material for: Multistate, Polarizable QM/MM Embedding Scheme Based on the Direct Reaction Field Method: Solvatochromic Shifts, Analytical Gradients and Optimizations of Conical Intersections in Solution
Source: J Chem Theory Comput. 2024 Feb 8;20(5):2111–26. doi: 10.1021/acs.jctc.3c01018 (PMC10938509; doi:10.1021/acs.jctc.3c01018)
Supplement: Supplementary file 2 — ct3c01018_si_002.zip [file ct3c01018_si_002.zip › 5c_gas.xyz]

29
-9.7214935187514766e+02 frame 42   xyz file generated by TeraChem
     S     4.3631499205   -2.0469124775    1.5896188627
     C     2.8267624812   -2.9177024171    1.9387588137
     C     1.7431012952   -1.9722516426    2.4563687410
     C     1.3893550228   -0.9474879112    1.4137529242
     C     3.7285891998   -0.7413764213    0.4998095060
     C     2.5061164969    0.0167531441    1.0834546975
     C     4.9075631423    0.2023398853    0.2502187172
     C     4.5286375491    1.4101421848   -0.5951891493
     C     3.3542188485    2.1504434790    0.0297279998
     C     2.1610799214    1.2166111989    0.1980774905
     C     0.1529015616   -0.9921811628    0.8433415832
     C    -0.8061237116   -1.9890808098    1.2570587197
     N    -1.5835378976   -2.7859353205    1.5754321185
     H     3.0700886888   -3.6722634131    2.7019178958
     H     2.4740180300   -3.4575056696    1.0444288549
     H     2.1251554830   -1.4506378913    3.3495330098
     H     0.8590567577   -2.5533722245    2.7557734228
     H     3.4191308150   -1.1998062346   -0.4571311645
     H     2.8410651618    0.4052441100    2.0649853608
     H     5.7247474922   -0.3691287837   -0.2194354460
     H     5.2868528345    0.5441079563    1.2301923846
     H     5.4009323696    2.0745469832   -0.7048523099
     H     4.2550990850    1.0817135910   -1.6137812326
     H     3.6528132329    2.5575552258    1.0126791286
     H     3.0625075767    3.0129881829   -0.5902105987
     H     1.8448355212    0.8734380446   -0.7997855216
     H     1.3055549297    1.7626119423    0.6254056366
     C    -0.3666470390   -0.1316410694   -0.1882020007
     N    -0.8662248055    0.5071877875   -1.0142483809
