# Supplementary material for: Multistate, Polarizable QM/MM Embedding Scheme Based on the Direct Reaction Field Method: Solvatochromic Shifts, Analytical Gradients and Optimizations of Conical Intersections in Solution
Source: J Chem Theory Comput. 2024 Feb 8;20(5):2111–26. doi: 10.1021/acs.jctc.3c01018 (PMC10938509; doi:10.1021/acs.jctc.3c01018)
Supplement: Supplementary file 2 — ct3c01018_si_002.zip [file ct3c01018_si_002.zip › 6a_gas.xyz]

23
-8.5969763496445501e+02 frame 43   xyz file generated by TeraChem
     S     3.4783636483    0.0759396012    0.9966329132
     C     3.0905640813   -1.4745983248    0.1532379490
     C     1.9334984184   -2.2298689396    0.8088293586
     C     0.6570923011   -1.4281211045    0.8248478993
     C     1.8236295882    0.8020309438    0.9141736747
     C     0.7405597971   -0.0937735364    1.5160624216
     C    -0.4497990241   -1.9260859629    0.2418832912
     C    -1.7795027690   -1.2821549190    0.1769249142
     O    -2.6725195942   -2.1332035669   -0.3574744175
     C    -3.9960626339   -1.6439759931   -0.4612177180
     H    -4.5946371905   -2.4580017250   -0.8898560452
     O    -2.0881868293   -0.1681673173    0.5323466882
     H     4.0109306061   -2.0776609516    0.1850896020
     H     2.8665822644   -1.2736542187   -0.9081619942
     H     2.2179442356   -2.4639239215    1.8499241777
     H     1.7714347704   -3.1852754125    0.2843507499
     H     1.8824715287    1.7523281044    1.4662213276
     H     1.5812868448    1.0483762007   -0.1332221840
     H     0.9914068556   -0.2765363044    2.5761692400
     H    -0.2314188978    0.4139637141    1.4723486830
     H    -0.4109226746   -2.9186411858   -0.2173257372
     H    -4.0387403876   -0.7574520322   -1.1132581642
     H    -4.3897749389   -1.3602431480    0.5271733704
