# Supplementary material for: Multistate, Polarizable QM/MM Embedding Scheme Based on the Direct Reaction Field Method: Solvatochromic Shifts, Analytical Gradients and Optimizations of Conical Intersections in Solution
Source: J Chem Theory Comput. 2024 Feb 8;20(5):2111–26. doi: 10.1021/acs.jctc.3c01018 (PMC10938509; doi:10.1021/acs.jctc.3c01018)
Supplement: Supplementary file 2 — ct3c01018_si_002.zip [file ct3c01018_si_002.zip › 6b_gas.xyz]

   27
FINAL HEAT OF FORMATION =  -991.014863
 C    -3.153900    -3.608127     2.402497
 C    -2.083694    -4.354280     1.600583
 C    -0.974351    -3.425697     1.197189
 C    -1.391491    -2.294645     0.300464
 C    -2.414885    -1.393649     1.001844
 S    -3.926103    -2.269553     1.463961
 C     0.300858    -3.554990     1.641512
 C     0.711277    -4.601256     2.652417
 O     1.934592    -4.524954     3.178492
 C     2.439276    -5.437356     4.154229
 C     3.845133    -5.009821     4.503547
 C     1.309712    -2.616562     1.237847
 N     2.141194    -1.868461     0.932669
 O    -0.082648    -5.372645     3.119721
 H    -2.725685    -0.580437     0.328513
 H    -1.963413    -0.927042     1.893079
 H    -1.855876    -2.713634    -0.608239
 H    -0.523299    -1.692865    -0.008280
 H    -3.968344    -4.295254     2.677349
 H    -2.717258    -3.223306     3.338400
 H    -2.548271    -4.752198     0.682004
 H    -1.708539    -5.193219     2.199961
 H     2.895910    -6.298436     3.640424
 H     1.612671    -5.816349     4.779045
 H     3.853883    -3.994435     4.927274
 H     4.275959    -5.702303     5.242599
 H     4.484873    -5.015501     3.608631
