# Supplementary material for: Multistate, Polarizable QM/MM Embedding Scheme Based on the Direct Reaction Field Method: Solvatochromic Shifts, Analytical Gradients and Optimizations of Conical Intersections in Solution
Source: J Chem Theory Comput. 2024 Feb 8;20(5):2111–26. doi: 10.1021/acs.jctc.3c01018 (PMC10938509; doi:10.1021/acs.jctc.3c01018)
Supplement: Supplementary file 2 — ct3c01018_si_002.zip [file ct3c01018_si_002.zip › 6c_gas.xyz]

19
-8.1635121435620022e+02 frame 41   xyz file generated by TeraChem
     S    -6.2216807305   -2.8865675891    4.7098462320
     C    -4.6253195652   -2.7455973416    5.5423706148
     C    -3.4460186223   -2.7277029988    4.5663589540
     C    -3.5327040808   -1.5874530073    3.5958243251
     C    -6.0439293035   -1.4428555307    3.6394273463
     C    -4.7831292807   -1.4963474591    2.7724560055
     C    -2.5331463224   -0.6734553291    3.4777976567
     C    -2.6138385659    0.4252304687    2.5515382448
     H    -4.5468748527   -3.6170898863    6.2094997399
     H    -4.6133374113   -1.8456336853    6.1796604456
     H    -3.4567574873   -3.6670510067    3.9863056818
     H    -2.4983461419   -2.6921161788    5.1248911659
     H    -6.9383027449   -1.4215787851    2.9989437436
     H    -6.0560908543   -0.5225203096    4.2468392406
     H    -4.8337411818   -2.3961474708    2.1346587250
     H    -4.7482847478   -0.6193726924    2.1084402751
     C    -1.3317754122   -0.7525584143    4.2663787758
     N    -0.3678080427   -0.8172548625    4.9043392968
     N    -2.6868540974    1.3084465187    1.8065451535
