# Supplementary material for: Multistate, Polarizable QM/MM Embedding Scheme Based on the Direct Reaction Field Method: Solvatochromic Shifts, Analytical Gradients and Optimizations of Conical Intersections in Solution
Source: J Chem Theory Comput. 2024 Feb 8;20(5):2111–26. doi: 10.1021/acs.jctc.3c01018 (PMC10938509; doi:10.1021/acs.jctc.3c01018)
Supplement: Supplementary file 2 — ct3c01018_si_002.zip [file ct3c01018_si_002.zip › 6d_gas.xyz]

30
-1.1252592329316369e+03 frame 46   xyz file generated by TeraChem
     S     2.3546290143    0.3239916271    0.9300520981
     C     0.9706486343    0.7882865870   -0.1374170735
     C    -0.3369161278    1.0102007921    0.6359341657
     C    -0.7336251046   -0.2738977864    1.3092961252
     C     1.5625693303   -1.0389052804    1.8158011449
     C     0.2054232161   -0.6515396033    2.4200842043
     C    -1.7720126876   -1.0524572739    0.8968683233
     C    -2.0941457333   -2.3589266703    1.5434213061
     H     1.2753514648    1.7202299558   -0.6375321169
     H     0.8125355383    0.0308420675   -0.9220169998
     H    -0.1603661529    1.7733444750    1.4116833330
     H    -1.1024519113    1.3655755811   -0.0624058216
     H     2.2627827891   -1.3273868819    2.6146085893
     H     1.4382843304   -1.9128225346    1.1561651808
     H     0.3498051314    0.2268807460    3.0701869879
     H    -0.1682046440   -1.4922766428    3.0148613566
     C    -2.6368393007   -0.6773881112   -0.2607522846
     O    -3.3736855629   -2.7679383505    1.4045872872
     O    -3.8765060237   -1.2116438334   -0.2469742898
     C    -4.3536066527   -1.8642817975    0.9193207376
     C    -5.5255593345   -2.7102361141    0.4782249095
     C    -4.7235015499   -0.8485164657    1.9892287390
     O    -1.3157732459   -3.0687279671    2.1191578099
     O    -2.3083225793    0.0045387500   -1.1925133777
     H    -6.3148361130   -2.0692000199    0.0621981655
     H    -5.1896950642   -3.4153365646   -0.2945530673
     H    -5.9226256864   -3.2746269701    1.3330845114
     H    -5.4997278347   -0.1718560595    1.6046545800
     H    -3.8532754111   -0.2466163053    2.2901567482
     H    -5.1100527285   -1.3702093489    2.8761887276
