# Supplementary material for: Multistate, Polarizable QM/MM Embedding Scheme Based on the Direct Reaction Field Method: Solvatochromic Shifts, Analytical Gradients and Optimizations of Conical Intersections in Solution
Source: J Chem Theory Comput. 2024 Feb 8;20(5):2111–26. doi: 10.1021/acs.jctc.3c01018 (PMC10938509; doi:10.1021/acs.jctc.3c01018)
Supplement: Supplementary file 2 — ct3c01018_si_002.zip [file ct3c01018_si_002.zip › 7c_gas.xyz]

29
-9.7215932631661622e+02 frame 70   xyz file generated by TeraChem
     S     0.3944707972   -1.1458065975    0.8420648816
     C    -0.2810012441   -1.5962187294    2.4576073738
     C    -1.3609814815   -2.6630732002    2.3601887966
     C    -2.5710388794   -2.2243885960    1.5342166332
     C    -1.1704207045   -0.7064563236    0.0546831447
     C    -2.2079253656   -1.8256582285    0.0953768274
     C    -3.6417035536   -3.3269046559    1.5390540188
     C    -4.8375598312   -2.9367203135    0.7313639980
     C    -3.4607908823   -1.4215312062   -0.6822501958
     C    -4.5362742725   -2.5116490096   -0.6712245293
     C    -6.0964324929   -2.9347137182    1.2432206774
     C    -6.3641149346   -3.3298055371    2.6006997032
     N    -6.5676177283   -3.6475529017    3.6953656977
     C    -7.2313877627   -2.5358007629    0.4544058395
     N    -8.1380050807   -2.2084606201   -0.1869627775
     H     0.5720966461   -1.9552754226    3.0534393961
     H    -0.6678923412   -0.6915704723    2.9578529625
     H    -0.9286911511   -3.5769105833    1.9159293639
     H    -1.6987940239   -2.9299935761    3.3771038025
     H    -3.0096293160   -1.3316483990    2.0221281536
     H    -0.9225012281   -0.4516404295   -0.9880634107
     H    -1.5761937165    0.2088629564    0.5217177019
     H    -1.7583498321   -2.7112910914   -0.3936126000
     H    -3.9228513991   -3.5873136015    2.5701860446
     H    -3.2088487259   -4.2358930526    1.0809649782
     H    -3.8776906321   -0.4963710633   -0.2464531988
     H    -3.1967963716   -1.1834835770   -1.7254390587
     H    -4.1555145423   -3.3980985997   -1.2103395387
     H    -5.4441594289   -2.1791333294   -1.1948247906
