# Supplementary material for: Multistate, Polarizable QM/MM Embedding Scheme Based on the Direct Reaction Field Method: Solvatochromic Shifts, Analytical Gradients and Optimizations of Conical Intersections in Solution
Source: J Chem Theory Comput. 2024 Feb 8;20(5):2111–26. doi: 10.1021/acs.jctc.3c01018 (PMC10938509; doi:10.1021/acs.jctc.3c01018)
Supplement: Supplementary file 2 — ct3c01018_si_002.zip [file ct3c01018_si_002.zip › 8c_gas.xyz]

29
-9.7215752266630659e+02 frame 38   xyz file generated by TeraChem
     C    -3.8649884865    4.2371010907    2.2981869827
     S    -3.5533211754    3.5950933066    3.9604118169
     C    -4.3533224968    1.9888904058    3.7317720710
     C    -3.7885720244    1.2171772754    2.5479590070
     C    -3.9711700336    1.9433155376    1.2114151718
     C    -3.3295658412    3.3439091068    1.1785770396
     C    -3.4459961394    1.0918227320    0.0440799982
     C    -1.8032505045    3.2653309106    1.1690360629
     C    -1.2737510164    2.3756929403    0.0395621231
     C    -1.9497648985    1.0401639225    0.0313896909
     C    -1.2584518730   -0.1299916417    0.0166136947
     C    -1.9271469572   -1.4041754348    0.0029038615
     C     0.1798672914   -0.1609926889    0.0055536081
     N    -2.4742166658   -2.4246211188   -0.0081488315
     N     1.3375367792   -0.1786447574   -0.0010189851
     H    -4.9499855255    4.3938479462    2.1711937667
     H    -3.3891481735    5.2299804292    2.2626936500
     H    -5.4415782351    2.1382847818    3.6190923577
     H    -4.1988673613    1.4355931603    4.6707348996
     H    -2.7204785352    1.0081392781    2.7300526489
     H    -4.2884294257    0.2346137894    2.4867238262
     H    -5.0572068063    2.0736650482    1.0535939567
     H    -3.6447528365    3.8151241234    0.2274202748
     H    -3.7628082172    1.5593760257   -0.9059521937
     H    -3.8824987764    0.0824045719    0.0692467793
     H    -1.4461798334    2.8909352200    2.1418778566
     H    -1.3794137251    4.2766093990    1.0570730818
     H    -0.1807579472    2.2710910466    0.0972637572
     H    -1.4998929703    2.8532166115   -0.9319885658
