# Supplementary material for: Multistate, Polarizable QM/MM Embedding Scheme Based on the Direct Reaction Field Method: Solvatochromic Shifts, Analytical Gradients and Optimizations of Conical Intersections in Solution
Source: J Chem Theory Comput. 2024 Feb 8;20(5):2111–26. doi: 10.1021/acs.jctc.3c01018 (PMC10938509; doi:10.1021/acs.jctc.3c01018)
Supplement: Supplementary file 3 — ct3c01018_si_003.zip [file ct3c01018_si_003.zip]

Archive with 12 entries (12 files):
- README.txt
- __MACOSX/._README.txt
- fig4_iedrf_mdci.rst7
- __MACOSX/._fig4_iedrf_mdci.rst7
- fig4_qmmm_FC_meci.rst7
- __MACOSX/._fig4_qmmm_FC_meci.rst7
- chromophore.qmregion
- __MACOSX/._chromophore.qmregion
- fig4.prmtop
- __MACOSX/._fig4.prmtop
- fig4_qmmm_meci.rst7
- __MACOSX/._fig4_qmmm_meci.rst7
