# Supplementary material for: Multistate, Polarizable QM/MM Embedding Scheme Based on the Direct Reaction Field Method: Solvatochromic Shifts, Analytical Gradients and Optimizations of Conical Intersections in Solution
Source: J Chem Theory Comput. 2024 Feb 8;20(5):2111–26. doi: 10.1021/acs.jctc.3c01018 (PMC10938509; doi:10.1021/acs.jctc.3c01018)
Supplement: Supplementary file 3 — ct3c01018_si_003.zip [file ct3c01018_si_003.zip › README.txt]

* fig4.prmtop: Amber topology for Pasman dye 7c solvated in n-hexane.

* chromophore.qmregion: list of QM atoms.

* fig4_qmmm_FC_meci.rst7: Franck-Condon geometry at the QM/MM level

* fig4_qmmm_meci.rst7: MECI geometry optimizes at the CASSCF(4,3)/def2-svp QM/MM level

* fig4_iedrf_mdci.rst7: MDCI geometry (to the above MECI geometry) re-optimized at the CASSCF(4,3)/def2-svp QM/MM-IEDRF level
