# Supplementary material for: Multistate, Polarizable QM/MM Embedding Scheme Based on the Direct Reaction Field Method: Solvatochromic Shifts, Analytical Gradients and Optimizations of Conical Intersections in Solution
Source: J Chem Theory Comput. 2024 Feb 8;20(5):2111–26. doi: 10.1021/acs.jctc.3c01018 (PMC10938509; doi:10.1021/acs.jctc.3c01018)
Supplement: Supplementary file 3 — ct3c01018_si_003.zip [file ct3c01018_si_003.zip › fig4_qmmm_FC_meci.rst7]

default_name
 16129  0.0000000E+00
  32.1585512  28.4769217  28.3790531  30.3631784  28.6481847  28.5064351
  29.8686638  29.9634864  29.0533628  30.5271869  30.3986211  30.3721298
  32.8318281  29.4969739  29.7126344  32.0328794  30.6932086  30.1889113
  29.7889544  31.5868602  30.9762980  30.4533673  32.1047557  32.1947180
  32.6647576  31.1596600  31.5078832  31.9124904  32.3169457  32.1399204
  29.6509992  32.5905359  33.3767988  28.3365170  32.1225620  33.5120609
  27.2700834  31.7045683  33.5511803  30.3559875  33.0133576  34.5138981
  30.9964058  33.3295066  35.4090969  30.0009147  28.4781322  27.4977394
  30.0183013  27.7904594  29.1026442  30.0107236  30.7421900  28.2983374
  28.7958416  29.8611736  29.2077474  30.4397667  29.5654610  31.0846378
  33.8125839  29.7980752  29.3653275  33.0082530  28.7913899  30.5440583
  32.1287952  31.4941096  29.4445410  28.7569582  31.3060768  31.1832231
  29.7093731  32.4057423  30.2152783  32.6570587  30.3211056  32.2131859
  33.7073458  31.4250742  31.3450876  32.0885724  33.2293799  31.5283405
  32.3204290  32.5538575  33.1202724  11.9301182  29.4972415   9.2562785
  12.2001034  30.8959251   8.6365917  13.1125599  31.5986429   9.6941726
  13.1909367  33.1331954   9.2668400  14.1746594  33.8853660  10.2089918
  14.3601853  35.3248573   9.8390198  12.8520390  28.9154868   9.3779935
  11.2256810  28.8953824   8.6691479  11.4344002  29.6366325  10.2247978
  12.7800537  30.8625579   7.7061438  11.2666565  31.4616847   8.5280162
  14.0587727  31.0473228   9.7567473  12.6340767  31.4802041  10.6740802
  13.6316487  33.1457124   8.2624467  12.2076279  33.6177087   9.2274529
  15.1568734  33.4099489  10.0975323  13.8831269  33.8509736  11.2658816
  15.0661961  35.7869964  10.5398529  14.8316380  35.3509822   8.8489495
  13.4711987  35.9473129   9.6795016  10.7729094  17.6395355  18.4972627
   9.4123862  17.0944337  17.8061636   8.1647876  17.4654876  18.5558031
   6.8191016  17.0054442  17.8869121   5.5659278  17.2904340  18.8165815
   5.1131881  18.7397044  18.9558189  11.5492480  16.8895944  18.3021238
  10.5362761  17.7972119  19.5566643  11.2268718  18.5874942  18.1834343
   9.4458754  17.4237019  16.7603853   9.5736087  16.0100489  17.7700203
   8.1116202  18.5581303  18.6363933   8.0904582  17.1473083  19.6029070
   6.6982863  17.4806447  16.9056995   6.7760547  15.9132443  17.7950647
   5.8517287  16.8950351  19.7990110   4.6798232  16.7529021  18.4573171
   5.7354148  19.3442594  19.6270368   5.1569980  19.2984715  18.0129249
   4.1437762  18.8391049  19.4593580  15.0278704  49.2038415  43.7061121
  14.8960688  49.4509051  45.1912157  13.8304274  48.6193751  45.8224403
  13.4885905  49.1113919  47.1881372  12.2308733  48.5052166  47.8172304
  10.9158356  48.6543491  47.0204612  15.6785061  49.8355961  43.0890667
  14.0390646  49.2017607  43.2312986  15.2911675  48.1571430  43.5104410
  15.8170378  49.2227648  45.7416317  14.8004410  50.5285628  45.3720466
  14.1539738  47.5712827  45.8255254  12.8560660  48.7592050  45.3384391
  14.3572886  49.0039702  47.8492128  13.3334296  50.1967725  47.1555349
  12.0436518  49.1092721  48.7134754  12.5199969  47.4647059  48.0094406
   9.9716646  48.4222968  47.5282814  10.6743366  49.6365893  46.5961115
  10.9960444  47.9603795  46.1747886  33.7936713  12.2483049  16.0769928
  33.9328934  11.7880869  17.5345886  32.9424912  10.6668258  17.8515699
  32.8713442  10.2516303  19.3578489  34.0968939   9.4888664  19.8642977
  34.0017401   9.2134910  21.3788889  34.1852051  11.5372234  15.3392556
  34.4186036  13.1468616  16.0045698  32.7623688  12.5471878  15.8527763
  34.9532648  11.5168491  17.8320129  33.5334765  12.6486402  18.0851372
  33.2842051   9.7518630  17.3523062  31.9178234  10.8198614  17.4912517
  32.6620013  11.1628552  19.9314640  31.9704987   9.6706176  19.5904262
  34.9585005  10.1551128  19.7341459  34.3317028   8.5289312  19.3882892
  33.0487086   8.7262073  21.6186340  34.7734200   8.5995050  21.8592232
  34.0070349  10.1547532  21.9420879  35.6340617  65.3058124  19.5734394
  35.8303661  64.6130099  20.8862360  35.3614797  63.2039371  21.0568769
  35.9363460  62.2887063  19.9848316  35.5893258  60.8154321  20.2116955
  36.3820829  59.8325305  19.2815874  35.7565154  66.3955426  19.5473354
  34.6175718  65.1483073  19.1924818  36.3257741  64.9622235  18.7945497
  36.9010925  64.6139112  21.1244219  35.3465432  65.2418513  21.6436441
  34.2670392  63.1317668  21.0434025  35.6650819  62.9023948  22.0668743
  35.5989150  62.6430431  19.0031050  37.0310106  62.3513341  20.0160883
  34.5257415  60.5671325  20.1100786  35.9110498  60.4920516  21.2092474
  37.4441318  59.7584968  19.5457094  36.0180482  58.7987208  19.3252704
  36.3569555  60.0456576  18.2058857  11.1978800  56.3580286  32.8359138
  12.1728012  56.4070723  34.0211193  13.4721100  55.5713737  33.9407417
  13.1094248  54.0646684  33.9894497  14.5215151  53.3034894  34.1297752
  14.2683308  51.8118508  34.2146789  10.7077410  55.3789541  32.9020092
  11.7923739  56.3428185  31.9142105  10.4708054  57.1773731  32.8927433
  12.5349238  57.4342396  34.1514427  11.6057446  56.2450897  34.9459964
  14.1029513  55.8572304  34.7913391  14.0082915  55.7318165  32.9973671
  12.3913252  53.7273104  34.7468864  12.6469748  53.8054778  33.0291607
  15.0520270  53.7393868  34.9851925  15.1610615  53.5614364  33.2767574
  13.9536516  51.4521723  33.2273609  15.1835644  51.3274235  34.5764190
  13.5839712  51.6179816  35.0496990  55.1467797  30.6387086  14.9646733
  54.9601513  29.1226640  15.3229325  55.7343985  28.7069927  16.5915668
  55.6038586  27.1950746  16.9338978  56.1264006  26.1604486  15.9100969
  57.6511399  26.3966179  15.6428516  54.8166481  31.3499065  15.7317446
  54.6764914  30.7650237  13.9817879  56.2379576  30.6712814  14.8576186
  53.9049565  28.9229513  15.5462435  55.1634413  28.4909110  14.4495747
  55.4137112  29.3135219  17.4474123  56.7764956  29.0489030  16.6095102
  56.0227868  26.9274478  17.9116838  54.5680233  26.9946418  17.2340019
  55.4765946  26.0265022  15.0365927  56.1110302  25.1601878  16.3600214
  58.1290814  26.4033642  16.6301286  58.1269299  25.6739564  14.9686296
  57.7783772  27.3804031  15.1746958  19.0209989   0.7449238  42.8103830
  18.5685591   1.4629681  41.5795414  17.5508065   0.7372591  40.6558944
  17.3233342   1.5199931  39.3374912  16.0565910   0.9047596  38.5710270
  15.7515473   1.5267003  37.1402446  19.4770724  -0.1598003  42.3900692
  18.2096323   0.5200188  43.5134422  19.8423831   1.3227112  43.2516138
  18.0466985   2.3807805  41.8769828  19.4011006   1.8423359  40.9744426
  16.6223230   0.5935557  41.2219841  17.9387907  -0.2582490  40.4076511
  17.1994137   2.5901778  39.5437385  18.2440228   1.3736212  38.7594787
  15.1789765   1.0690186  39.2082092  16.2728142  -0.1698158  38.6126053
  14.8444747   1.0815623  36.7133209  15.4847349   2.5813572  37.2806045
  16.5776095   1.4151385  36.4272472  44.7343651  23.3245566  50.0205695
  46.0781952  23.7000029  49.3906786  47.2559543  23.0593111  50.1456367
  47.4380012  21.5243857  49.9970047  48.5803676  20.9836714  50.9054305
  48.8119865  19.4781801  50.8442918  44.7470909  23.6488001  51.0683738
  44.6106277  22.2372153  49.9459402  43.8856331  23.6366732  49.3997394
  46.0604091  23.3720743  48.3440954  46.0380493  24.7955248  49.4282400
  47.1536251  23.3350775  51.2023632  48.1811977  23.5210211  49.7796566
  46.5622097  20.9487364  50.3207442  47.6277853  21.2739985  48.9460670
  48.2876192  21.1661875  51.9466678  49.5439716  21.4800265  50.7372233
  49.2138162  19.1871817  49.8660080  49.5216432  19.1022093  51.5914423
  47.9705768  18.7988875  51.0280906   6.3925460  25.6371365  12.3383439
   6.0727981  26.8097883  13.1686175   4.8382514  26.7473951  14.2178276
   5.1047881  25.6377364  15.3131397   4.2336677  25.7444530  16.6049660
   2.7799151  25.3017822  16.3371256   5.4022296  25.2418776  12.0809829
   6.8843730  24.8814354  12.9630134   6.8556216  25.9141517  11.3833478
   7.0080245  27.1041561  13.6604431   5.9241412  27.6741348  12.5098336
   3.9267791  26.5059314  13.6573789   4.7079833  27.7267385  14.6943872
   5.0427306  24.6402488  14.8610809   6.1316207  25.8727875  15.6190050
   4.1846316  26.8095975  16.8623607   4.7347377  25.1368494  17.3684747
   2.2444594  25.2973113  17.2944420   2.1935866  25.9559656  15.6802738
   2.7073577  24.3549443  15.7881048  26.6982628  19.0983380  24.6960247
  25.7082116  19.3086549  23.4843557  24.6912247  18.1964056  23.2989013
  25.2646691  16.7324552  23.4337061  26.4233033  16.4008973  22.4774292
  25.9870469  16.0618694  21.0502117  26.1110264  18.7264006  25.5445545
  27.2597119  20.0183179  24.9000023  27.4776617  18.3989613  24.3695305
  25.0765892  20.1865976  23.6672733  26.2241913  19.4608812  22.5284364
  24.1042687  18.3387232  22.3832491  24.0125977  18.2380271  24.1596744
  25.4918343  16.6853412  24.5057915  24.4685456  15.9784279  23.4050567
  26.7617813  15.4521757  22.9116514  27.2259137  17.1471037  22.5241516
  26.9001767  15.7518797  20.5274380  25.1732918  15.3301456  20.9755705
  25.6584698  17.0213533  20.6323288   4.5099270  50.2424371  44.4743339
   5.8821094  49.8568630  44.0633518   6.8261950  51.0252230  43.8329603
   7.3439033  51.7407071  45.0919782   8.5734083  52.6259334  44.7850849
   9.3572752  53.1926686  46.0021841   4.5304239  50.7694990  45.4360887
   3.8318386  49.3818345  44.5267631   4.0919630  50.9568102  43.7544967
   6.3410260  49.1746542  44.7894212   5.8872406  49.2631328  43.1410467
   6.3660815  51.7214024  43.1210481   7.7014506  50.5194037  43.4072076
   6.4503972  52.2726662  45.4410421   7.6784689  51.0294995  45.8571178
   8.1523607  53.4363467  44.1775181   9.2924974  52.1176216  44.1310789
   8.7089941  53.5355041  46.8178970   9.9572041  52.3600824  46.3895799
   9.8745310  54.0890042  45.6385500  22.8163359  44.8118169  50.1703388
  23.4650137  43.9910121  51.2991196  23.9883749  42.5640385  50.9438044
  24.6653006  41.8135030  52.0853483  25.8337538  42.4902069  52.8298852
  25.4478686  43.3794405  54.0121056  21.8688681  44.3477804  49.8700678
  23.4093611  44.8316157  49.2477771  22.6360075  45.8392279  50.5096022
  24.2880232  44.6671648  51.5611507  22.7701189  43.9093096  52.1438905
  24.7576144  42.6152570  50.1635234  23.2056029  41.8812811  50.5912344
  23.8735716  41.4904663  52.7723796  25.0807383  40.8844769  51.6760661
  26.4447558  43.0583374  52.1177799  26.4448912  41.6857407  53.2571284
  24.6798403  44.1359560  53.8096000  25.0477316  42.6930229  54.7683527
  26.3596213  43.8702831  54.3740246  45.3417260  26.9044900  29.4485615
  44.7834084  26.7378784  30.8553512  44.2805225  28.0701032  31.5165775
  43.4863488  27.9129606  32.7603367  42.3099738  26.8815894  32.6739490
  41.2139230  27.2864423  31.5668285  44.4892759  26.9580493  28.7603443
  45.9994136  26.0652190  29.1911514  45.9457098  27.8030773  29.2726772
  44.0453166  25.9298311  30.9293106  45.6307184  26.4549332  31.4919040
  43.6333871  28.5504794  30.7725055  45.0720343  28.7789064  31.7891681
  44.1596353  27.6813302  33.5947368  43.1508021  28.9332672  32.9829910
  41.7757985  26.7378497  33.6211479  42.7044794  25.8812909  32.4572532
  41.6348452  27.2161222  30.5563476  40.3475601  26.6232429  31.6798408
  40.7871779  28.2870965  31.7074707  22.4453604  42.3457234  26.7818748
  21.1018717  42.4563877  25.9491340  19.8907377  41.6208164  26.4818546
  18.5957205  41.8296954  25.7476150  18.0895445  43.2672484  25.9073021
  16.8833935  43.6344814  25.0705253  22.3218615  42.6881492  27.8166134
  23.2295744  42.9882505  26.3631183  22.7668955  41.2970578  26.7925007
  20.8543093  43.5183861  25.8305580  21.2848341  42.1685922  24.9065925
  19.8301604  41.8429672  27.5543129  20.0353377  40.5393669  26.3689548
  18.8006365  41.6998002  24.6778824  17.8902361  41.1125309  26.1848346
  18.8874380  43.9816882  25.6703827  17.9260027  43.4879725  26.9692451
  16.5153029  44.6241831  25.3674919  17.0913460  43.6604588  23.9938308
  16.0576098  42.9656155  25.3423530  42.4666723   7.1716028  12.4971693
  43.8089796   7.5932889  13.0281565  45.0865556   6.8334499  12.4542387
  45.0788421   5.3569589  12.6946643  46.4289616   4.6272521  12.6632579
  47.2945753   4.7359586  11.2984097  42.3609208   7.2517619  11.4083259
  41.7680105   7.8653741  12.9806383  42.2709564   6.1094041  12.6885288
  43.8615941   8.6471353  12.7284391  43.7602236   7.6154933  14.1237476
  45.9554912   7.2953153  12.9388225  45.2336220   6.9530177  11.3738370
  44.5246711   5.0769859  13.5989316  44.4775999   4.9331231  11.8809889
  46.3329722   3.5404983  12.7770250  47.0100261   5.1034637  13.4624918
  48.2002145   4.1170822  11.2980235  46.7468385   4.3705783  10.4211009
  47.6013919   5.7703386  11.1006286  11.2831948  39.0115158  56.2664198
  12.2320940  40.2123282  56.4875402  13.3480770  40.4035179  55.4030005
  14.2290098  41.6192314  55.6609530  13.3960478  42.9170749  55.6878437
  14.2752964  44.2363391  55.6748051  10.5670407  38.8972656  57.0893798
  11.9483826  38.1539528  56.1073554  10.6088364  39.2006800  55.4222306
  11.6879141  41.1614678  56.5662307  12.7563641  40.1363051  57.4480355
  12.9534323  40.2533357  54.3906318  14.1105501  39.6151297  55.4193765
  14.8758290  41.5205505  56.5413340  14.9261048  41.6651571  54.8152944
  12.8982718  42.9350073  56.6651295  12.6856444  42.9913580  54.8553707
  13.8637755  44.8051655  54.8320252  14.3049834  44.7610628  56.6375996
  15.3249056  43.9855604  55.4782647   8.3856887  47.0488677  13.8039778
   8.9726857  48.3731170  13.3269847   8.5656747  49.6318984  14.1141503
   9.0180177  50.8835654  13.3963869   8.3696594  52.1847339  13.9128568
   8.7506027  52.3150592  15.4363125   8.2186355  46.4214912  12.9198506
   7.4470386  47.0860477  14.3703201   9.1825275  46.5493388  14.3685220
  10.0652637  48.3589816  13.2307756   8.6314887  48.4644237  12.2885063
   9.0900325  49.7045589  15.0748575   7.4956073  49.6616740  14.3534377
  10.1052961  50.9424911  13.5288351   8.7267160  50.7273307  12.3504789
   7.2749147  52.1260810  13.8770187   8.7724342  53.0049834  13.3060992
   8.2629690  51.6143699  16.1251076   9.8253183  52.1279636  15.5510862
   8.5039357  53.3568225  15.6752184  41.6287013  24.3181339  15.2122662
  42.2412111  23.0681396  15.7206161  41.3540850  21.8861831  15.3371871
  42.1665406  20.5610919  15.4102805  41.4542308  19.4899041  14.5583117
  42.1487565  18.1154386  14.5769394  42.1171489  25.1921583  15.6602524
  40.5808083  24.2898908  15.5352400  41.6494144  24.2788453  14.1162641
  43.2067846  22.9622131  15.2110698  42.2705169  23.0002036  16.8150184
  40.8824643  21.9970482  14.3530815  40.4819209  21.8660491  16.0021036
  43.1554892  20.7926908  14.9961155  42.3999419  20.2563588  16.4378269
  41.5987290  19.8509156  13.5326507  40.3753384  19.4554152  14.7532332
  41.9777829  17.5137404  15.4780028  41.6852054  17.5028181  13.7939923
  43.2310773  18.2376155  14.4471638  41.4184471  54.6623261  33.0815098
  42.2669597  55.3692195  32.0300361  41.7893425  56.8213160  31.8725292
  42.0732895  57.7105248  33.0729343  41.7323185  59.1878397  32.9743950
  40.2675186  59.5559933  32.7792827  40.4899593  54.2384560  32.6797191
  41.2405506  55.1533749  34.0460941  42.0032573  53.7976815  33.4185211
  43.3183323  55.3679902  32.3427631  42.2421814  54.9347789  31.0231411
  40.7392708  56.8851778  31.5619518  42.3157650  57.2138159  30.9938862
  41.5885540  57.4269383  34.0151722  43.1379390  57.6625349  33.3325683
  42.3527694  59.6624806  32.2043659  42.0962654  59.5732138  33.9347183
  39.6630378  59.1528036  33.6010067  40.1516624  60.6467039  32.7684509
  39.9153229  59.1087773  31.8416568  40.1939884  41.7184741  41.6556827
  40.4748340  43.1476433  42.1769439  41.2638527  43.1104381  43.4934208
  42.7856632  43.0590098  43.2739059  43.5163227  42.9094336  44.5900814
  44.9881969  43.1219780  44.4815246  39.4064174  41.8057787  40.8971969
  39.8393799  41.1597073  42.5304519  41.1009384  41.1927240  41.3328602
  41.0374485  43.7027244  41.4163257  39.5270859  43.6773419  42.3331052
  40.9047504  42.3379333  44.1844150  41.0278183  44.0241084  44.0526020
  42.9608303  42.1688611  42.6573497  43.1119209  44.0006354  42.8155472
  43.3016201  41.9765231  45.1255914  43.1128765  43.7246558  45.2031347
  45.2847076  44.0732364  44.0228550  45.5143829  43.0350959  45.4400493
  45.4763122  42.4811914  43.7369949  31.9040282  45.5501706  51.6566559
  30.4614374  45.1153264  51.4226829  29.4623549  46.3160259  51.7399332
  28.0418913  45.6787064  51.7720443  26.8692858  46.7555850  51.7711412
  26.8836920  47.5948597  53.0411631  32.6057951  44.7133743  51.7590563
  32.0560114  46.1436642  52.5665213  32.2237799  46.1522072  50.7972938
  30.4533217  44.8167462  50.3672334  30.2766669  44.1808071  51.9664880
  29.4725458  47.0621014  50.9359147  29.6246969  46.7012507  52.7540518
  27.8052084  45.0323844  50.9179727  27.9426501  45.0171940  52.6413800
  25.9210493  46.2050010  51.8010437  26.8566839  47.3753024  50.8661648
  26.8342440  46.8463625  53.8414747  27.8557455  48.0942487  53.1355650
  26.0176794  48.2610836  53.1379167  23.8811699  20.5069056  12.8833297
  23.8975426  19.0697157  12.2578457  24.2041718  18.0148346  13.3394330
  24.1468254  16.5267037  12.9208424  24.7898175  15.5856395  14.0041001
  24.5274521  14.1956611  13.4437449  24.8489663  20.8948479  13.2240103
  23.1468312  20.5767866  13.6951506  23.5682446  21.1043530  12.0182674
  22.8780323  18.8492559  11.9184573  24.6223027  19.0341320  11.4352591
  23.5909306  18.1886872  14.2321289  25.2131554  18.1778496  13.7376364
  23.1467358  16.2666412  12.5529030  24.7167508  16.4579289  11.9861524
  24.4236370  15.7387934  15.0266693  25.8619114  15.8096416  14.0643451
  23.4668175  13.9868999  13.6299250  24.8146740  14.1198373  12.3878358
  25.1290642  13.4822331  14.0201776  25.8813401  30.9237588  29.8595996
  25.9348055  29.6569303  30.7402368  25.9250578  28.3942067  29.8520147
  26.2192483  27.0728469  30.6008338  25.1145297  26.6165591  31.5807855
  23.8294485  26.1403424  30.8706017  24.9795767  30.9146340  29.2401907
  26.7383248  30.9716389  29.1801124  25.8794129  31.8370935  30.4686802
  26.8376967  29.6744144  31.3625906  25.0779079  29.6536455  31.4272497
  26.6974609  28.5129232  29.0872814  24.9672282  28.3298477  29.3202564
  26.3847446  26.2809167  29.8591813  27.1620254  27.1794545  31.1488712
  24.8731342  27.4253964  32.2801339  25.5043683  25.7888499  32.1873636
  23.3189792  26.9744799  30.3731999  24.0586847  25.3748204  30.1187997
  23.1334583  25.6994144  31.5955480  33.3684921  20.0603087  47.9173319
  32.8262796  21.1717989  48.9373867  33.7129678  21.3217146  50.2346055
  35.2256650  21.7118895  49.9379293  36.0861797  22.0171912  51.2420046
  37.5265016  22.4281523  50.8720156  33.4523534  19.0893576  48.4207336
  34.3619623  20.2581313  47.4965307  32.6159944  19.9079306  47.1339294
  32.6235360  22.0184004  48.2700388  31.8334121  20.8783972  49.2997667
  33.6436157  20.4591792  50.9087063  33.2522058  22.1018546  50.8528864
  35.7318668  20.8745158  49.4421951  35.2758035  22.5891859  49.2813999
  36.0005206  21.2040389  51.9731895  35.6549377  22.8767950  51.7695572
  37.8493642  22.0733130  49.8855888  37.5526895  23.5243857  50.9000155
  38.2410821  21.9610808  51.5607893   7.8427247  45.5202975  23.2240579
   8.7773637  44.5255714  22.4645345   9.3147029  45.2550922  21.2375877
  10.5129756  44.5064292  20.5277660  10.9287500  45.1200671  19.1723097
   9.8208827  45.0788684  18.1344545   8.3847026  46.4143329  23.5559471
   7.4004525  45.0181651  24.0932281   6.9320640  45.7418723  22.6541517
   9.6105546  44.0818343  23.0231760   8.1707925  43.6709609  22.1406524
   9.8070611  46.2048965  21.4797752   8.4997587  45.3898387  20.5158546
  11.3954524  44.4350333  21.1753204  10.2160911  43.4552856  20.4270380
  11.7855796  44.4976707  18.8865536  11.2769040  46.1576781  19.0991600
   9.2716712  44.1294189  18.1243656   9.1028861  45.9028373  18.2279785
  10.3104982  45.1366782  17.1545942  30.1171612  -3.0507076  39.9734966
  30.4316682  -2.7095158  38.5340740  29.5768122  -1.5250242  38.0851642
  29.9208316  -1.1278913  36.5256225  28.7572064  -0.3056123  35.9861786
  28.6241059   1.0337288  36.7211868  30.1968188  -2.1842544  40.6414043
  30.7262868  -3.8695862  40.3754741  29.1642742  -3.5821984  40.0862247
  31.4813146  -2.4431150  38.3595401  30.2563223  -3.6425998  37.9847118
  29.8658027  -0.6311719  38.6514694  28.4908637  -1.6222055  38.2054321
  30.8011817  -0.4735801  36.5326664  30.0221237  -2.0213296  35.8973724
  27.8163804  -0.8336446  36.1842148  28.9235901  -0.0895784  34.9237110
  29.5583791   1.6083710  36.7107002  27.8833927   1.6461556  36.1925403
  28.2632312   0.8542845  37.7413627  44.7118886  22.4723225   1.1552999
  43.5980145  23.5794688   1.3393247  43.8995062  24.9202795   0.6448267
  42.8964382  26.0537606   0.8062179  42.7138102  26.5886426   2.2370589
  44.0342386  26.8812642   2.9584010  45.7126895  22.8902474   1.3193920
  44.7828143  22.1265722   0.1167357  44.4988905  21.5314417   1.6773827
  42.6642187  23.2309471   0.8813427  43.4867622  23.7813797   2.4117272
  44.0841504  24.7610460  -0.4246318  44.8182937  25.3030768   1.1057875
  43.4355299  26.8393169   0.2626455  41.9334657  25.7942839   0.3495510
  42.0056436  25.9244948   2.7475474  42.1568459  27.5314975   2.1737821
  44.5898726  25.9654341   3.1944435  44.6779312  27.3415361   2.1987956
  43.8217721  27.5563264   3.7964614  23.5225031  61.4420638  34.3281868
  23.8352858  61.1559234  32.8609932  23.1357903  59.8241382  32.3071335
  23.2815903  59.7504993  30.7938602  22.7910895  58.4215617  30.1164291
  22.4497673  58.5054889  28.6327942  23.6728982  60.5950809  35.0087688
  22.4852688  61.7842984  34.4292324  24.1373605  62.2627444  34.7175777
  23.5218094  61.9683538  32.1940010  24.9093489  60.9991059  32.7028911
  22.1111523  59.8250632  32.6986740  23.5718266  58.9539905  32.8130043
  22.6947547  60.5364242  30.3028038  24.3166611  60.0081534  30.5380600
  21.9141374  57.9973998  30.6206348  23.5987484  57.6874156  30.2255447
  21.5788682  59.1653800  28.5365131  23.2886027  58.9232974  28.0627220
  22.3045190  57.5003600  28.2182930  43.2710806  36.0676895  31.9643963
  43.2223592  34.7523475  31.1727112  41.7586806  34.2138477  30.9152057
  41.6436230  33.1072822  29.8153312  42.5848748  31.9382644  30.0283687
  42.1528725  30.7746597  29.1523083  44.3257927  36.3364406  32.1005790
  42.7857116  35.8910556  32.9320781  42.7201972  36.8262267  31.3948829
  43.8257743  34.9822936  30.2860286  43.7870940  33.9693246  31.6934269
  41.1042334  35.0930419  30.8715351  41.4843019  33.7560296  31.8734901
  40.5938631  32.8170305  29.9455135  41.6901248  33.4891191  28.7880867
  42.6378713  31.6070238  31.0727165  43.5966467  32.2604242  29.7531956
  41.1256730  30.4855657  29.4062279  42.1689242  31.0043350  28.0798424
  42.8476656  29.9345889  29.2736900  34.2105795  21.5936265  26.4774006
  34.9480330  20.7505041  25.4324730  36.3363310  21.3478289  25.2769611
  37.1648876  20.6903379  24.0972011  38.6550619  20.9931813  24.1519287
  39.1661757  22.4584353  23.8470199  34.6867358  21.7001529  27.4598034
  33.3309962  20.9664660  26.6676452  33.8108937  22.5227576  26.0529468
  35.0665618  19.7123542  25.7662170  34.4635989  20.7468486  24.4483497
  36.9523822  21.1296230  26.1579025  36.4320504  22.4354437  25.3824451
  37.0848304  19.5965648  24.1181991  36.6790100  20.9416776  23.1464422
  39.0994264  20.4179508  23.3304432  39.0974156  20.7470734  25.1250408
  40.2628578  22.4466749  23.8653934  38.8047739  22.8332210  22.8815582
  38.9709660  23.1818700  24.6480949  59.2725045  21.9911256  29.5991504
  60.1662346  22.4748011  28.4550483  59.4932629  23.5625863  27.5894344
  60.3977333  24.2066317  26.5112884  59.7375027  25.1825996  25.5576980
  60.5904347  26.3884893  25.2877205  58.3070218  21.6613379  29.1963165
  59.0420319  22.7291255  30.3772438  59.8504597  21.2141235  30.1143463
  61.1091954  22.9479094  28.7553528  60.4240376  21.6020153  27.8426979
  59.1481129  24.3404279  28.2815483  58.5490614  23.1765128  27.1861713
  61.2290532  24.7751255  26.9459274  60.8984848  23.4084616  25.9497154
  58.8178402  25.5425382  26.0350368  59.5479771  24.6627817  24.6105640
  60.1738659  27.0063825  24.4828213  60.8091618  27.0210605  26.1567428
  61.4803330  25.9605327  24.8100937  18.2346346  23.7640345  33.5389740
  18.5132029  25.1728995  34.1082508  18.5095198  25.2037317  35.6296875
  18.8669493  26.5385992  36.3213760  18.0472834  27.7992804  35.7962600
  18.2429220  29.0881254  36.6009285  17.2622978  23.3677904  33.8563739
  18.9563944  23.0352328  33.9276916  18.2462904  23.6636412  32.4467365
  19.4953387  25.4771349  33.7261020  17.7754919  25.8945429  33.7364914
  19.1831286  24.4098398  35.9749099  17.4747422  24.9273665  35.8664295
  18.6579420  26.3782694  37.3861763  19.9355452  26.7257216  36.1592781
  16.9856970  27.5237200  35.7792465  18.2561533  27.9619925  34.7317917
  18.0753824  28.9803354  37.6795837  19.2902376  29.3862116  36.4687664
  17.6013777  29.8544619  36.1488945  41.5322820  34.0641675  17.7735555
  40.1415366  33.8377653  17.1981476  39.1298686  33.4940133  18.1882332
  37.8154003  32.9583974  17.5519550  36.6373240  32.9501996  18.5074260
  35.3191606  32.2682023  17.9979217  41.4464964  34.5205455  18.7673128
  42.0705677  34.7822681  17.1428650  42.0716539  33.1090398  17.7763775
  39.9029027  34.7753921  16.6813324  40.1916119  33.0537248  16.4326637
  38.9383460  34.3206106  18.8833921  39.4880492  32.7161270  18.8736446
  37.5890151  33.5475364  16.6548183  37.9623677  31.9291559  17.2023084
  36.4678799  34.0086894  18.7399738  36.8808009  32.5947519  19.5161712
  35.6387583  31.4284110  17.3687961  34.6950928  31.8539834  18.7992666
  34.7184950  33.0277515  17.4826753  26.4977283   7.8955348  42.2201492
  27.0348858   7.0496066  41.0597660  26.4577240   7.3571150  39.6376449
  26.8041772   8.7432997  39.1764232  26.3778083   9.1625235  37.7362568
  24.8261532   8.9237425  37.4589779  26.9632639   8.8835452  42.3216535
  26.7476272   7.4414942  43.1868898  25.4026696   7.9519637  42.1909582
  28.1284932   7.0491202  41.1446888  26.8478193   5.9883330  41.2644455
  25.3852512   7.2049582  39.4649021  26.8573856   6.6940310  38.8606102
  26.2812797   9.4219611  39.8613941  27.8859624   8.8966639  39.2734214
  27.0054578   8.7050765  36.9616672  26.4517388  10.2557986  37.7860462
  24.1803655   8.9430945  38.3454124  24.3850552   9.4713328  36.6170952
  24.7261359   7.8530581  37.2425873   9.9821987   2.7303727  28.8402511
   8.6134118   3.2148716  29.3180706   8.5424117   4.7661679  29.0798217
   7.1247243   5.4068358  29.6018459   7.1867589   6.9152548  29.5927421
   6.2978219   7.6011355  30.6306373  10.0495271   1.6377451  28.9097034
  10.7429437   3.1330140  29.5202057  10.1512307   3.0655243  27.8095733
   7.8993310   2.6735299  28.6854355   8.3237771   2.8638937  30.3161270
   8.7089824   5.0116217  28.0237915   9.3874444   5.2023470  29.6265060
   6.4263172   5.0222628  28.8485061   6.7599220   5.0549099  30.5746032
   6.9788522   7.1189196  28.5351574   8.2135591   7.3010886  29.5946171
   6.7578086   7.6716254  31.6239311   6.1985711   8.6589835  30.3580639
   5.2752370   7.2051337  30.6042854  27.6911797  62.4198585  21.2140444
  27.1050691  62.9523006  22.6038997  26.9406728  61.8914294  23.7474277
  28.2470202  61.3808265  24.4029720  29.2312831  62.4060359  24.8784626
  28.7332067  63.2478585  26.0688827  28.6539010  61.9317727  21.4093168
  27.9073505  63.2009502  20.4748857  27.1321124  61.6335731  20.6921318
  27.7796707  63.7597127  22.9140413  26.0759923  63.2845512  22.4200552
  26.2876689  61.0558295  23.4671610  26.3282127  62.4046388  24.4988945
  27.8663139  60.8080106  25.2574470  28.7443556  60.7351127  23.6688736
  29.4221730  63.0995755  24.0503586  30.2009973  61.9437080  25.1000603
  28.4570727  62.4287477  26.7441604  29.5032725  63.9044833  26.4920051
  27.8265776  63.8102384  25.8140285  46.2830057  14.5789969  61.8341636
  45.1795053  13.5435259  61.5446469  44.5299215  13.7121851  60.1213888
  43.4104280  12.6735136  59.9387035  42.8926820  12.4685996  58.4902557
  43.9511232  11.8985922  57.5966526  46.8617353  14.3033068  62.7242519
  46.0129804  15.6417277  61.8044624  46.9647340  14.5687220  60.9748999
  45.5935220  12.5278094  61.5345804  44.4231195  13.4525721  62.3338229
  45.2703351  13.7201025  59.3121218  43.9643201  14.6467726  60.0222005
  43.8016652  11.7108443  60.2899749  42.5597486  13.0154479  60.5408785
  42.3909635  13.3703768  58.1184092  42.0074243  11.8209803  58.5001164
  44.3054704  11.0260413  58.1590432  43.6701917  11.6594679  56.5636552
  44.7287874  12.6635802  57.4816801  40.2719280  37.3159557  19.8510540
  41.3717914  38.4188457  19.9868992  41.5171312  39.2469135  18.7229622
  42.4057335  40.5447841  18.9520891  43.9044978  40.1806827  18.9379041
  44.6274475  39.9130416  17.5904758  39.2657939  37.7239089  19.6946399
  40.2112724  36.6419330  20.7143066  40.6119954  36.7112995  19.0013864
  41.0608018  39.0246921  20.8467958  42.3257169  37.9676738  20.2863367
  40.5204390  39.6045604  18.4368093  42.0368908  38.6019645  18.0038784
  42.2171655  41.2373462  18.1226375  42.1853417  41.0561900  19.8971184
  44.1525980  39.3362060  19.5924986  44.3606255  41.1088558  19.3034685
  44.3797250  38.9304881  17.1704605  44.3856863  40.6604057  16.8248470
  45.7138118  40.0179324  17.7000368  34.2177979  14.2901402  21.5944793
  32.9743010  13.6050821  22.3149946  32.9512078  13.7995811  23.8252685
  32.7210547  15.2526300  24.4126289  32.8195635  15.2219529  25.9480121
  32.8395802  16.6593526  26.4529369  35.1336843  13.7713738  21.9030693
  34.2287957  15.2996872  22.0232961  34.2231652  14.3349491  20.4985082
  32.0822159  14.0715714  21.8793781  32.9323241  12.5219684  22.1467865
  33.9422804  13.5622177  24.2310055  32.2787329  13.1211481  24.3644302
  33.5317503  15.8551827  23.9849785  31.7425391  15.6587851  24.1284874
  33.7656361  14.7661398  26.2648266  31.9972941  14.6160183  26.3478973
  32.9374205  16.6029612  27.5440090  33.7172190  17.2510786  26.1651905
  31.9540573  17.2896495  26.3054092  63.8196859  48.8570896  40.7515899
  62.7925204  47.8143156  41.3092472  61.7369396  47.4790407  40.2070381
  60.7615457  46.4534592  40.6786682  59.8414095  45.7930946  39.6338150
  60.5554171  44.9013960  38.6157409  64.6002212  49.2655505  41.4051296
  63.2638461  49.7149317  40.3536731  64.4479248  48.3883694  39.9842540
  63.3978635  46.9341862  41.5584900  62.3059254  48.2681077  42.1813089
  62.2674754  47.1650100  39.2997848  61.1582406  48.3761847  39.9551861
  61.2081319  45.6378634  41.2605240  60.0189791  46.9171640  41.3395473
  59.2117034  46.5354186  39.1282303  59.1684085  45.1672165  40.2325947
  59.8476630  44.5719061  37.8452141  61.4198914  45.3688862  38.1285793
  61.0466545  44.0925204  39.1703521  17.6629717  44.8148036  51.2767135
  16.8647129  45.0114667  52.5986764  16.0748541  46.4224111  52.6828567
  14.9531195  46.6123166  51.6199357  13.8063090  45.7106083  52.0221035
  12.6168005  46.0690649  51.1348068  18.4270727  44.0851597  51.5716035
  18.1165831  45.7475551  50.9197799  17.0508244  44.3261049  50.5088317
  16.2123921  44.1655097  52.8477251  17.6043560  45.1131787  53.4022786
  16.9649212  46.9789747  52.3647258  15.8115217  46.6764967  53.7169215
  14.6356547  47.6532783  51.4827954  15.4127304  46.2909243  50.6772505
  13.4908793  45.8427535  53.0643274  13.9247877  44.6313495  51.8660442
  11.7691529  45.3730924  51.1520144  12.2141030  47.0548662  51.3979036
  12.8940918  46.1783113  50.0791723  42.2855655  48.1169849  14.4380067
  42.5124740  47.2892509  13.2091601  41.5784183  46.0570217  13.3077023
  41.5038622  45.3512779  11.9434064  40.4690205  44.1819377  11.9870460
  40.4307355  43.2650581  10.6526294  43.0716732  48.8616348  14.6132872
  42.2942708  47.5553604  15.3801801  41.3378214  48.6445060  14.2746089
  42.1757557  47.9099365  12.3697799  43.5185310  46.8545223  13.1638401
  40.5890237  46.4662032  13.5461543  41.9009600  45.3676067  14.0975573
  41.1896743  46.0246044  11.1364939  42.5233270  44.9654308  11.8208740
  39.4528884  44.5236850  12.2191589  40.7167188  43.5565753  12.8535078
  40.0936877  43.8950439   9.8203399  41.2670020  42.5827823  10.4568150
  39.5572339  42.6119075  10.7691605  52.5030952  25.4939959  52.1735651
  53.7800794  25.5363753  53.1018645  54.5481735  26.7853224  52.7287714
  55.7009283  27.1380160  53.7355205  55.0934559  27.9635813  54.9653427
  56.0769611  28.5715334  55.9780847  51.9863792  26.4592020  52.1060096
  51.8576561  24.7892039  52.7119590  52.6792398  25.1434157  51.1492316
  53.5534902  25.4800474  54.1736271  54.4358526  24.6573698  53.0794698
  53.8919922  27.6173060  52.4451892  55.0912462  26.5154745  51.8147451
  56.2637821  26.3041804  54.1726743  56.4040142  27.8208334  53.2429516
  54.5796200  27.1596110  55.5064480  54.4061266  28.7347586  54.5964903
  55.5513998  29.0230925  56.8284197  56.6743870  27.7885725  56.4610393
  56.6014400  29.3940851  55.4765681  12.7544936   8.8070223  41.7492515
  12.1403980   7.3835108  41.6353580  12.9797000   6.2004168  41.0362465
  12.4520511   4.7929528  41.2630722  13.4387569   3.6032517  40.9848644
  12.8192815   2.2402413  41.2405292  13.6139068   8.9025462  42.4241382
  11.9324998   9.4231760  42.1337902  13.1245670   9.1911337  40.7907669
  11.7716903   7.2152293  42.6546346  11.3103809   7.4973967  40.9273369
  13.9873504   6.2117865  41.4694912  13.1099958   6.4113944  39.9677383
  12.0848932   4.7775128  42.2965814  11.5641288   4.7836964  40.6191017
  14.3470239   3.8397057  41.5526039  13.6826400   3.4444668  39.9272739
  12.7421636   2.0289662  42.3141243  11.9152955   2.2211125  40.6195366
  13.4713764   1.4915411  40.7742626  58.2868172  12.2998071  12.8156622
  59.0442807  13.5637255  13.0359876  58.0083472  14.6851778  13.2494872
  58.6905238  16.0446701  13.5162986  57.6772391  17.2251158  13.8377793
  57.0746170  17.7498637  12.5335253  58.9024626  11.4455920  12.5082767
  57.5173088  12.3922444  12.0394523  57.8683506  11.9894200  13.7809265
  59.7105423  13.6106487  13.9060920  59.7193009  13.8468476  12.2190554
  57.4894635  14.4561410  14.1883648  57.2664744  14.7653430  12.4455006
  59.3754250  16.0623579  14.3729127  59.2673947  16.3947621  12.6515177
  58.2328631  17.9631951  14.4291427  56.8293911  16.9590251  14.4808491
  57.7872616  18.0085023  11.7407882  56.3049666  17.1527052  12.0293129
  56.4720961  18.6376112  12.7616976  27.7274007  -1.6669014  31.1987163
  26.4932713  -2.5425136  31.0262634  25.9062077  -2.6884873  29.6070911
  25.3002860  -1.5265281  28.8276760  23.9695784  -0.9465826  29.3893577
  23.5334765   0.2324307  28.5341484  28.1453442  -1.6489465  32.2127124
  27.5492906  -0.6442535  30.8442318  28.5900258  -1.9783733  30.5970089
  26.7510003  -3.5431840  31.3942653  25.7881495  -2.1631210  31.7759659
  25.2789869  -3.5864713  29.5487091  26.7257656  -3.0523527  28.9753334
  26.0061263  -0.6943777  28.7158539  25.0426733  -1.8699367  27.8182728
  24.0591708  -0.6678903  30.4464733  23.1029529  -1.6176336  29.4322521
  24.3156676   0.9938252  28.6420700  23.4477586  -0.0383184  27.4746486
  22.5140418   0.5424187  28.7946274  30.2812375  13.3929560  60.5863246
  29.7826790  14.5755408  59.7014609  30.5137195  15.8198473  60.0896932
  30.2791166  16.9960844  59.0791537  28.7973160  17.2129710  58.7503937
  28.6566572  18.5530512  57.9404229  30.4097876  13.5830252  61.6589553
  31.2076043  13.0099909  60.1409344  29.5924463  12.5392878  60.5842146
  29.8938493  14.3488810  58.6340074  28.7033653  14.6398966  59.8862070
  31.5675296  15.5442393  59.9604088  30.2878188  16.0969660  61.1266922
  30.7492294  17.9225123  59.4311705  30.8702630  16.8016112  58.1758711
  28.2021307  17.1939394  59.6715787  28.4206199  16.3672354  58.1621582
  29.2621517  18.6120837  57.0276893  27.6210088  18.6925776  57.6070240
  28.9334616  19.3247378  58.6691736  30.9258019  45.7128368  13.6646393
  30.5617043  44.2364421  13.9850281  29.1252486  44.0920482  14.5893815
  28.5430533  42.6483989  14.7089489  27.0097863  42.6469436  14.8915727
  26.2545315  41.3120780  14.8193596  31.9809605  45.8025279  13.3786562
  30.8016344  46.3479057  14.5503371  30.3369128  46.0218559  12.7923391
  30.4778239  43.7741428  12.9938500  31.3531844  43.7862373  14.5966366
  28.3740755  44.5811935  13.9571851  28.9744507  44.5509467  15.5741966
  28.7919613  42.0892082  13.7987077  28.9666525  42.0470348  15.5226538
  26.5111386  43.2661891  14.1358769  26.7149464  43.0059829  15.8852279
  25.2995354  41.5254855  15.3149703  26.1372448  40.9072433  13.8066724
  26.8157250  40.5267673  15.3404539  29.8490549  21.3202725  14.4824798
  29.2763115  20.1199956  15.2814791  29.9499222  18.8161528  14.9552663
  29.5056960  17.6072395  15.8268755  28.0461871  17.0720251  15.6786058
  27.8769823  15.8291672  16.5664604  29.2725750  22.2266677  14.7045334
  29.8390099  21.1742599  13.3953874  30.9126536  21.3882494  14.7419570
  29.3561913  20.3316007  16.3548095  28.2007920  20.1612965  15.0699585
  31.0232970  18.9738456  15.1170976  29.9032685  18.5555732  13.8907888
  30.2246653  16.7841505  15.7330816  29.5535866  17.9822756  16.8565567
  27.9899670  16.8250748  14.6113460  27.3174931  17.8850652  15.7842663
  28.2919575  16.0003028  17.5673092  26.8355290  15.5070021  16.6880148
  28.3817307  14.9276710  16.1980551  55.1283403  31.5358526  37.2607547
  55.6285096  32.1780445  35.9631302  54.5589538  32.4648134  34.8987114
  55.0635677  33.1572439  33.5963928  53.9573732  33.4210102  32.5648338
  54.4922634  33.5746891  31.0883571  54.7476726  30.5223372  37.0844890
  54.3357511  32.1897566  37.6446850  55.8504267  31.5620405  38.0860416
  56.1428939  33.1214468  36.1835605  56.4555403  31.5771582  35.5654518
  53.7818962  33.0843804  35.3629409  54.1224275  31.5010760  34.6091530
  55.5423656  34.1046059  33.8728973  55.7951689  32.4685785  33.1562893
  53.3311754  34.3032038  32.7459480  53.2820698  32.5589659  32.5013057
  53.6465479  33.5954106  30.3901264  55.1708847  34.4364435  31.0949108
  55.0717273  32.6680271  30.8753177  51.0885435  15.4879866   9.9882381
  52.1346337  14.5235188   9.5527389  52.6763998  13.5767794  10.6331229
  53.5749403  14.1844883  11.7943518  53.8770853  13.1941767  12.9526503
  54.2589537  13.7661167  14.3139255  50.1235801  15.0950103  10.3311758
  50.7906019  15.9657336   9.0468678  51.5019423  16.2857621  10.6174031
  51.7892434  13.8568402   8.7530920  52.9888102  15.0558741   9.1166519
  53.2376782  12.7496434  10.1814618  51.7931744  13.1377883  11.1131130
  54.5579592  14.5846537  11.5173478  53.0613762  15.0248356  12.2773216
  54.6575152  12.5259428  12.5684850  52.9976784  12.5576287  13.1096204
  55.3113562  14.0750208  14.2993005  53.6041809  14.5537589  14.7064574
  54.2507931  12.9347406  15.0294254  52.5309444  56.5088408  31.6205074
  51.6089864  56.1272919  30.4460117  52.2987867  55.0356633  29.6189357
  51.4777046  54.6074407  28.3600570  52.2219330  53.6847398  27.4316856
  53.4546524  54.1521380  26.6471740  52.7657676  55.6907627  32.3124572
  52.0184904  57.2828343  32.2049095  53.4711157  57.0039828  31.3482944
  50.6860815  55.6596300  30.8103382  51.3096185  57.0518152  29.9372646
  52.4367309  54.1862533  30.2991268  53.3291250  55.2861683  29.3381511
  50.5688148  54.0624821  28.6431343  51.1041160  55.4383628  27.7491657
  51.4924770  53.3059637  26.7053158  52.5105711  52.7874510  27.9927112
  53.2273384  54.8923423  25.8702461  54.1784912  54.5795104  27.3518707
  53.9990316  53.3415048  26.1474582  31.3975276  53.4548164  25.5630157
  29.8985380  53.8744102  25.4510238  28.9461154  52.7282176  25.0274704
  28.8740649  51.5137172  26.0056751  27.6039748  50.6052623  25.9774101
  27.2937884  49.9760509  24.6843422  31.9953431  54.2530761  26.0197284
  31.8038625  53.2549358  24.5639522  31.6468391  52.5139842  26.0688541
  29.5333361  54.4579921  26.3049839  29.8840398  54.6251845  24.6514499
  29.2353153  52.3539615  24.0377815  27.9310035  53.1340842  24.9379528
  29.7355275  50.8765998  25.7708271  29.0431575  51.9064288  27.0158108
  26.7708463  51.2729316  26.2290161  27.6893768  49.8494792  26.7677830
  26.2516698  49.6342540  24.6655205  27.4742789  50.6345172  23.8258369
  27.8849277  49.0526099  24.6526439  18.6522281  46.9479747  13.6321705
  20.0132386  47.4034686  13.0456841  20.3488142  48.9225822  13.2483704
  19.3826050  49.8575015  12.6044009  19.4707231  50.0183292  11.0845957
  18.7961406  51.3929286  10.7188840  17.8209810  47.3594337  13.0465777
  18.5513708  47.2764506  14.6738618  18.5671501  45.8582320  13.5404537
  20.6950464  46.7879920  13.6452816  20.0004780  47.1154533  11.9873483
  21.3660892  49.0810638  12.8699200  20.4951281  49.1120734  14.3188255
  18.3787159  49.5028968  12.8683112  19.5195596  50.8410487  13.0703085
  18.9205193  49.2220321  10.5684812  20.5379488  50.0001712  10.8318336
  19.1433091  51.6749759   9.7173283  17.7040448  51.3867011  10.6165262
  19.0142590  52.2095294  11.4180136  46.0875977  18.4154436  13.0647748
  45.7683817  17.1407674  13.8087394  46.5875791  15.8683825  13.5569585
  48.0858313  16.1475635  13.7435911  48.9644109  14.8698418  13.2852404
  50.4353196  15.1033419  13.6443460  45.3195077  19.1953463  13.1353085
  46.3579739  18.2163403  12.0205314  46.9265171  18.8438534  13.6267970
  45.5797871  17.3560695  14.8676384  44.7231623  17.0456373  13.4898927
  46.3426575  15.4868312  12.5581486  46.3137406  15.0216027  14.1981824
  48.3945900  16.9991578  13.1250079  48.3493515  16.3980358  14.7784884
  48.7906758  14.7410653  12.2098687  48.5512310  13.9201737  13.6466296
  50.8653947  15.9384048  13.0778621  50.6635467  15.2295485  14.7097891
  51.0341355  14.2496767  13.3039573  20.4717467  41.0420882  52.9752542
  19.9956934  41.5763852  54.3327469  18.5672972  41.0496738  54.6895081
  18.1170046  41.6244247  56.0297262  18.4973681  40.8729121  57.3778140
  17.6286700  41.2845418  58.5770564  21.4823763  41.4231980  52.7840130
  19.7742560  41.4466240  52.2315823  20.3905909  39.9521911  52.8818042
  20.6471197  41.3059656  55.1728100  20.1472780  42.6621854  54.2973777
  18.6221297  39.9544599  54.7157640  17.8537771  41.3579833  53.9155404
  18.3491766  42.6952951  56.0799472  17.0240509  41.5507600  55.9729616
  19.5353796  41.1568138  57.5902341  18.4030230  39.7938282  57.2049730
  17.9774058  40.7064364  59.4415605  17.5907366  42.3495481  58.8368823
  16.5907042  41.0489280  58.3119144  46.4794422  27.2790510  60.2051605
  45.1962963  26.4426043  60.2875942  45.1779285  25.2208006  59.3916030
  45.2539860  25.5516989  57.8477678  45.3028446  24.2165987  57.0067946
  45.9643284  24.3953879  55.6130637  46.5277687  27.8735335  59.2845943
  47.3176723  26.5716116  60.2144889  46.6139675  27.8921797  61.1046955
  45.1121670  26.0197603  61.2962143  44.3484569  27.1189501  60.1235294
  44.2212463  24.7132532  59.5658075  45.9332500  24.5166437  59.7615266
  44.4161430  26.1804373  57.5223609  46.0725017  26.2653315  57.6930089
  44.2600647  23.9343111  56.8167588  45.9106880  23.4782011  57.5439064
  47.0314346  24.6386702  55.6857866  45.7483803  23.4042399  55.1957113
  45.4755016  25.2250254  55.0877608  -0.2744534  39.9924929  46.4268715
   0.5504997  40.1686017  45.0678236   2.0320578  40.6233709  45.2030832
   2.3016142  42.1557576  45.6455738   3.7447846  42.5395257  45.9028255
   4.7222097  42.0917217  44.8277618  -0.1317485  39.0645535  46.9941065
  -1.3515165  40.0879862  46.2424652   0.0683859  40.7711208  47.1192543
   0.7047387  39.1610148  44.6626465   0.0111726  40.7197678  44.2877323
   2.5874583  40.3743994  44.2905409   2.4387289  39.9310090  45.9503757
   1.8080068  42.8019163  44.9093534   1.8515047  42.3497107  46.6268865
   4.0522268  42.2928455  46.9264547   3.8289344  43.6318085  45.8477508
   5.6890549  42.5691683  45.0288707   4.9558863  41.0342538  45.0019638
   4.4256828  42.3438770  43.8022472  49.0824992  18.6761222  21.7897280
  50.1481468  19.4026962  20.9950645  50.0201708  20.9503627  21.1449793
  51.0304848  21.6944774  20.2763527  51.0955225  23.1685896  20.4952696
  51.5691334  23.5062547  21.9119318  49.3009640  18.5764584  22.8600223
  48.9478198  17.6686762  21.3772915  48.1341721  19.2125510  21.6628139
  51.0792109  18.9323696  21.3343313  50.0340063  19.1138591  19.9430502
  50.1832062  21.1360314  22.2136896  48.9733483  21.2082992  20.9429367
  52.0079972  21.2069600  20.3762844  50.8113862  21.4049089  19.2412994
  50.0684186  23.5481863  20.4308231  51.8062531  23.6611319  19.8203943
  51.7758309  24.5638786  22.1166446  50.8403531  23.2063055  22.6748836
  52.4787613  22.9395185  22.1455486  39.5931125  50.4161639  37.8243496
  39.2815052  51.8159263  37.1494056  39.4722286  53.0056698  38.1719257
  38.9490982  54.3422177  37.6652729  39.4566398  54.7443340  36.3135177
  38.9428135  56.1675799  36.0083572  38.8676258  50.2584722  38.6318103
  40.6326786  50.2245340  38.1172115  39.3846336  49.6038497  37.1173298
  39.9976879  51.8982694  36.3226711  38.2561279  51.9269011  36.7759353
  40.4939628  52.9874003  38.5705730  38.7822281  52.7104771  38.9718963
  37.8624264  54.2163813  37.5846397  39.1612640  55.0563652  38.4703628
  39.1608158  54.0670073  35.5030204  40.5526653  54.7470033  36.2697803
  37.8464046  56.1600601  35.9763843  39.2921882  56.8252403  36.8137199
  39.3991619  56.5641520  35.0931122  17.7660798  17.6082118  55.9414443
  17.8455071  17.1535666  54.4747626  16.4197440  16.9847643  53.8462002
  16.4674382  16.4234927  52.3998877  15.1137218  16.4828684  51.7489092
  15.0816702  16.0389578  50.2208425  17.2835492  18.5840628  55.8070053
  18.7892942  17.7856123  56.2946469  17.2285222  16.8883784  56.5707771
  18.3477034  17.9609759  53.9278781  18.4378042  16.2305205  54.4937910
  15.8784112  17.9385703  53.8662874  15.7597727  16.2912276  54.3815839
  17.1641788  17.0062792  51.7849781  16.8859276  15.4097846  52.4211499
  14.7215885  17.5047705  51.6771771  14.3687953  15.8971178  52.3013307
  16.0736131  16.1342814  49.7624170  14.7908534  15.0006487  50.0195219
  14.4495305  16.7230875  49.6415655  55.7379437  33.9930050  42.8328268
  55.8690906  33.7290871  41.2900306  56.8843084  34.6660692  40.6146080
  56.9983202  34.2571366  39.1370956  58.1909939  34.9357702  38.3208820
  59.5964924  34.6265442  38.9490616  55.0883013  33.1629698  43.1364652
  55.3848968  35.0166342  43.0081188  56.6668597  33.8005097  43.3835117
  56.3095289  32.7348187  41.1463901  54.8880144  33.7462618  40.7997410
  57.8424717  34.6870911  41.1481487  56.6589919  35.7293589  40.7623817
  57.2034965  33.1796496  39.1263916  56.0600410  34.3291256  38.5734913
  58.0375233  36.0218603  38.3274852  58.2106114  34.7234213  37.2449104
  59.5881415  34.9945109  39.9823677  59.7639061  33.5465882  39.0431816
  60.3044177  35.2803099  38.4250099  24.1763684  46.4244113  12.5350516
  24.2198712  44.9348998  12.7449806  22.8793332  44.2816978  12.2806819
  22.8653504  42.7312847  12.4304436  24.0544735  41.9879337  11.7918713
  23.9392945  40.4042964  11.9683974  23.4590355  46.9170413  13.2028392
  24.0221268  46.6797500  11.4794939  25.1685120  46.8642574  12.6943715
  25.0357663  44.6009937  12.0922854  24.4792954  44.7148452  13.7877968
  22.7113530  44.5060802  11.2201984  22.1225678  44.8057170  12.8772543
  22.8353440  42.5901275  13.5178092  21.9276463  42.4005256  11.9672997
  24.8735978  42.3281265  12.4372380  24.1721341  42.2694698  10.7382665
  22.9923645  39.9586749  11.6398614  24.7754628  40.0295253  11.3654323
  24.0143486  40.0906158  13.0168054  31.4160976  56.1158023  30.7391536
  31.4283733  54.7598434  30.0553901  31.3505544  53.6119933  31.0738476
  31.3231315  52.2549758  30.3562019  31.3926954  51.0949321  31.2921608
  31.0967035  49.8435931  30.4121292  30.4051771  56.4787574  30.9616249
  31.8181180  56.8451934  30.0253208  32.0685491  56.0677638  31.6196029
  30.7145194  54.7308078  29.2230690  32.4233903  54.6474738  29.6076114
  30.5268449  53.7286220  31.7887523  32.1957712  53.6502395  31.7719410
  30.3643398  52.1423984  29.8354080  32.0470714  52.2222209  29.5327766
  30.6380901  51.1444545  32.0867107  32.4090938  51.0125709  31.6963146
  30.0208349  49.7837157  30.2069137  31.7135887  49.8992686  29.5068424
  31.1946868  48.9643455  31.0606048   2.6695388  40.6109844  13.8962662
   4.1851485  40.7616096  14.2303703   4.6060260  41.9267822  15.1635402
   6.0706389  41.7836147  15.6230533   6.4716266  42.8679176  16.6792848
   6.6090434  44.2917266  16.1187561   2.0636981  40.6345687  14.8103712
   2.4526427  39.6935325  13.3355243   2.2236731  41.4427429  13.3371823
   4.3664916  39.8748756  14.8500545   4.7608149  40.7442890  13.2968271
   3.9274962  42.0810409  16.0114725   4.5729125  42.8391242  14.5554898
   6.3509219  40.7844310  15.9783829   6.8080657  41.9103332  14.8209727
   7.4029143  42.5796714  17.1820867   5.6671241  42.7849708  17.4202879
   5.6712344  44.6308551  15.6619222   6.9236396  44.8850761  16.9860246
   7.3615344  44.3012729  15.3207205  55.1556116  52.9015515  18.9180252
  53.6795765  53.3091619  19.0115806  53.5292707  54.5510862  19.8629982
  52.3982397  54.4678833  20.8841659  52.4291998  55.6618387  22.0249206
  51.2076593  55.6128795  22.9481765  55.7430926  53.7587444  18.5669204
  55.2890068  52.0763890  18.2077438  55.6697970  52.5505864  19.8211471
  53.2940574  53.5738704  18.0193664  53.0478464  52.4939000  19.3850166
  53.3349167  55.4536779  19.2707626  54.3513885  54.7837865  20.5508682
  51.4821811  54.4037783  20.2842361  52.3826919  53.4983322  21.3969223
  52.3030267  56.5515186  21.3958427  53.3689018  55.6777565  22.5905182
  51.5298563  55.9567759  23.9386894  50.3747917  56.2074034  22.5531303
  50.9673954  54.5542762  23.1057350  31.7505495  38.6208050  55.2401876
  31.1063692  37.4767811  56.0387276  32.2306006  36.6326658  56.7621774
  31.5869601  35.7483837  57.9473104  30.2209990  35.1116001  57.3839662
  29.5868799  34.0161802  58.2604350  30.9693930  39.2636654  54.8162610
  32.4106943  38.2456190  54.4485857  32.3595946  39.1706335  55.9681601
  30.3793204  37.9032013  56.7406924  30.6791117  36.8093636  55.2803122
  32.8253844  37.4331677  57.2189266  32.9210226  36.1250946  56.0774240
  32.1821673  34.8546335  58.1712046  31.4058516  36.3541920  58.8436284
  30.4531863  34.6797430  56.4027536  29.3591101  35.7727148  57.2314402
  30.2951967  33.1789944  58.2849185  29.5751135  34.5267298  59.2312030
  28.6217978  33.6485893  57.8907237  20.3780304  40.4778934  14.1698706
  19.0523278  41.2078548  13.8136761  17.9060017  40.9646564  14.8966334
  18.0430104  41.5382686  16.3464563  18.5412957  42.9740253  16.3271568
  17.4687821  43.8955016  15.6454170  21.0532738  40.6240917  13.3178947
  20.1309811  39.4111247  14.2344725  20.7982747  40.8696571  15.1042722
  19.2282235  42.2836833  13.6918366  18.6500584  40.7686992  12.8925269
  17.7505242  39.8808914  14.9634340  16.9777867  41.3016448  14.4190924
  17.1250416  41.5421081  16.9468792  18.7878682  40.9624381  16.9093054
  19.5438477  43.0614047  15.8907602  18.6971222  43.3607936  17.3417099
  17.2296044  43.4642501  14.6656177  16.5498444  43.9534126  16.2415636
  17.8502232  44.9137340  15.5008652  32.9743592  45.2147384  20.9793346
  34.0530840  44.4982334  20.1634243  34.6701733  43.2436405  20.8431289
  36.1151754  42.8759075  20.4080293  36.3720657  42.3577438  18.9625147
  37.6931640  41.6589122  18.8523844  32.4696595  46.1023155  20.5785053
  33.3707158  45.5300155  21.9523199  32.1974474  44.4594703  21.1501215
  33.4182707  44.0538288  19.3870838  34.7926203  45.1488643  19.6807630
  34.0054175  42.4159103  20.5671728  34.6337525  43.4813133  21.9133528
  36.7722856  43.7442279  20.5400026  36.4290291  42.0559841  21.0656107
  36.2925021  43.1611686  18.2199724  35.6524125  41.5530811  18.7680691
  37.6856929  40.8802142  19.6248892  37.6460434  41.0468231  17.9433658
  38.6000668  42.2269206  19.0933950  53.0529457   8.9363046  34.7588604
  52.6922223   9.0781703  33.2947109  51.4952170   8.2032857  32.9533165
  51.1003930   8.1716113  31.4312885  50.1062437   7.0749498  30.8822563
  49.7000166   7.1937385  29.3836639  53.1291815   7.9040952  35.1220691
  52.2788540   9.3290344  35.4294822  54.0081116   9.4552865  34.9055259
  52.3977429  10.1117845  33.0753658  53.5909344   8.7623239  32.7508838
  50.6307389   8.5569482  33.5284603  51.7382819   7.1998067  33.3236435
  50.7068268   9.1780591  31.2432525  52.0660082   8.0991493  30.9159954
  49.1915633   7.1084257  31.4867618  50.5321318   6.0709796  30.9999550
  50.5455114   7.4106937  28.7193916  49.1452109   6.3524232  28.9505756
  48.9808852   8.0147596  29.2742756  24.8516867  40.6552980  60.9480585
  24.8610346  39.1630499  60.6249067  24.1915495  38.1992466  61.6610164
  24.4566347  36.7191298  61.4529130  23.9521868  35.7963402  62.6574246
  24.5562937  36.1469614  64.0440227  25.5337107  40.8244545  61.7903289
  23.9311583  41.1511438  61.2796520  25.2271006  41.2947185  60.1397280
  24.3118136  38.9455893  59.7006463  25.8950331  38.8109171  60.5246848
  23.1327002  38.4663536  61.7643634  24.5436919  38.4548027  62.6679308
  24.0034582  36.4681246  60.4860536  25.5337412  36.5929815  61.2882315
  24.1390211  34.7490494  62.3900954  22.8556063  35.7727587  62.6696545
  24.1720125  37.0989735  64.4302780  24.2566511  35.3794310  64.7681085
  25.6485445  36.2256415  63.9808475  49.0249315  34.1693814  43.3898517
  48.1303726  35.0627844  44.2716724  48.6786743  35.1222574  45.7369701
  48.3614259  33.9024975  46.6494104  46.8810287  33.7833378  46.9632684
  46.7334610  32.9102862  48.1983968  50.0883346  34.4275934  43.4652902
  48.7433010  34.1473133  42.3299534  49.0014339  33.1204531  43.7098304
  48.2312771  36.0386259  43.7810175  47.0774933  34.7570307  44.2377178
  48.1891142  36.0337784  46.1011879  49.7537447  35.3390820  45.7169773
  48.5743852  32.9715540  46.1097976  49.0056844  33.9605601  47.5352709
  46.2614189  33.4030878  46.1418773  46.5824486  34.7940132  47.2675268
  47.0830894  33.4926388  49.0596840  45.6533848  32.8206684  48.3675024
  47.0626159  31.8653395  48.1442062   3.7710904   8.2731135  41.3444664
   2.7102975   9.3442557  41.2362625   1.6615991   9.2033408  42.3516571
   1.1023511  10.6132300  42.6868402   0.2124948  10.6864893  43.9524366
   0.1459321  12.1392424  44.4430677   4.4872979   8.1755602  40.5194065
   3.2607679   7.3365309  41.6005375   4.3850221   8.4342806  42.2390625
   3.1450795  10.3414595  41.3767921   2.2384958   9.4181750  40.2487766
   2.1151475   8.7228339  43.2272112   0.8659562   8.5019991  42.0718910
   1.9594869  11.2878363  42.8026506   0.5500135  11.0971491  41.8720180
   0.6749677  10.1461794  44.7875253  -0.8412352  10.3899806  43.8821766
  -0.5735884  12.2116244  45.2678358   1.1354341  12.4829066  44.7686016
  -0.2140437  12.8237231  43.6651890  34.1762552  53.2476935  19.4747722
  34.6228246  54.6795573  18.9384697  33.7335634  55.2341476  17.7876947
  34.0633964  56.5886226  17.2321260  33.2320146  57.0093207  16.1082571
  33.7601528  58.3258662  15.5689056  34.1560687  52.5222392  18.6522758
  33.2378005  53.3935847  20.0235966  34.9739179  53.0304484  20.1956976
  34.5369825  55.3512702  19.8013838  35.6655797  54.6879878  18.5981872
  32.6811599  55.2047114  18.0955427  33.8271474  54.5028396  16.9755247
  33.9342584  57.3041892  18.0533922  35.1267595  56.6471114  16.9693926
  32.1561994  57.0435062  16.3195474  33.4325456  56.3562427  15.2500804
  33.4887781  58.5238643  14.5247104  33.1769971  59.1054225  16.0742872
  34.8237132  58.5176253  15.7566831  49.7311331  30.9781096  48.8927614
  49.9065595  31.6464855  50.2691781  50.9553200  30.8446123  51.1068660
  50.7027403  31.0847990  52.6464955  51.7896829  30.3470576  53.4269325
  51.8240114  30.8901751  54.8730070  50.6959720  30.7009546  48.4506561
  49.2131220  31.5346987  48.1021520  49.1895014  30.0268252  48.9626333
  50.1352335  32.7000477  50.0669319  48.8941875  31.6961062  50.6884987
  51.9572922  31.2166502  50.8602320  50.8624235  29.7911436  50.8157112
  50.7779871  32.1376326  52.9449403  49.6951566  30.6975748  52.8414923
  52.7776733  30.5486834  52.9951789  51.6422315  29.2601187  53.4303576
  52.3279749  30.1942293  55.5548205  52.1945167  31.9200413  54.9457421
  50.8017708  30.9394610  55.2677044  26.9838768  43.1856151  25.7944324
  26.9518124  41.7003303  26.2294872  26.3995510  41.6349159  27.6553371
  26.2864090  40.2308078  28.2104786  25.7303635  40.1511531  29.6406200
  25.8394238  38.8038764  30.2664364  27.7756344  43.7389636  26.3141563
  25.9917447  43.6525245  25.8237331  27.2354885  43.1783824  24.7268055
  26.3977734  41.0576206  25.5343941  28.0234295  41.4700351  26.2718609
  25.4640366  42.1938110  27.7803943  27.0880238  42.1283031  28.3523052
  25.6432015  39.5328613  27.6606319  27.2731854  39.7518154  28.2052143
  24.6661564  40.4043994  29.5599182  26.0839001  40.8450351  30.4131019
  26.8685662  38.5094085  30.5059002  25.2413117  38.9091773  31.1798694
  25.3550908  38.0553279  29.6274631  28.0087017  -4.4009063  35.4390136
  27.1260456  -4.0489137  36.6376869  25.5926251  -4.3443558  36.2766258
  24.9725046  -3.4177949  35.2169391  23.4297572  -3.2656705  35.2108661
  22.9543881  -2.0654752  34.4475242  27.8778877  -3.7512481  34.5649292
  27.7116918  -5.3703716  35.0205490  29.0759758  -4.4101970  35.6920597
  27.4164771  -4.4677203  37.6089908  27.1929216  -2.9557455  36.6985161
  25.0441124  -4.2309706  37.2197410  25.3135328  -5.3826697  36.0593654
  25.3593921  -2.3984506  35.3371269  25.3498599  -3.8076384  34.2636196
  22.9813225  -3.1312215  36.2028438  22.9314518  -4.1007946  34.7034733
  23.5120711  -1.2019937  34.8303825  23.2226102  -2.1897180  33.3912040
  21.8626672  -1.9598510  34.4612686   9.4566285  36.8593094  38.1195270
  10.0988695  38.2581255  38.1774322  10.7661907  38.7395985  36.7938530
  11.6507399  40.0314610  36.8231880  10.9248373  41.3723643  36.9987919
  11.7911160  42.5902321  36.8682872   8.6269691  36.7935049  37.4050152
   9.0812843  36.6321242  39.1248600  10.2480614  36.1461928  37.8581878
   9.3276536  39.0039675  38.4057647  10.8315098  38.2751639  38.9936096
  10.0099547  38.7919733  36.0010425  11.4635432  37.9933102  36.3939220
  12.4599821  39.9134433  37.5542022  12.2536127  40.1226489  35.9113647
  10.4884140  41.3324153  38.0043403  10.1028416  41.4191124  36.2739975
  11.1786673  43.3628332  37.3491069  12.7553837  42.4603989  37.3747646
  12.0234234  42.8852927  35.8376705  38.9678303   0.7771335  19.7246616
  38.3246170  -0.5081486  20.3850973  37.1570913  -1.1405034  19.5665014
  36.0340010  -0.1296925  19.3132885  35.4605290   0.5118900  20.5737961
  34.1913706   1.2885337  20.2773111  38.3493930   1.6711440  19.8711803
  39.0913979   0.6304393  18.6446607  39.9416791   0.8489509  20.2243097
  39.1218804  -1.2615132  20.3855570  38.0700103  -0.4104104  21.4475544
  36.8095151  -2.1027398  19.9620779  37.5349246  -1.3492798  18.5581138
  36.4274026   0.6531368  18.6532839  35.2586223  -0.7171025  18.8064096
  36.2710740   1.2115512  20.8118799  35.2962290  -0.2196488  21.3744495
  34.3770939   2.0127178  19.4746616  33.2539526   0.7189556  20.2727926
  34.0599686   1.9102111  21.1714256  51.2920318  38.8283865  36.9149009
  50.9127365  40.1346881  36.1631881  52.0258547  41.2102935  36.2039386
  52.1100355  41.8738897  37.5201503  51.4225775  43.2113492  37.7130634
  51.3139902  43.8708431  39.1086837  51.2406011  39.0346329  37.9910118
  52.3430744  38.6030781  36.6964161  50.5148073  38.0959637  36.6645652
  50.7785564  39.8512003  35.1120845  49.9592863  40.5022318  36.5619823
  51.7886320  41.9198963  35.4018299  52.9833475  40.7485487  35.9333965
  51.7200504  41.2276346  38.3160507  53.1388136  42.0277860  37.8681747
  50.3779808  43.0604684  37.4143326  51.8244482  43.9208977  36.9794208
  52.3004881  43.9637153  39.5791980  50.9198652  44.8862071  38.9787170
  50.7220264  43.2946474  39.8303253  61.2715451  34.5352226  17.0586231
  60.0879914  35.5456329  16.9469326  60.3881337  36.8781371  16.3133648
  60.8115288  36.8210674  14.7621649  61.3187691  38.2712341  14.3158090
  61.7831589  38.2710109  12.8302720  62.2259289  35.0459533  17.2360924
  61.5048329  34.0719324  16.0921200  61.1375691  33.6908975  17.7459057
  59.1754338  35.1823917  16.4585865  59.7180287  35.7535758  17.9584062
  61.1769673  37.3223739  16.9327085  59.5165001  37.5440421  16.3092802
  61.6854779  36.1608653  14.7026699  59.9498135  36.5150600  14.1563633
  62.1767403  38.6613841  14.8769300  60.5525605  39.0430808  14.4585340
  62.2385937  39.1921764  12.4465750  62.5697876  37.5246444  12.6649273
  60.8821675  37.9886165  12.2720073   4.7275705  17.8475668  38.5739204
   4.4735994  16.4303400  37.9651615   5.3705892  16.0861571  36.7599746
   6.8881864  15.8919833  37.1041786   7.8313646  15.7323878  35.9511196
   7.7003831  14.3532679  35.2321636   5.7486181  17.9315760  38.9658291
   4.0616388  17.9235499  39.4422256   4.3711328  18.7199461  38.0125877
   4.7034082  15.6651232  38.7167064   3.4081830  16.4590933  37.7058212
   5.2884073  16.9085906  36.0388385   4.9540262  15.1901152  36.2837631
   7.2410869  16.6558821  37.8078186   6.9008703  14.9731410  37.7031433
   8.8737249  15.6468279  36.2818062   7.8228692  16.6243861  35.3127929
   8.3962297  14.2588942  34.3895008   7.9102115  13.4605143  35.8339550
   6.6820487  14.1347239  34.8880321  17.0866377  24.7689211  40.8785736
  16.9310725  23.2998430  40.2322475  16.9945137  23.2611773  38.6940567
  16.5771515  21.8710196  38.0564224  16.8158266  21.8486693  36.4969207
  16.5739672  20.4392302  35.9540645  18.0834524  25.1913874  40.7022926
  17.0406658  24.7451746  41.9742538  16.3290484  25.4441836  40.4623176
  17.6716950  22.6099035  40.6549160  15.8898079  23.0365355  40.4550201
  17.9785139  23.5727808  38.3227932  16.2729599  24.0263903  38.3825962
  17.2725670  21.1032850  38.4172126  15.5815537  21.5488093  38.3852932
  17.8729803  22.0703299  36.3059169  16.2151949  22.6111891  35.9860374
  17.2235281  19.7463572  36.5028698  15.5413630  20.0949194  36.0895950
  16.8596442  20.3761675  34.8968975  11.2260116  18.9554828  14.9299090
  10.0841411  19.8681956  14.4110611  10.1936324  20.2342455  12.9337175
   9.0926459  21.2607925  12.5233681   8.6439460  21.1589403  11.0623520
   9.6231521  21.7251282  10.0380466  11.1212905  17.9279906  14.5604708
  11.2495845  18.8794273  16.0239151  12.1890071  19.3687727  14.6058281
   9.1951087  19.2431186  14.5596812   9.9346011  20.7890966  14.9879253
  10.2809279  19.3395177  12.3052023  11.1736148  20.6703146  12.7042196
   8.1643947  21.1242807  13.0916155   9.5028804  22.2648263  12.6871455
   7.7139914  21.7353218  10.9838801   8.4359420  20.1075688  10.8288088
   9.6227343  22.8220287  10.0377937  10.6228564  21.3301287  10.2565766
   9.4421370  21.3313041   9.0304112  19.5647222   9.8010523  46.5326654
  19.5305871   9.2428324  48.0070545  19.7235839   7.7319796  48.1223499
  19.7822749   7.2868826  49.6371671  19.7699591   5.7618449  49.9123909
  20.0566406   5.4517500  51.4142815  19.8957679  10.8438475  46.6112529
  18.5460598   9.7875655  46.1260521  20.2033932   9.2234080  45.8532383
  20.4013557   9.6490843  48.5361206  18.5885355   9.5285895  48.4908630
  20.6946792   7.5292990  47.6542751  18.9722628   7.1505625  47.5740244
  20.6359860   7.7678435  50.1301614  18.9505119   7.6646731  50.2443244
  20.6079623   5.2694638  49.4039604  18.7633018   5.4323523  49.6273166
  21.0886933   5.7883170  51.5716964  19.4284515   6.1019442  52.0354220
  19.9547555   4.4048789  51.7255255  49.5059606  18.5419978  16.7602947
  49.0146324  19.4471013  15.6109283  49.6116158  20.8205984  15.9223812
  48.9608094  21.9007149  14.9968927  49.8182122  23.1802059  14.9333051
  50.2557846  23.7819801  16.2989109  49.1272799  17.5126128  16.7477691
  49.2793867  19.0617699  17.6992729  50.5996663  18.6182428  16.7258976
  49.5176383  19.1582688  14.6799314  47.9318768  19.5031749  15.4445365
  50.7014629  20.9390426  15.8850487  49.2984239  21.1158142  16.9313162
  48.8355800  21.5052312  13.9814618  47.9366700  22.0144284  15.3729208
  49.2709710  23.9148760  14.3300011  50.7432963  22.8988543  14.4153750
  51.0718390  24.4871889  16.0990951  49.4308492  24.3004489  16.8027561
  50.7636877  22.9832483  16.8532150  54.1435000  19.5215166  19.9757955
  54.9433981  20.2721428  18.8516042  54.1220089  21.2141221  18.0144213
  54.9696728  21.7430637  16.8759725  54.2540356  22.8275485  16.1346910
  54.7030150  22.9821048  14.6464312  54.7920109  18.7293231  20.3695772
  53.2565972  19.0004680  19.5948875  53.9626242  20.2426838  20.7822635
  55.8102776  20.7759142  19.2964905  55.3483969  19.4947982  18.1921327
  53.9081799  22.0378535  18.7064712  53.2370087  20.6441067  17.7061117
  55.9326598  22.1685675  17.1838568  55.2753493  20.8855293  16.2641008
  54.3425757  23.7630797  16.7004926  53.1781336  22.6324473  16.0477293
  55.7388741  23.3341270  14.7256105  54.5518147  22.0894585  14.0271495
  54.1073576  23.7150064  14.0885361  30.9058186   9.3495832  26.2337520
  30.5866867   8.7903800  24.7989853  29.8340250   9.8416353  23.9743660
  29.4806811   9.5492721  22.5079601  28.3934990   8.4927326  22.2801883
  28.3768193   7.8642526  20.9001234  31.5170905   8.5783487  26.7182472
  29.9164111   9.5018468  26.6821678  31.4615828  10.2950511  26.2540634
  31.5345770   8.5507636  24.3017223  29.9967028   7.8656831  24.7923630
  30.5307909  10.6859985  24.0434158  28.9263808  10.1260343  24.5207069
  29.4154564  10.4930520  21.9527891  30.3839022   9.0779186  22.1015013
  27.4264218   9.0076070  22.3336246  28.4361369   7.6517482  22.9831302
  29.4094969   7.5655971  20.6820123  27.7757031   6.9482742  20.8469198
  28.0302025   8.5084911  20.0828073  33.6442352  29.7601187  47.8678075
  35.0353943  30.0001890  47.2415840  35.7756859  30.9829066  48.1657688
  37.2437397  31.3482096  47.8198482  37.8646160  32.3998892  48.7263023
  39.4070411  32.4976208  48.6404573  33.0516773  29.1179983  47.2046711
  33.2050758  30.7641775  47.9146549  33.7525440  29.3728907  48.8883535
  35.6194950  29.0731013  47.1913625  35.0025936  30.4871485  46.2592460
  35.8726421  30.5422480  49.1655733  35.1557461  31.8504164  48.4232437
  37.8862797  30.4655993  47.7134020  37.3162304  31.6547329  46.7691442
  37.6578785  32.1009533  49.7612354  37.3068557  33.3327801  48.5786239
  39.8662430  31.5148871  48.4775011  39.7426735  33.2174465  47.8838913
  39.8264499  32.8350699  49.5961839  25.9211454  57.4831519  11.8920753
  26.2848520  57.8808723  10.4355331  27.1247367  56.7471862   9.7587750
  27.8346137  57.0956245   8.4723912  28.5775627  55.9293075   7.8076774
  29.5552377  56.3913875   6.6995306  25.5654077  58.3389258  12.4788378
  26.8039359  57.0837092  12.4061916  25.2501087  56.6156955  11.8715723
  25.3962356  58.2192264   9.8886633  26.8303680  58.8324866  10.4411366
  26.5250296  55.8746142   9.4721434  27.8281540  56.2429938  10.4327069
  27.0860318  57.5048881   7.7829581  28.6154255  57.8254562   8.7191049
  27.8884739  55.2478309   7.2939315  29.2315859  55.3409381   8.4628632
  30.1954135  55.6046691   6.2818697  28.9574460  56.6622214   5.8206204
  30.0880393  57.2597289   7.1061038  52.7873894  19.5220669  31.2970588
  54.3649737  19.4734069  31.2628811  55.0427615  19.8567378  32.5791099
  56.5857617  19.8090148  32.4792526  57.2586304  18.4532613  32.3172138
  58.7821890  18.3985285  31.9784134  52.3611351  18.9398332  32.1231945
  52.3860108  19.2125377  30.3242920  52.4798256  20.5748558  31.2818039
  54.6663758  18.4977866  30.8622482  54.7089239  20.2181130  30.5346630
  54.8196732  19.0984882  33.3396881  54.6902329  20.8242271  32.9571026
  57.0912825  20.4001534  31.7058151  56.9817606  20.2232671  33.4145439
  56.7724444  17.8106833  31.5729625  57.2056490  17.9417971  33.2861240
  58.9998852  18.9440663  31.0520275  59.3358895  18.8471398  32.8122928
  58.9524971  17.3387370  31.7525242  58.7018615  24.7958376  38.7019054
  58.5484505  26.1802466  39.3918297  59.7992872  27.1520865  39.1972076
  59.5954819  28.6143171  39.7924415  58.6630903  29.6538679  39.0578529
  59.1003443  29.9785330  37.6252739  59.4162479  24.1633799  39.2430546
  59.0928145  24.8284437  37.6775619  57.7758008  24.2143995  38.7887356
  57.7018872  26.6315939  38.8600361  58.1391173  26.2068369  40.4091446
  60.0443071  27.3153441  38.1405613  60.7308923  26.6920893  39.5489265
  59.3529335  28.5283854  40.8587314  60.5692836  29.1180193  39.8268673
  58.6179167  30.6125166  39.5890228  57.6747642  29.1792452  39.0916645
  58.3428417  30.6242163  37.1643287  60.0750814  30.4691736  37.5141212
  59.1926394  29.0401594  37.0648052  56.7902876  26.4878269   6.9994642
  56.8415448  27.9236818   7.6494681  55.9257370  28.9767337   7.0071487
  55.9760195  30.3556457   7.7089152  54.9641320  31.3377910   7.0494420
  55.0886132  32.7529970   7.5601751  57.1006810  26.5320764   5.9483273
  55.7737557  26.0777111   7.0401776  57.5356518  25.8284736   7.4608506
  56.4809529  27.9466129   8.6851498  57.8675352  28.2973657   7.7538456
  54.9756600  28.4525533   7.1677041  56.2047287  29.0600973   5.9496019
  55.7854210  30.2179618   8.7803186  56.9596707  30.8379722   7.6542822
  53.9732119  30.8732782   7.1236434  55.2844893  31.3408256   6.0003704
  54.8190314  33.3840471   6.7044351  54.5318781  32.9057966   8.4928580
  56.1356026  32.9808793   7.7948472  12.0879399  11.1454988  31.9069412
  13.3853012  11.6252303  31.1468971  13.1242501  12.1052237  29.6685283
  14.3882824  12.3788519  28.8417251  14.0853974  12.3481112  27.3202179
  15.3178002  12.8910480  26.5756061  11.3712002  11.9686590  32.0159405
  12.4431740  10.8184815  32.8918598  11.6039711  10.2482038  31.5021904
  13.8187691  12.4346691  31.7469833  13.9647023  10.6967354  31.0735309
  12.3911587  12.9195557  29.6172474  12.6631524  11.2438836  29.1698597
  14.8752400  13.2876563  29.2160728  15.2128979  11.6751752  29.0091732
  13.1436116  12.8887005  27.1653259  13.8649269  11.2935100  27.1143081
  15.5208012  13.9066353  26.9369438  16.2081467  12.2815018  26.7729004
  15.1948677  12.9019943  25.4856689  50.7012750   6.4039636  15.6285312
  51.5870177   7.1414419  16.6245582  52.2542073   8.4800268  16.1533735
  51.1852824   9.5788865  15.8553665  51.8649107  10.9173508  15.6380689
  52.3035294  11.6681958  16.8851316  50.2367097   5.4822774  15.9998300
  51.3366257   6.2332101  14.7508276  49.8853976   7.0930820  15.3782361
  51.0037977   7.4171138  17.5117166  52.2881524   6.3519426  16.9217146
  52.7604758   8.3335920  15.1913765  53.0104777   8.7820640  16.8882377
  50.6073557   9.2617841  14.9786475  50.4016482   9.6395593  16.6204984
  51.1933180  11.5954995  15.0974510  52.7728249  10.8913536  15.0230844
  53.1188942  12.3549090  16.6266859  51.4130513  12.1697049  17.2835253
  52.5890747  10.9762917  17.6869543  54.1234213  28.8986564  21.2737806
  54.0761849  30.0077997  20.2432659  52.8362404  30.9922862  20.4073589
  52.9731060  31.7981992  21.7601087  51.7056948  32.6207128  22.0536945
  51.4694535  33.7416768  21.0044945  53.3361250  28.1955695  20.9754131
  53.8274619  29.2175842  22.2806976  55.1027285  28.4155708  21.3776367
  54.9967333  30.5872207  20.3848636  54.0100638  29.5227485  19.2616623
  51.9142205  30.4035402  20.3270643  52.8226878  31.7082324  19.5764358
  53.0416943  31.2114187  22.6843241  53.6959845  32.6227489  21.7875545
  51.8797718  33.2079358  22.9636705  50.7734658  32.0653806  22.2141569
  50.6246640  34.3439403  21.3605869  52.2798563  34.4747424  20.9093502
  51.0911414  33.3656669  20.0460127  60.9139534  21.0119734  35.6890934
  59.8726727  22.0837806  35.7890842  59.5093018  22.7179366  34.4127453
  58.8356854  24.1161208  34.5194938  58.3084990  24.5271879  33.1280220
  59.4516560  25.0156017  32.1574867  60.4021469  20.1172276  35.3140228
  61.1776005  20.8799968  36.7456272  61.8183781  21.2224586  35.1052196
  58.9063603  21.7992390  36.2232120  60.3643128  22.8220821  36.4343727
  58.9004532  21.9314733  33.9501770  60.3710896  22.7069340  33.7342232
  58.0942103  24.2778802  35.3114784  59.5814701  24.8961687  34.7157562
  57.6015355  25.3585773  33.2384041  57.7411105  23.6831417  32.7171066
  60.1459233  25.7266584  32.6218040  60.0684372  24.1223369  31.9998539
  59.1357476  25.3444643  31.1598671  26.2330343   1.9165108  33.4930813
  25.6856322   3.0190175  32.6191494  24.0983432   3.1911166  32.6581260
  23.6280699   4.1819174  31.5613548  23.8561162   3.6370404  30.1137516
  23.0342655   4.5504630  29.1399566  27.2957291   2.0998633  33.6937114
  26.0491094   0.9457428  33.0166656  25.7538750   1.9476311  34.4793007
  26.1417281   3.9928162  32.8356697  25.9833118   2.9125550  31.5687916
  23.8330712   3.5908844  33.6445362  23.5982419   2.2176869  32.5837986
  22.5793124   4.4357665  31.7584793  24.1722956   5.1342652  31.5677921
  23.5197241   2.6089289  29.9320461  24.9275593   3.7562382  29.9112865
  23.3541472   5.5988142  29.1826355  22.9619471   4.2174790  28.0973255
  22.0067569   4.5248778  29.5230591   7.7646019  38.7617504  33.2179348
   8.6953676  39.7236921  32.4867984  10.1869671  39.3693497  32.6582996
  11.2385838  40.2797196  31.9058887  10.9933016  41.7387244  32.2947551
  12.1966326  42.4911916  31.8884098   7.9547708  39.0543949  34.2578308
   7.9788558  37.6952212  33.0772201   6.7370403  39.0479014  32.9621517
   8.4047463  39.7151000  31.4291336   8.5497358  40.7640907  32.8023235
  10.3945009  38.3381560  32.3472263  10.4894707  39.3011715  33.7104561
  12.2247107  39.9831583  32.2837707  11.1815388  40.0925729  30.8265754
  10.8315718  42.0481255  33.3346092  10.0268366  42.0462801  31.8769695
  11.8815567  43.5228507  32.0874035  13.0650341  42.2580664  32.5166790
  12.3679802  42.3686621  30.8119232  45.0281967  35.6422763  21.5113485
  46.0076527  36.3401656  20.6022032  46.1376478  35.5245681  19.2393587
  47.0608741  36.2957130  18.3063314  48.5705706  36.1042457  18.6207636
  49.6089980  36.9805942  17.7549370  45.4779760  34.6791664  21.7820976
  43.9956111  35.6196857  21.1419618  44.9309936  36.2037711  22.4486149
  45.6005131  37.3399291  20.4075191  46.9442617  36.3623309  21.1726969
  45.1187142  35.4665771  18.8373621  46.5033308  34.4978357  19.3630150
  46.9276494  35.9331546  17.2796886  46.8927232  37.3782478  18.2512682
  48.8199707  35.0386482  18.5466039  48.6872541  36.4188686  19.6650751
  50.5984141  37.0472656  18.2237661  49.8070089  36.5871024  16.7503746
  49.2471138  37.9849487  17.5029371  22.0750335   2.4738390  35.9482948
  22.3062529   3.7536833  36.7343475  23.2573535   3.6891177  37.9491970
  24.6879803   3.4258969  37.6059829  25.3614616   4.6054270  36.8090107
  26.8587589   4.6911614  36.7320129  22.8290397   2.3485053  35.1615574
  21.1140731   2.5692732  35.4280674  22.1111968   1.6061337  36.6183483
  22.6443715   4.5937273  36.1153232  21.3167853   4.0530293  37.1011383
  22.9198441   2.9368136  38.6726028  23.1531409   4.6243527  38.5128185
  25.2773666   3.3673270  38.5292293  24.8347732   2.4368346  37.1549865
  25.0398208   5.5747149  37.2092830  25.0484731   4.6247122  35.7578899
  27.2425937   5.6713755  36.4237320  27.4084601   4.3635695  37.6229126
  27.2075247   4.0241282  35.9341308  58.2296940  31.6720243  30.6909893
  57.4087664  30.3813711  31.0921943  57.9653880  29.8208738  32.3790329
  57.1312176  28.7769018  33.2069557  57.7286049  28.4849201  34.4975002
  56.8059918  27.9380384  35.5544479  57.8710591  31.9687648  29.6977527
  59.2675225  31.4029594  30.4592426  58.0983092  32.4942565  31.4050358
  56.3493306  30.5898319  31.2854049  57.3429486  29.6059509  30.3191612
  58.1662260  30.6280198  33.0941265  59.0142352  29.5364471  32.2299946
  56.1509348  29.2673593  33.2480285  56.9102322  27.8809247  32.6140125
  58.2556216  29.3569494  34.9037121  58.5062157  27.7223354  34.3672092
  57.2820937  27.8263460  36.5363033  55.9948899  28.6657625  35.6798332
  56.4314448  26.9578204  35.2349556   3.7397883  20.9799109  16.0997389
   3.6031840  21.5423167  14.6746452   4.8874591  21.7475143  13.9151299
   4.6568225  22.3612366  12.5477927   3.6804545  21.4751444  11.6782224
   3.7449534  22.0250280  10.1950882   2.8202842  20.8098936  16.6731460
   4.2337363  21.7472549  16.7083347   4.3299869  20.0555295  16.1190918
   3.1083568  20.7292705  14.1294005   2.9337256  22.4103656  14.6358407
   5.2428744  20.7159958  13.8018220   5.6064189  22.3329826  14.5012315
   4.2294753  23.3652974  12.6592667   5.5812991  22.4761451  11.9687150
   2.6165088  21.5075188  11.9431031   3.9481776  20.4115700  11.6961925
   3.4179480  23.0698867  10.1277876   4.7608169  22.0068314   9.7817116
   3.0035518  21.4492367   9.6276546  39.3928123  32.2569067  58.9860573
  40.1308113  31.5852358  57.7225689  41.3493324  32.3484747  57.2759075
  41.9596344  31.7220375  55.9879228  43.1955276  32.3495943  55.3417839
  42.7515140  33.6085016  54.5769002  39.7493892  31.8307621  59.9318078
  38.3878628  31.8194058  58.9429307  39.4875408  33.3493483  58.9579012
  40.5629936  30.5876486  57.8682597  39.3434311  31.4743864  56.9669657
  42.0508819  32.3239720  58.1187703  41.1402050  33.4118283  57.1063932
  42.2162987  30.6731150  56.1804674  41.0923305  31.5349028  55.3429772
  43.8173271  31.7452738  54.6699576  43.6702190  32.7194855  56.2588666
  42.4994751  34.3849451  55.3095664  43.6379524  34.0538532  54.1088409
  41.9502655  33.3222611  53.8846194  46.1270212  17.2443505  27.9892833
  47.7228686  17.0920271  28.1316040  48.0993730  16.3835624  29.4806125
  49.6402999  16.3880215  29.6967781  50.4783350  15.5710943  28.6544922
  50.1745840  14.0781594  28.6325767  45.7363497  16.2204960  27.9414642
  45.7470471  17.7234081  27.0786159  45.6637584  17.7092017  28.8681972
  48.1248008  16.5058643  27.2961090  48.2320119  18.0620037  28.1873501
  47.7431432  15.3469663  29.4386757  47.6044680  16.9089036  30.3066128
  50.1134836  17.3727852  29.5991714  49.9113532  16.0274515  30.6966331
  51.5478369  15.7557016  28.8134716  50.2083579  15.9388378  27.6569622
  50.7739321  13.6579490  27.8156326  50.6021305  13.7294054  29.5806072
  49.1155797  13.8387485  28.4764297  35.1688260  54.3807540  34.3892010
  34.8290204  55.6262851  35.2353466  33.4147157  56.2392154  34.8103969
  33.0177974  57.5744338  35.3553798  32.7596273  57.6051097  36.8918979
  32.3112230  59.0449863  37.2369335  35.0532493  54.5255504  33.3080547
  34.4939708  53.5251098  34.5142257  36.1980123  54.0406451  34.5574005
  34.8302268  55.3542228  36.2979706  35.6485080  56.3451419  35.1133774
  32.6557645  55.5233703  35.1491459  33.2868957  56.2880015  33.7220619
  33.7424745  58.3726764  35.1533172  32.0348253  57.8868156  34.9820507
  33.6982793  57.3890796  37.4167354  32.0144510  56.8770499  37.2351635
  33.0422859  59.7216220  36.7776935  31.3568715  59.2895389  36.7546509
  32.2524089  59.2443633  38.3139580  24.8831405  58.1360507  15.4963658
  25.4049997  58.8632331  16.6990621  26.1048486  60.1935020  16.1435907
  26.6559767  61.0048986  17.3425825  27.2313175  62.4328199  17.0627735
  26.2076067  63.3881383  16.3797119  24.2785806  57.2322421  15.6406706
  25.7020962  57.9988952  14.7796443  24.1239993  58.6982875  14.9388855
  24.5462312  59.0307803  17.3606012  26.2232336  58.3257442  17.1938341
  25.3470520  60.7940545  15.6256416  26.9441666  59.8666892  15.5175417
  25.9121317  61.1684041  18.1319807  27.4920096  60.5111098  17.8528879
  28.1301216  62.2756524  16.4539717  27.5459852  62.8988786  18.0045612
  25.3415262  63.5048909  17.0426319  26.5046696  64.4379888  16.4926622
  25.7830581  63.0822854  15.4156573  19.8081566  17.5367633  15.5877960
  19.7501980  17.7677573  14.0917318  19.4437577  16.5233788  13.2539742
  19.5116841  16.7404244  11.7187026  19.3604447  15.3846386  11.0073109
  19.3581921  15.5222216   9.4703759  18.8893372  17.0107357  15.8745964
  19.9126278  18.4836772  16.1315229  20.6069485  16.8158794  15.8009861
  19.0262772  18.5503224  13.8334472  20.6780583  18.2507455  13.7615989
  18.4975106  16.0057683  13.4536946  20.3355214  15.8942666  13.3642543
  18.7449032  17.4762541  11.4470551  20.5181843  17.1309077  11.5246179
  18.4664132  14.9176622  11.4383920  20.2740151  14.8283849  11.2505365
  20.2843148  15.9931372   9.1186281  19.3466622  14.5384829   8.9852832
  18.5451676  16.1592870   9.1011470  18.8614123  37.8637049  28.7092449
  17.7778036  37.1550142  29.6121589  17.3910219  35.8767864  28.8795215
  16.2345412  35.1453268  29.5993034  15.7134821  33.9219706  28.7653896
  16.6129515  32.6915800  28.9089500  19.1482241  38.8154165  29.1731121
  18.4527018  38.0590222  27.7102462  19.8119528  37.3193934  28.7674801
  18.2257216  36.9505341  30.5923359  16.8737623  37.7741129  29.6633064
  18.2041399  35.1470864  28.7817165  17.0092690  36.2412150  27.9179336
  16.5970108  34.9183142  30.6093933  15.3929245  35.8484375  29.6218177
  15.6567986  34.1781532  27.7003338  14.6693756  33.7350723  29.0448543
  16.7421152  32.4929239  29.9799511  16.0557501  31.8640005  28.4530670
  17.6293394  32.7238533  28.4977295  48.4186826  53.7384135  24.3677704
  47.1866565  53.3840034  25.2294151  47.2115494  51.8683989  25.7949669
  48.3664394  51.5408754  26.6992847  48.5995384  50.0507981  26.9528743
  49.9563499  49.5763575  27.5517837  48.1820102  54.6583855  23.8192932
  48.7168985  52.9871771  23.6262161  49.3165260  53.8192680  24.9926979
  47.1187263  54.0362570  26.1086990  46.1840244  53.4772412  24.7944099
  47.1863495  51.1829850  24.9389488  46.2221237  51.7436163  26.2517559
  49.3609176  51.8683569  26.3722221  48.1242986  51.9837424  27.6731559
  48.4413515  49.5900150  25.9700996  47.7966657  49.6737354  27.5981723
  50.1017500  48.4924004  27.6359379  50.7468105  50.0320053  26.9428932
  50.0477510  49.9221592  28.5887291  46.1276776  41.9898849  25.4733169
  45.2580954  43.0920272  24.8171222  44.1912780  42.2751499  24.0352619
  43.0386616  43.0591236  23.3599317  41.9594906  42.0839458  22.8170574
  40.7548319  42.6610256  22.0439394  45.4547361  41.3307739  26.0353763
  46.7864906  42.3706031  26.2633846  46.7449106  41.4755130  24.7265690
  44.7505293  43.6833740  25.5890529  45.7905451  43.7155071  24.0884540
  43.6674573  41.5893474  24.7123726  44.6900419  41.6410728  23.2920425
  42.5937923  43.7355380  24.1000335  43.4638375  43.6679283  22.5526083
  41.6195258  41.4757038  23.6642025  42.4108911  41.3727680  22.1144531
  40.2099389  43.3763061  22.6721561  41.0723075  43.1554256  21.1176737
  40.1446678  41.8107543  21.7154110  31.6006853  51.5390663  45.6160089
  31.1146128  50.1652872  45.3223535  30.5105231  49.4802522  46.6169817
  30.2868025  47.9463886  46.3146459  31.4715693  47.0235556  46.7624494
  31.2980616  45.5358696  46.5135738  32.0328734  52.0596773  44.7526619
  32.3116286  51.7178399  46.4319679  30.7325690  52.1169836  45.9559747
  30.3415110  50.0729682  44.5497095  31.9409048  49.5512827  44.9436275
  29.5572722  49.9282927  46.9231922  31.1667177  49.7609842  47.4499227
  29.3696520  47.5684106  46.7827789  30.0698702  47.8301830  45.2457096
  31.6788008  47.2529019  47.8148967  32.4178526  47.4200120  46.3744222
  30.6713011  45.2174627  47.3555834  30.6918814  45.4742167  45.6014692
  32.2444117  44.9883794  46.4248802  54.8996416  48.5328613  19.5348699
  54.7019230  48.7084995  21.0420940  53.1769663  49.1803584  21.3827637
  53.0297038  50.2818809  22.3813131  51.6736075  50.7006145  22.8107202
  51.7217738  51.5346752  24.0627258  54.7972981  49.4752574  18.9829605
  54.2592312  47.7335525  19.1422289  55.9073492  48.1180415  19.4098251
  54.8740536  47.7558437  21.5578535  55.3730484  49.5191951  21.3512171
  52.5299584  48.3207984  21.5965975  52.7275330  49.6459327  20.4970777
  53.6475436  49.9491668  23.2243841  53.5128380  51.1403690  21.8988521
  50.9973985  49.8632083  23.0221088  51.1748511  51.1910625  21.9658001
  52.0660883  52.5679775  23.9326198  50.6728002  51.5232387  24.3832157
  52.3101765  50.9874530  24.8093994  15.4687992  22.9116493  12.3130377
  14.7701279  22.8241673  10.9122427  13.2347466  22.8698936  11.0803581
  12.5977894  24.0941744  11.7677119  12.9982907  25.3555069  11.0311842
  12.2088009  25.5819459   9.7430387  15.3067051  23.9142595  12.7273934
  16.5122868  22.6529117  12.0953677  15.1738373  22.1246434  13.0178912
  15.0091053  23.7058964  10.3050916  15.2325932  21.9709266  10.4010678
  12.8966500  21.9470883  11.5675042  12.8819844  22.8758827  10.0417474
  11.5132538  24.0382114  11.9221165  13.0304009  24.0478931  12.7746351
  14.0430123  25.6508928  10.8746777  12.6325261  26.1903854  11.6414221
  12.5868641  26.4935212   9.2641958  12.3622719  24.7761846   9.0147636
  11.1293885  25.6702667   9.9170234  47.8988968  26.7127080  20.9006946
  46.5161821  26.3317008  21.4064081  46.0980538  27.1874538  22.6317060
  44.5845566  27.1132665  23.0074432  44.2369082  25.7828298  23.5861671
  44.6724605  25.5120969  25.0199077  48.7030183  26.3424764  21.5483902
  48.0313026  27.8013044  20.8758810  47.9500638  26.1584897  19.9554832
  45.8041932  26.5357881  20.5973289  46.5250925  25.2730089  21.6932724
  46.2836682  28.2627998  22.5204990  46.7862052  26.7873063  23.3863733
  44.5003522  27.8909364  23.7764213  43.9455987  27.4052968  22.1650408
  44.6970480  24.9834156  22.9925440  43.1660042  25.5455561  23.5787189
  44.2867340  26.2570591  25.7266147  44.3321170  24.5865903  25.5003174
  45.7572147  25.5088082  25.1826523  52.8626973  14.4323726  32.4827240
  52.8956534  13.2538205  31.5275810  54.1276184  13.1088934  30.5928886
  54.1356388  12.0430522  29.4201019  53.6569477  10.6785846  29.9066627
  53.4468886   9.6437383  28.8197716  52.0244881  14.4257121  33.1902206
  52.8405816  15.3883040  31.9452389  53.8491827  14.4472742  32.9621132
  52.7358319  12.3672171  32.1533458  51.9478194  13.2967277  30.9771564
  54.9617592  12.9595380  31.2893722  54.3279578  14.1003285  30.1684940
  53.4753014  12.3883939  28.6151912  55.1618611  12.0627570  29.0332248
  52.7031933  10.9205141  30.3914421  54.3835884  10.3583322  30.6633804
  52.9064824   9.9408183  27.9126385  54.4095913   9.3146510  28.4097774
  53.0211321   8.7151008  29.2192085  31.3407792  -2.0844057  47.8456937
  31.8798541  -0.6981037  48.0191395  30.9309949   0.4307053  47.5600826
  31.3696355   1.7664063  48.0451843  30.6495561   2.9707224  47.3656875
  31.0214824   4.3266089  47.9437181  30.3121552  -2.2259634  48.1993677
  32.0546769  -2.7143972  48.3903505  31.3820648  -2.4219492  46.8028356
  32.0056524  -0.5288217  49.0955726  32.8920974  -0.5805461  47.6132518
  29.9839720   0.2170269  48.0706503  30.7625427   0.4185250  46.4762623
  31.0131940   1.8125794  49.0815269  32.4376411   2.0089829  47.9842588
  29.5660552   2.8006175  47.3823854  30.8390960   2.8740981  46.2896167
  30.5378341   5.1179450  47.3580038  30.7837228   4.3978236  49.0121700
  32.0778741   4.4677288  47.6842720  30.2846336  52.1807761  13.3787639
  30.5223007  50.9904571  14.3446801  30.7154693  51.5001884  15.7635563
  31.2473392  50.4672408  16.6913383  30.4466323  49.2156139  16.7318514
  30.7454051  48.2632003  17.8956592  30.0090861  51.7365851  12.4144185
  31.2171525  52.7458110  13.2590363  29.5508828  52.8588004  13.8316252
  29.6476154  50.3307757  14.2904995  31.4718437  50.4895492  14.1196058
  29.8114824  51.8866420  16.2500255  31.3981389  52.3368335  15.5707462
  32.3206462  50.3279529  16.5130089  31.1010684  50.9184661  17.6803730
  30.5755071  48.6860309  15.7799461  29.3651761  49.3646789  16.8387249
  31.8021278  47.9692969  17.8833082  30.5109157  48.8285346  18.8059347
  30.1366724  47.3541503  17.8165338   9.7852003  52.3412296  33.0983001
  10.5025093  51.4730162  32.0760299   9.6209867  50.8758399  31.0075390
   8.8006270  51.9785950  30.2298862   8.1875860  51.3375396  28.9569236
   6.9866240  50.3586409  29.1721698   9.5411889  53.3615100  32.7778675
  10.4378445  52.4261772  33.9758140   8.9137223  51.9372222  33.6279213
  11.3438971  52.0354325  31.6530086  10.9312670  50.6215005  32.6185028
   8.8691518  50.2477979  31.5009929  10.2204354  50.2014484  30.3838016
   8.0813887  52.4189412  30.9313003   9.5689218  52.6867840  29.8961460
   8.9840095  50.8183522  28.4098007   7.9247763  52.1460631  28.2638084
   7.1022789  49.7810209  30.0974647   6.0089819  50.8559999  29.1658508
   6.9379256  49.5370559  28.4470379  22.7106898  59.3539717  44.7019998
  21.3574431  59.4041340  45.4414617  21.5107367  59.2050087  46.9651338
  20.1685679  59.2684738  47.7849628  20.3010351  58.9923765  49.2712585
  19.0577261  59.2759077  50.0755173  23.3577788  58.4970209  44.9258310
  23.2681620  60.2959988  44.7726795  22.5417940  59.2898800  43.6200773
  20.7730219  60.3026468  45.2084057  20.7536375  58.5439217  45.1273805
  22.2090781  59.9482996  47.3689014  21.9736750  58.2472431  47.2326433
  19.7093031  60.2360251  47.5480873  19.4722483  58.5360615  47.3584644
  21.1470473  59.5341475  49.7116443  20.5262568  57.9219744  49.3531419
  19.2148573  58.9211533  51.1015040  18.8280279  60.3373911  50.2293998
  18.1547472  58.7686264  49.7142889  19.2358286  45.2452559  38.4467308
  20.1020815  46.1430853  39.4189235  19.2873556  46.4952072  40.6420967
  19.9705012  47.4254896  41.6928245  19.1031496  47.8965368  42.8689672
  18.5643599  46.7419446  43.6968509  19.8181612  45.0806243  37.5318653
  18.3694670  45.8176994  38.0932953  18.9986441  44.3174028  38.9815399
  21.0521948  45.6813924  39.7144119  20.3490183  47.1148225  38.9740211
  18.8857043  45.5311920  40.9775688  18.3596518  46.9752652  40.3072826
  20.9043143  47.0168695  42.0980522  20.3039706  48.3383674  41.1842567
  18.2675993  48.4721814  42.4522211  19.6359598  48.6012740  43.5190813
  17.9916575  47.1279053  44.5490448  17.9147227  46.1284760  43.0605928
  19.3808234  46.0766065  44.0032846  20.4728077  32.8128399  25.9392900
  21.3757162  32.1139932  26.9733538  21.1456154  32.6663743  28.3975975
  21.9862814  31.9128614  29.4456629  21.7639843  32.4501837  30.8741805
  22.6766271  31.7400751  31.8923477  20.6699796  33.8924911  25.9211399
  19.4147253  32.6606654  26.1834938  20.6511795  32.4101633  24.9351724
  21.1676322  31.0399306  26.9586439  22.4297638  32.2377163  26.6898922
  20.0824559  32.5898383  28.6599114  21.4044909  33.7325188  28.4197434
  21.7426869  30.8408922  29.4156209  23.0439321  32.0150480  29.1844267
  20.7138035  32.3100618  31.1619751  21.9667997  33.5290915  30.9019008
  23.7316040  31.9349490  31.6647760  22.4775833  32.1005221  32.9101292
  22.5143370  30.6561853  31.8733709  17.6600363  54.5699007  36.1138107
  18.9430697  55.2648265  35.8225185  19.2747137  56.6470968  36.4806530
  18.9455035  56.8451245  37.9959976  19.3892348  58.2619393  38.5195781
  18.9732554  58.5882828  39.9199001  16.8711750  55.1578715  35.6288578
  17.2794955  54.4679033  37.1375171  17.6605990  53.5209114  35.7931759
  19.7613737  54.6208880  36.1673538  19.1054823  55.2721441  34.7377330
  18.8017313  57.4032204  35.8420955  20.3536246  56.8431656  36.5070945
  17.8647978  56.6773884  38.0804359  19.3505823  56.0458567  38.6286689
  19.1045363  59.0880263  37.8564655  20.4833624  58.2325623  38.5917885
  17.8969710  58.4597170  40.0880462  19.3964236  57.8076613  40.5639087
  19.3273909  59.5663330  40.2680446  42.5366617  10.2458644   5.8780341
  43.8160967  11.0640822   6.2426909  44.3096649  11.8574238   4.9802840
  45.6592995  12.5687495   5.1639447  45.6583864  13.8218766   6.1183793
  47.0758640  14.1867414   6.4882838  42.7615219   9.4621625   5.1442495
  41.7861897  10.8466363   5.3497784  42.1200332   9.8675170   6.8195595
  43.6154676  11.6671982   7.1366644  44.5997285  10.3410344   6.5002039
  43.6266987  12.6370144   4.6211388  44.3623511  11.1568194   4.1379252
  46.4738215  11.8781667   5.4146223  46.0043622  12.8424797   4.1593581
  45.0458571  13.5398422   6.9835117  45.1406394  14.6274474   5.5834184
  47.2561919  14.9068497   7.2958200  47.4351837  13.2432332   6.9170856
  47.6822201  14.4871130   5.6249781  25.6853065  16.4544604  34.3849060
  25.5908584  16.4511912  35.9544956  25.6974093  14.9894030  36.5495502
  24.4140014  14.0870955  36.4180328  24.5005717  12.6967833  36.8277866
  24.7543895  12.5114291  38.3349106  24.8195571  15.9069025  33.9926731
  26.6614818  16.1061175  34.0258400  25.5628414  17.5187609  34.1494056
  26.3872608  17.0512335  36.4115326  24.6202447  16.9040682  36.1911594
  25.9850323  15.2195055  37.5827552  26.5082039  14.3738921  36.1409580
  23.5912105  14.5112441  37.0065071  24.0877101  14.1556933  35.3730365
  25.2591152  12.1805117  36.2267334  23.5578147  12.1692545  36.6377479
  24.2392040  13.2531607  38.9574939  24.4273063  11.5016768  38.6117031
  25.8303933  12.5981944  38.5295288  20.0387741  28.0897346  31.7214172
  19.3897625  27.0796571  30.7616070  19.2155835  27.6676898  29.3412845
  17.9744545  28.6131673  29.3277042  17.4584423  28.9565273  27.9066093
  18.3855320  29.9950595  27.1897037  19.8552109  27.6433435  32.7064197
  19.5164944  29.0534110  31.7631443  21.1211049  28.2093397  31.5893371
  20.0754982  26.2244134  30.7226837  18.4500481  26.7397952  31.2139557
  19.0277687  26.8461213  28.6391876  20.1576268  28.1577735  29.0663898
  17.1287171  28.2389007  29.9174812  18.3807942  29.4615856  29.8918541
  16.4771000  29.4459920  27.8825386  17.3689553  28.0437522  27.3049228
  19.2433125  29.4854474  26.7339618  17.7450653  30.3860813  26.3896435
  18.8176800  30.7930341  27.8058861  35.0352414  36.0562769  31.3462859
  35.9929719  35.9522412  30.1395760  37.3611114  35.3068700  30.4860975
  37.2890013  33.9027205  31.1287186  36.6008423  32.8638704  30.2125133
  36.9138496  31.4116925  30.6173211  35.5644094  36.4161925  32.2375395
  34.5831293  35.0843121  31.5827035  34.2241655  36.7597287  31.1224468
  35.5030772  35.3943475  29.3315743  36.1798211  36.9598236  29.7533284
  37.9091376  35.9785736  31.1595905  37.9564020  35.2430557  29.5693433
  38.3118901  33.5739301  31.3522194  36.7653863  33.9525380  32.0946654
  36.9256698  33.0199268  29.1738539  35.5153127  33.0249248  30.2331307
  36.6444770  31.2204879  31.6632854  36.3543078  30.7104368  29.9850680
  37.9845743  31.1987890  30.4939330  37.3431831  28.3461859  60.3380429
  37.2418533  28.1321757  61.8225168  37.4972435  29.4454062  62.6769163
  38.7958503  30.2424872  62.3405229  39.0392032  31.3078100  63.4717294
  40.5254265  31.9401829  63.1874558  36.5920940  28.9819567  59.8534295
  37.4638839  27.4231436  59.7578593  38.3335529  28.7839853  60.1628596
  36.2505642  27.6961271  61.9968907  37.9623752  27.3703673  62.1445171
  37.5525261  29.1894304  63.7420975  36.6959453  30.1687453  62.4822566
  39.6620231  29.5717680  62.3959505  38.7680145  30.6000597  61.3039145
  39.0468403  30.9082319  64.4932324  38.1390262  31.9264347  63.5725948
  40.6773716  32.2518666  62.1468026  40.5317322  32.7816746  63.8910481
  41.2862182  31.1933424  63.4455735  47.0869113  33.0857320  11.0362587
  45.9638952  33.6464992  11.8807261  45.0368799  32.5319991  12.3843339
  43.7654953  33.1161266  13.0204437  42.6890009  32.0730987  13.2532504
  43.2152683  30.8951125  14.1231163  47.7036611  32.4013381  11.6315878
  47.7872950  33.8524585  10.6830120  46.5728561  32.5566554  10.2244551
  46.3762683  34.2285657  12.7139895  45.4697365  34.4061075  11.2626710
  45.6874184  32.0137611  13.0994699  44.8015635  31.7700658  11.6311562
  44.0399933  33.6074624  13.9619477  43.2750681  33.9080549  12.4412010
  42.2984895  31.5801607  12.3545277  41.8635051  32.5751472  13.7725718
  42.4358367  30.1344009  14.2535060  44.0870673  30.3218446  13.7847078
  43.5111381  31.2676673  15.1114753  14.4847092  49.3284755  11.1250325
  14.6414675  49.4358592  12.6275428  13.5260724  48.8729949  13.5703662
  13.6404228  49.3153663  15.0427468  12.3760127  48.7562881  15.8270538
  12.3869418  49.0643058  17.3248470  15.2569999  49.9368339  10.6385577
  13.5004501  49.6908488  10.8039272  14.5777325  48.2718654  10.8455458
  15.5952019  49.0342193  12.9912250  14.6587810  50.5026946  12.8820126
  13.6093387  47.7812610  13.5042732  12.5412216  49.1080012  13.1484287
  14.5327291  48.8525329  15.4817975  13.7436275  50.4073787  15.0499037
  12.2169656  47.6997771  15.5786865  11.5543317  49.3657470  15.4313386
  13.2382383  48.7751842  17.9532440  12.2755708  50.1393218  17.5122688
  11.5528707  48.4839568  17.7380188  31.0177227  36.8711219  16.3606966
  31.4265353  37.7656646  15.2058504  32.4254795  38.9248481  15.6446474
  31.7934863  40.0807529  16.4850929  32.7389456  41.2716537  16.5218675
  32.0281960  42.3858695  17.3766620  31.9021431  36.4037967  16.8108061
  30.4412352  36.0115180  15.9974687  30.5398919  37.4832149  17.1354330
  31.8969695  37.1237274  14.4510010  30.4916407  38.2140136  14.8478678
  32.7762486  39.3740268  14.7074225  33.2517125  38.4844413  16.2161091
  30.8428761  40.3411651  16.0037315  31.5675408  39.7282672  17.4989431
  32.9214722  41.5706382  15.4824045  33.7658698  41.0965743  16.8653267
  32.2244822  43.3818050  16.9610012  30.9542252  42.2093959  17.2401569
  32.3567931  42.3743968  18.4231251  32.7608327  60.7825255  33.2027214
  32.8484573  59.9604392  31.9467838  34.2970533  59.3584933  31.8380096
  34.5500097  58.7562442  30.3992679  36.0189475  58.3092799  30.2184017
  36.2436513  56.8819556  30.9174869  31.9018535  61.4623332  33.1460979
  33.6344070  61.4380460  33.3044498  32.7668590  60.2317786  34.1513145
  32.0789823  59.1812015  31.8844345  32.6739148  60.7087302  31.1639774
  34.4589233  58.5711131  32.5843475  35.0235490  60.1710963  31.9607780
  33.8953409  57.8761916  30.4096458  34.1466350  59.3736014  29.5872638
  36.7255639  59.1118999  30.4627064  36.1633872  58.1283832  29.1462047
  35.4565620  56.1471725  30.7082660  37.1212282  56.3645606  30.5108536
  36.4009427  56.9471774  32.0010898  47.3570114  55.4467327  39.7970363
  46.9599548  54.9499967  38.3915264  45.8285328  53.8686845  38.5482513
  45.3008323  53.4794004  37.1676571  44.2144485  52.2898032  37.3308212
  43.4491649  52.0048067  36.0073311  47.8179126  54.6411135  40.3816196
  46.5531746  55.8639195  40.4158985  48.1255871  56.2292149  39.7826931
  46.5542923  55.8067877  37.8396770  47.8334385  54.5505516  37.8617527
  44.9951187  54.1625850  39.1980449  46.1900993  52.9746892  39.0709697
  44.7382522  54.3279435  36.7594063  46.0214058  53.2722647  36.3669941
  43.4980255  52.5703613  38.1126224  44.6922394  51.3372009  37.5905410
  42.6445633  51.2914247  36.2238876  43.1987739  53.0153730  35.6620056
  44.0726143  51.6410339  35.1813938  37.8587757  39.3449747  52.9957725
  36.7191616  38.8592245  52.0790130  37.0927063  37.5894453  51.2775895
  35.9525219  37.1644442  50.3327305  36.2300392  35.9877522  49.4191667
  35.1941429  35.8456843  48.3016121  38.7289158  39.4423382  52.3350403
  38.1309696  38.6525376  53.8017689  37.5137993  40.2498758  53.5108797
  35.8659874  38.6993029  52.7496163  36.5465751  39.6994044  51.3952710
  37.4858089  36.7654783  51.8856508  37.9790512  37.7625773  50.6550061
  35.1090637  36.8355505  50.9520809  35.7432476  38.0107968  49.6670849
  36.2487350  35.0264647  49.9471504  37.1636577  36.2613833  48.9125406
  34.1648536  35.7145951  48.6573784  35.3057819  36.5634367  47.4796879
  35.4817787  34.9077770  47.8109132  58.3188359  29.8578496  12.5691364
  58.7931553  30.6248975  11.3460896  58.1256730  32.0714383  11.3592322
  58.7398087  33.0661493  10.3307157  57.9296729  34.3577028  10.1089363
  58.7029921  35.4240318   9.3896970  57.2399870  29.6604181  12.5863621
  58.5023314  30.4891363  13.4472001  58.9118287  28.9424739  12.6859153
  59.8891751  30.6659828  11.3617087  58.4857355  30.0102992  10.4911328
  58.3067929  32.4689288  12.3654063  57.0319249  32.0102954  11.3029485
  59.7106358  33.2412877  10.8103094  59.0112854  32.5137906   9.4227567
  57.7616707  34.7523666  11.1184936  56.9292466  34.2184883   9.6811998
  58.0797411  36.1907249   8.9133272  59.4834095  35.8594871  10.0257132
  59.1914631  34.9205280   8.5464481  50.1083542  31.9153521  58.7648049
  48.7289901  31.8484080  59.4615677  47.6069313  30.9797213  58.7704468
  46.2128235  30.9632628  59.4590607  45.0652786  30.3736956  58.6039104
  43.7810627  30.1225092  59.3759183  50.8057895  32.4725296  59.4022440
  50.0281511  32.4324200  57.8007524  50.5525156  30.9143469  58.7023295
  48.7959877  31.4166434  60.4676894  48.2283455  32.8148873  59.5974397
  47.9916454  29.9657538  58.6059711  47.4949375  31.3417456  57.7410846
  46.3931862  30.4067290  60.3869223  45.8846527  31.9972298  59.6215656
  45.3819385  29.4712031  58.0668596  44.8051487  31.0162623  57.7538337
  43.9488521  29.7016051  60.3748559  43.1670910  31.0249808  59.4844251
  43.0550075  29.4162523  58.9549255  49.1977815  13.6229079  47.2933742
  48.8853559  12.1153376  47.2801429  47.6163434  11.8425543  46.4299194
  47.9723329  11.8294871  44.8820707  46.7928209  11.6683371  43.8816187
  46.2574281  10.2165568  43.8604452  50.2027807  13.7832320  47.7025968
  48.5773019  14.2894289  47.9048855  49.3255681  13.9590533  46.2570993
  49.6953668  11.5262511  46.8328726  48.7816686  11.6859362  48.2841617
  46.8804292  12.6429293  46.5749056  47.1786565  10.8655131  46.6687042
  48.4154519  12.8182299  44.7111265  48.7116937  11.0537970  44.6478883
  47.1489057  11.9511397  42.8834116  45.9552945  12.3527167  44.0643140
  46.9194993   9.5166342  43.3360788  45.9983682   9.8677885  44.8676359
  45.3588533  10.1361544  43.2365133  55.1622549  35.2861152  16.2285211
  55.6509844  36.7275634  16.2829607  55.1036278  37.3388725  17.5555046
  55.8498637  36.8276344  18.8312309  55.0774619  37.2289787  20.0770719
  55.5901066  36.8425517  21.4419878  54.1975685  35.4786373  15.7432306
  54.9702155  34.7638564  17.1738012  55.8014552  34.7343116  15.5284269
  56.7463213  36.7852855  16.2732675  55.3955723  37.2713924  15.3652442
  54.0488411  37.0403514  17.5940807  55.1093394  38.4353958  17.5836857
  55.9738680  35.7496868  18.6704815  56.8417956  37.2912402  18.8970402
  54.0763899  36.8404308  19.8532999  54.9050328  38.3112007  20.0296095
  56.5675265  37.3187156  21.5872782  54.9177357  37.1800323  22.2402427
  55.5331246  35.7481361  21.4888723   0.0719934  36.8721621  30.8682701
   0.6780555  35.5617039  31.4873058   0.6104195  34.2841398  30.5920459
   0.8946951  32.9480984  31.3842994   0.7619636  31.6426279  30.4825622
   1.7058833  31.7484753  29.2623665   0.2960771  37.7096007  31.5403358
  -1.0182712  36.7576210  30.8310501   0.4130643  37.1343300  29.8592445
   1.7168272  35.8381436  31.7057640   0.2252154  35.3183624  32.4562809
   1.3470085  34.3386395  29.7810795  -0.3732076  34.2123568  30.1119262
   1.9416898  32.9525177  31.7113659   0.2761128  32.7465861  32.2674400
  -0.3144560  31.6639120  30.2726623   1.0379792  30.7125895  30.9944565
   1.3835624  32.5722325  28.6137344   2.7551377  31.8739130  29.5565197
   1.6366855  30.8254931  28.6737167  49.8145719  23.9811556  47.1220752
  50.0671106  25.5209238  47.2523700  51.5243793  25.8471701  47.5874349
  51.6796118  27.4285128  47.7782785  53.1244198  27.9224913  47.8471281
  53.2658706  29.4259817  48.1674844  50.3643366  23.4053595  47.8766672
  50.1102987  23.4945414  46.1845562  48.7399431  23.7923319  47.2348291
  49.8032451  26.0111677  46.3072635  49.5229088  25.9680788  48.0932571
  52.1679884  25.4514219  46.7922365  51.8984857  25.3080733  48.4664232
  51.1881586  27.8885233  46.9122221  51.1979938  27.8012964  48.6905672
  53.8180404  27.6929419  47.0289671  53.5730940  27.4147150  48.7097074
  53.3387752  29.5345843  49.2565548  54.1556392  29.7880232  47.6379310
  52.4007908  29.9699537  47.7688381  48.5986449  21.1932590  35.7349556
  50.0460364  21.4121960  36.2674206  50.7129427  20.0845125  36.6879795
  51.0240532  19.0831291  35.5485599  51.6835047  17.7764936  35.9936683
  51.8438002  16.9249009  34.7025993  48.6953155  20.6929765  34.7635868
  48.0226332  22.1251529  35.6804264  48.0215598  20.5318470  36.3927543
  50.5667135  21.8863433  35.4264267  49.9237090  22.0634480  37.1415451
  50.2185642  19.4966277  37.4710262  51.7030474  20.3979137  37.0410545
  50.1432449  18.8552169  34.9358413  51.5451399  19.6804433  34.7903545
  51.1349894  17.2892912  36.8091171  52.6407038  18.0937032  36.4253395
  52.4871222  16.0628517  34.9175155  50.9359685  16.4795320  34.2775409
  52.4471489  17.4839443  33.9769047   8.6570495  40.9993224  19.6733291
   9.3255046  39.8692050  20.4503763   8.6654933  39.6230197  21.8406351
   9.0798591  38.4041362  22.6417978   8.4427398  37.0715156  22.1736810
   6.9570449  36.8042083  22.5822380   9.2233432  41.2486148  18.7675941
   8.7198451  41.9390407  20.2356222   7.6310466  40.7267166  19.3972776
   9.1761611  38.9361034  19.8934143  10.3854430  40.0853706  20.6320284
   7.5806544  39.6962428  21.6958750   8.8734382  40.4701782  22.5056694
  10.1724608  38.3805442  22.5476959   8.8325999  38.5468421  23.7008961
   8.9670451  36.1978279  22.5798462   8.6388743  36.8052001  21.1278332
   6.2606414  37.2865196  21.8853967   6.8695739  35.7156177  22.4797228
   6.6146052  36.9272342  23.6170280  42.4789171  64.4376311  35.7700660
  41.0034646  64.1430936  35.7657078  40.5206403  63.2638640  34.5249317
  40.8970270  63.7677970  33.0695808  40.2127294  65.1061168  32.6261452
  40.6301889  65.5349774  31.2333610  42.7901067  65.1640010  35.0093162
  43.1425237  63.5647159  35.7411602  42.8685750  64.9017997  36.6843441
  40.9017190  63.5862317  36.7052524  40.4392785  65.0818601  35.8257759
  39.4469690  63.0741115  34.6449917  41.0264024  62.2969251  34.6363876
  41.9880342  63.7319551  32.9618576  40.5472860  63.0586114  32.3093632
  40.5854101  65.9024215  33.2820385  39.1252336  65.1181836  32.7689846
  40.1029939  66.4416757  30.9121864  41.6615323  65.9057784  31.1883285
  40.5732297  64.7230630  30.4980037  23.2382542  39.9755607   8.4935835
  23.7502190  41.2154537   7.6853432  24.5026318  40.6633811   6.4546727
  25.3676945  41.7305084   5.7615953  25.8338429  41.0640045   4.4453221
  26.6536671  42.0477043   3.6309467  22.6322285  40.3103423   9.3443806
  23.9848210  39.2109943   8.7411051  22.5508934  39.4561744   7.8146415
  22.8725544  41.7976070   7.3787631  24.4230648  41.9085193   8.2050898
  23.6906659  40.1582790   5.9172972  25.1953026  39.8972888   6.8241334
  24.7286297  42.5939517   5.5396626  26.2523343  42.0268321   6.3384823
  24.9381863  40.6664558   3.9524291  26.4109932  40.2006774   4.7985332
  26.0431191  42.9483524   3.4921839  27.6167857  42.1881557   4.1367789
  26.9553143  41.6656261   2.6479824  31.4610592  41.5399051  23.8765342
  30.9682433  43.0084720  23.6540592  31.4410807  44.0513549  24.6892154
  30.5070559  44.3938403  25.8530395  31.1988808  45.2869468  26.9663723
  30.3290821  45.6430564  28.2253197  30.9117991  40.8391471  23.2358778
  31.2582938  41.1685901  24.8885620  32.5229861  41.4194236  23.6295746
  31.2842394  43.3548236  22.6624058  29.8778435  42.9982334  23.5352638
  31.7331530  44.9874912  24.1977508  32.3986327  43.6708827  25.0654133
  29.6565911  44.9793449  25.4827907  30.1409174  43.4113918  26.1754234
  31.5969702  46.1327625  26.3925159  31.9797236  44.6369205  27.3798282
  30.5366122  44.9107032  29.0151184  30.5169579  46.6639896  28.5797050
  29.2743002  45.7082153  27.9314049  31.0439248  30.1480289  24.9809499
  32.3878019  29.8176266  24.3020073  32.1776115  28.9989237  23.0127004
  33.4912899  28.7932121  22.2271370  33.3664152  27.6535036  21.1919961
  34.6133688  27.5501205  20.2937600  30.5166906  29.2262260  25.2476781
  30.3924379  30.7198037  24.3086633  31.2040603  30.7394268  25.8922616
  32.9257797  30.7440887  24.0704053  33.0197602  29.2463862  24.9954442
  31.4511718  29.5084989  22.3669556  31.7416243  28.0260790  23.2760268
  33.7605470  29.7323782  21.7237688  34.3082148  28.5543172  22.9188021
  32.4811110  27.8077305  20.5649149  33.2185224  26.7021002  21.7177504
  34.5224386  26.6965730  19.6111350  34.7344796  28.4594935  19.6905870
  35.5198961  27.4088219  20.8955033  40.1939525  39.5346141  14.8324302
  41.3437969  40.5854526  14.8509882  42.3706550  40.2937427  13.7119324
  43.1098643  38.9207206  13.8565405  44.1949492  38.6911140  12.7314532
  45.0842220  37.4657665  13.0298808  39.6327909  39.5409980  13.8899610
  39.5141343  39.5778766  15.6921776  40.6651842  38.5621887  15.0209024
  40.9816460  41.6132865  14.7261155  41.8735680  40.5500751  15.8108242
  43.0969688  41.1155277  13.7300189  41.8090077  40.4163757  12.7777441
  43.6663502  38.9336830  14.8017099  42.4329721  38.0731998  13.6930702
  44.9548433  39.4816814  12.7038238  43.7809588  38.5706516  11.7228449
  45.4685193  37.5150962  14.0560739  44.4201998  36.6145645  12.8356397
  45.7969219  37.2526813  12.2237547  41.9162708  38.2254631  39.4596302
  41.6022049  37.9003451  37.9887954  40.7943283  36.6314833  37.7210857
  40.6234642  36.3895743  36.1793606  39.4285064  35.4366581  35.8310539
  39.1715942  35.1956713  34.3538944  41.0460926  38.2049982  40.1271316
  42.4503399  39.1817896  39.5179416  42.6498695  37.5083105  39.8478500
  41.1723724  38.7778828  37.4904377  42.5627762  37.7545922  37.4796306
  39.7722011  36.7803614  38.0902454  41.2298198  35.7949354  38.2811996
  40.4362694  37.3123476  35.6166641  41.5662704  36.0298960  35.7493164
  38.5293270  35.8824293  36.2737209  39.6720253  34.4827559  36.3147461
  39.4855018  36.0936396  33.8077232  39.6645370  34.3659670  33.8325626
  38.1155010  35.1058895  34.0714218  22.6611897   6.0674587  16.0259407
  23.9357487   5.5940061  16.7379186  24.4478585   6.6006208  17.7200458
  24.9123570   7.9486490  17.2085541  26.0365540   8.0566573  16.1013048
  26.7464672   9.4584327  15.9349878  22.2660824   5.1389957  15.5957802
  22.8190514   6.8657728  15.2904394  21.9428269   6.4780774  16.7460382
  23.6851517   4.6545043  17.2455871  24.6265580   5.3385558  15.9250734
  25.3291241   6.2171436  18.2487295  23.7309147   6.6489759  18.5488060
  24.1201378   8.6377550  16.8911989  25.3900486   8.4632984  18.0512502
  25.7247731   7.7032562  15.1108053  26.8145291   7.3727308  16.4621256
  26.4384991  10.1185708  16.7550876  27.8349720   9.3690420  15.8332222
  26.3977524   9.9017711  14.9942229  41.4401664  17.7628306  26.1667545
  40.1137952  16.9607486  26.2928608  39.1646544  16.9560014  25.1152027
  37.8192250  16.2729500  25.4764145  36.8330361  16.1769467  24.3037021
  37.3173648  15.8178723  22.9064214  42.1174823  17.6236386  27.0182598
  41.1538205  18.8210014  26.1284035  41.9613990  17.4775977  25.2447193
  40.3492164  15.9284335  26.5793770  39.6351100  17.5232548  27.1038082
  39.6806044  16.5063377  24.2580059  38.9637190  17.9899414  24.8089645
  38.0777475  15.2322111  25.7071064  37.3160917  16.6951802  26.3549183
  36.3560187  17.1511445  24.1406677  36.0518247  15.4856723  24.6428745
  37.4371034  14.7277286  22.8854788  36.5484315  16.0933962  22.1742895
  38.2494942  16.3019324  22.5901773  31.6953656   2.5926328  25.2627991
  30.1881529   2.7421470  25.1563843  29.8152806   4.1890045  25.4901054
  28.3231655   4.5273338  25.3896282  27.4491574   3.6102262  26.3834121
  27.7136799   3.8676830  27.8751991  31.8893258   1.5146842  25.2028206
  32.0831982   2.9068065  26.2395656  32.2484967   3.1278749  24.4812916
  29.8675295   2.3596111  24.1796253  29.6811749   2.1874843  25.9554546
  30.4389578   4.8406062  24.8659027  30.1854540   4.5050674  26.4730957
  28.2322136   5.6035819  25.5809543  27.8895823   4.2338510  24.4257477
  27.4654938   2.5287986  26.2005756  26.3881661   3.8042875  26.1838386
  26.8791844   3.4233003  28.4313743  28.6837794   3.4262519  28.1344936
  27.7222678   4.9262004  28.1627052  54.7213083  32.4329407  50.5919086
  54.3068357  33.3323557  49.3879463  55.0142456  32.9243204  48.1220257
  54.3523517  33.5000126  46.8876259  53.0737510  32.7150471  46.6252977
  52.1347700  33.4975464  45.6531021  55.7815543  32.2247660  50.7809340
  54.2660309  31.4506018  50.4160887  54.2725054  32.8189518  51.5153591
  53.2171932  33.2073118  49.3726494  54.4717336  34.3952849  49.6028396
  55.1613870  31.8375132  48.1021034  56.0510407  33.2358172  48.2987043
  54.2005659  34.5786659  47.0166885  55.0255724  33.4170506  46.0256035
  52.5155416  32.4623978  47.5351106  53.4021793  31.7674763  46.1809541
  51.7406164  34.4248020  46.0867292  52.7976146  33.7704088  44.8228180
  51.2857996  32.8703310  45.3546898  36.7393619  19.1353355  15.2799051
  37.2851793  20.5362349  15.0137613  36.2233330  21.6375409  15.1081956
  36.7924034  23.0165005  14.8564008  35.7001368  24.1668206  15.0327981
  36.1866719  25.5876685  14.7797177  36.1771261  18.8009524  14.3994086
  36.0561644  19.0857153  16.1366251  37.6602942  18.5435200  15.3493889
  37.9287912  20.8056157  15.8601578  37.9137751  20.5589605  14.1151264
  35.6855837  21.5206681  16.0570658  35.4556462  21.3600569  14.3754957
  37.7910386  23.1148143  15.2994006  37.0213152  22.9766016  13.7843950
  35.3052169  24.0154305  16.0448807  34.8298270  23.9424844  14.4039710
  36.7430636  25.5454669  13.8353465  35.4300395  26.3808308  14.8196194
  37.0376622  25.7447009  15.4537704  25.7075007  32.4156830  65.2796246
  26.6070807  31.2131598  65.2114832  27.3228323  31.0733626  66.5571157
  28.4589827  30.0959093  66.4299108  29.0458834  29.4539206  67.7057020
  29.5627234  30.3373339  68.8777830  26.1506960  33.2967608  65.7596885
  24.8461191  32.1266987  65.8941967  25.3560469  32.8054449  64.3164241
  26.0787966  30.2624991  65.0688316  27.3741801  31.2683222  64.4293663
  26.5147097  30.8006880  67.2468816  27.6609843  32.0668852  66.8761074
  28.0261462  29.2467100  65.8870441  29.4168150  30.4170363  66.0025608
  29.8586142  28.7484133  67.4937622  28.2942583  28.8535425  68.2327654
  30.3879645  30.9475805  68.4907848  28.7897436  31.0677550  69.1464397
  30.0643141  29.7760584  69.6756403  36.1546341  43.7762170  60.4531922
  36.1643387  43.1661575  59.0429711  35.5367981  41.6984851  58.8912859
  35.9516350  40.9858615  57.4896951  35.2208191  39.6504872  57.3081853
  35.7543751  38.8409712  56.0177579  36.5995517  43.1215589  61.2125773
  35.1153808  43.9876415  60.7332637  36.7380062  44.7036946  60.4016842
  35.6147552  43.8431530  58.3775194  37.2065445  43.0934770  58.7087307
  34.4537464  41.8017356  59.0310165  35.9102283  40.9896872  59.6405186
  35.8204303  41.5309703  56.5469164  37.0386444  40.8398926  57.5067935
  34.1506553  39.8488543  57.1718522  35.3938747  39.1023190  58.2423985
  36.8219524  38.6335022  56.1606676  35.1902405  37.9142859  55.8559059
  35.6329284  39.3718350  55.0655886  37.6567420  17.8816550  47.6818554
  36.5935897  17.9731924  48.7203085  36.9209241  17.1403544  50.0223133
  38.2178630  17.6308329  50.6940381  38.5003576  17.0576212  52.1382591
  37.5920114  17.4254343  53.3071400  37.9083719  16.8318407  47.4875299
  38.5455942  18.4858935  47.9009849  37.3081369  18.3621905  46.7594949
  36.3144159  18.9637911  49.0997345  35.6908330  17.5687067  48.2463762
  36.8298444  16.0788805  49.7612230  36.0297260  17.0689242  50.6578075
  39.1499681  17.4768565  50.1366588  38.1952943  18.7269843  50.6603734
  39.5545282  17.2282641  52.3888494  38.4606256  15.9722922  51.9843709
  38.0481033  17.0575907  54.2344274  37.4878215  18.5154192  53.3724639
  36.6371497  16.9044058  53.1658665  23.0448292  12.5510828  49.7088949
  24.4913875  12.2834933  50.1155802  25.2926809  13.6272871  50.0413081
  26.8201260  13.3909171  50.3984553  27.6048307  14.7510111  50.4757744
  27.1066684  15.7032034  51.6123110  22.3480200  11.7600844  50.0121605
  22.9936442  12.6654170  48.6191713  22.7170075  13.5042403  50.1415807
  24.6143483  11.8238299  51.1039020  24.9202334  11.5584967  49.4129698
  24.8360061  14.2485869  50.8214513  25.1500804  14.0954840  49.0596496
  26.8143830  12.9973032  51.4222838  27.3108806  12.6963179  49.7057182
  27.4339661  15.3009341  49.5421898  28.6683330  14.5298884  50.6282765
  27.2083487  15.2150290  52.5893146  27.7260618  16.6057169  51.6830918
  26.0527589  15.9820464  51.4910185  17.8788890  58.0821338  26.6299351
  18.7726936  58.2571673  27.9188659  17.9589838  57.8797927  29.2128608
  18.6724650  58.2464709  30.5198257  17.8297414  58.0602393  31.8189914
  18.6283252  58.6435466  33.0363453  17.6558341  57.0505767  26.3310612
  18.3428997  58.5704722  25.7642505  16.8503379  58.4455161  26.7449444
  19.6632044  57.6226268  27.8320396  19.1790308  59.2733226  27.9930694
  17.7156309  56.8133407  29.1313427  17.0002465  58.4106879  29.2593639
  19.6049539  57.6751056  30.6046570  19.0175237  59.2827964  30.4190605
  17.5315799  57.0268397  32.0343578  16.8431129  58.5377460  31.7772625
  19.6056346  58.1757884  32.8652790  18.6737861  59.7388034  32.9971588
  18.1858506  58.2602248  33.9639614  36.3197328  37.7288604  15.9818180
  35.3486682  37.0122657  17.0161369  35.2378866  37.8835578  18.3009880
  34.3413741  37.3404212  19.3563850  33.9513661  38.3852554  20.4343612
  32.9681126  37.7700858  21.4458111  37.1644832  38.2068115  16.4928472
  35.8103758  38.5746246  15.5038750  36.5909706  36.9967361  15.2113493
  34.3589770  36.6793628  16.6801670  35.9042422  36.1565318  17.4189441
  34.9233719  38.8836513  17.9783705  36.2398487  38.1451335  18.6627062
  33.4457613  37.0129714  18.8143118  34.8356682  36.4678283  19.8007362
  33.5784747  39.3402458  20.0443151  34.9145562  38.6090312  20.9091032
  32.7544066  38.4337249  22.2926319  31.9689709  37.6873317  21.0007751
  33.2727229  36.7677169  21.7708643  44.1330416   5.1090284  27.2154224
  44.9832462   5.8439165  28.2402714  44.1471309   6.8347917  29.1374538
  43.1514242   7.8154025  28.4109047  42.5855968   8.9583993  29.3134563
  41.3324053   9.6413980  28.6506126  44.8545467   4.5518594  26.6053512
  43.5504768   5.7864871  26.5791385  43.4493363   4.4792705  27.7977817
  45.4751462   5.1150127  28.8959568  45.7409922   6.4499488  27.7286709
  44.8348915   7.5068994  29.6651352  43.7303336   6.3649583  30.0367458
  43.6019508   8.2281928  27.4999531  42.2660535   7.3234430  27.9898536
  43.4183463   9.6397939  29.5265758  42.2894492   8.5343147  30.2807415
  40.7912322  10.0918775  29.4916790  41.7129538  10.4844022  28.0609367
  40.7278007   9.1127906  27.9034717  42.6165189  11.0362170  50.3127000
  43.5121717  10.7507155  49.1229593  43.3386258   9.2978861  48.5946895
  43.8631105   8.3159621  49.6449262  44.1133699   6.8801291  49.2446958
  42.8593397   6.1932032  48.7476961  42.5649003  12.0669215  50.6844107
  42.8842801  10.4045336  51.1685445  41.5743207  10.7662394  50.1026460
  43.3172979  11.5142901  48.3599607  44.5185823  11.0284235  49.4594175
  44.0668573   9.1930964  47.7811252  42.3749055   9.0656092  48.1251327
  44.7657365   8.7583601  50.0839488  43.1187009   8.3192275  50.4505569
  44.3697175   6.2054770  50.0707237  44.8868493   6.9572566  48.4707653
  43.0030526   5.1062109  48.7163622  41.9927492   6.4624560  49.3639051
  42.6322145   6.6477091  47.7755710  16.0361578  30.3669417  39.4732982
  14.7018559  31.0802424  39.7612354  13.4334900  30.2648947  39.5969364
  12.1926234  31.1813700  39.9374649  10.8547718  30.5391791  39.8494636
   9.7417176  31.5922529  40.0286590  16.8515847  31.0977709  39.4088241
  16.0423023  29.7420389  38.5718223  16.3443215  29.7640974  40.3363201
  14.7748139  31.5193789  40.7637455  14.6314299  31.9655697  39.1174785
  13.5102923  29.5177405  40.3963443  13.3960154  29.8815539  38.5698845
  12.3389656  31.6998083  40.8929722  12.1999256  31.9414093  39.1465942
  10.8663132  29.7591974  40.6206199  10.6422846  30.0265276  38.9032985
   9.8014500  32.3380053  39.2264892   8.8074052  31.0327303  39.8975670
   9.8934920  32.0612433  41.0085594  21.8539230  45.9187350  17.3519380
  23.0674550  45.5029998  18.1644314  24.3445709  45.1854568  17.3388908
  24.9866177  46.3959994  16.6363981  26.3790697  46.1040855  15.9725778
  27.1098942  47.2996211  15.2490762  20.9942343  45.9740310  18.0309589
  21.7003677  45.1506801  16.5840175  21.9201971  46.8861804  16.8392418
  23.4216269  46.2783733  18.8547514  22.8061186  44.6325278  18.7785719
  24.1673349  44.4089675  16.5846737  25.0744283  44.8404708  18.0815084
  24.2797362  46.7497115  15.8758743  25.0172808  47.1371474  17.4444511
  26.2376272  45.3626475  15.1766794  27.0406851  45.6777434  16.7365730
  26.4035675  48.1311469  15.1356948  27.8576569  47.6955943  15.9471004
  27.4504628  46.9860625  14.2546499  53.8832384  15.5290687  37.7000873
  54.6551300  14.4905386  38.4581173  56.1343810  14.6353402  38.3616722
  56.8693406  13.8335786  39.4951313  58.3562476  14.0631872  39.5426433
  59.1299397  13.2870489  40.6568630  54.3031985  15.7870572  36.7201565
  53.8767382  16.4619730  38.2770069  52.8491284  15.1687596  37.6369713
  54.4120814  14.6255155  39.5192020  54.2744538  13.4971767  38.1907108
  56.3740107  15.6892546  38.5488403  56.5035902  14.3786378  37.3611820
  56.4582554  14.1266218  40.4689510  56.7748495  12.7407704  39.4892376
  58.5785052  15.1330977  39.6379459  58.7784087  13.8217378  38.5594490
  58.7780386  13.6031790  41.6465252  59.0367028  12.1942001  40.6703136
  60.2058674  13.4782305  40.5618847  21.2609292  56.1534648  13.3906553
  20.3663346  55.3060412  12.4626935  19.2895586  56.2174983  11.8381794
  18.4468748  55.6200862  10.6963609  17.7094483  56.6796546   9.7247904
  16.7621984  56.0137401   8.6790909  22.1525793  55.6124435  13.7304323
  20.8004455  56.4064040  14.3535483  21.6274750  57.0461288  12.8691328
  20.9194435  54.8474860  11.6338465  20.0579354  54.4545570  13.0816119
  19.7617058  57.1379809  11.4735165  18.5918452  56.5916019  12.5974157
  19.1569764  55.0202098  10.1140442  17.7345337  54.9840674  11.2360339
  18.4993193  57.1499076   9.1263283  17.1911969  57.5275855  10.1891442
  16.3873371  56.8180976   8.0343613  17.2305893  55.2932754   7.9973786
  15.8595619  55.5670905   9.1137653  -1.9137850   9.3602469  38.4617626
  -1.0832015  10.2200758  37.5553714   0.0399961  10.9045012  38.3742439
   1.0453443  11.7843840  37.5392200   2.2578458  12.1758501  38.3532077
   3.3834657  12.7518980  37.3278934  -2.6628028   8.7731860  37.9163086
  -2.5456362   9.9952509  39.0947868  -1.3064624   8.6462214  39.0314247
  -0.6134310   9.5385478  36.8356220  -1.7215148  10.8468306  36.9206077
   0.4995908  10.1216719  38.9899894  -0.4333258  11.6379435  39.0384857
   1.3747815  11.1186831  36.7320644   0.5291910  12.6617224  37.1305000
   2.6700982  11.2351916  38.7384292   2.0834245  12.7725775  39.2569172
   4.3324479  12.9441149  37.8433277   3.4728097  12.1028941  36.4481212
   2.9594068  13.7125285  37.0107929  39.3049923  26.0881140  50.0147196
  40.3743072  26.6606085  50.9002468  40.4300876  28.1961653  50.8412039
  41.6489673  28.6786711  51.6567275  41.9387699  30.2046416  51.5511553
  40.6936165  31.0335314  51.8854043  39.2760883  24.9946882  50.0970027
  39.4506832  26.2861139  48.9457208  38.3364654  26.5452788  50.2516753
  40.1599308  26.4101851  51.9464404  41.2899719  26.1386244  50.5964643
  39.5702358  28.5674269  51.4121672  40.3812481  28.5799162  49.8147833
  41.6000858  28.3062765  52.6873194  42.4571625  28.1280329  51.1599323
  42.3434425  30.3970473  50.5499508  42.7802768  30.5266592  52.1767480
  39.8693557  31.0353033  51.1616761  40.2890430  30.5765936  52.7968418
  40.9511677  32.0824825  52.0766131  27.1586136  56.0059810  29.8858364
  26.2927498  55.0139232  30.7488582  26.7549133  53.5135036  30.6839054
  25.7272350  52.5094771  31.2009170  26.2776789  51.0495944  31.0919369
  26.4265551  50.5368629  29.6435116  26.9022631  57.0649657  30.0124347
  27.0547942  55.7047286  28.8362396  28.2162666  55.7617984  30.0437439
  26.3657512  55.4219604  31.7644222  25.2591061  55.1488586  30.4074428
  27.6365985  53.4446654  31.3328121  27.0432133  53.3272987  29.6420810
  25.4228563  52.7658267  32.2230861  24.8565215  52.6324191  30.5452240
  25.6833023  50.3785606  31.7240913  27.2101268  51.0993095  31.6674907
  27.1776914  51.0513072  29.0316837  26.8811793  49.5388236  29.6229427
  25.4684991  50.4726501  29.1132286  12.0233195  32.6447832  29.9457065
  11.4473831  33.8393051  30.5936348  12.4882376  34.6464293  31.3694889
  11.8560545  35.8919785  31.9781334  12.9126303  36.7686922  32.7511150
  14.1945879  37.0389464  32.0802662  11.1999151  32.1151573  29.4510490
  12.5923331  31.9790241  30.6061451  12.6389792  33.0009825  29.1106769
  10.9033892  34.4945175  29.9022896  10.7243941  33.3742420  31.2749511
  13.1799843  34.9350807  30.5686409  13.1010334  34.0468113  32.0536911
  11.1861574  36.4760010  31.3352138  11.1336548  35.5637333  32.7354862
  13.1526291  36.2420914  33.6829330  12.4993670  37.7216217  33.1037246
  14.0480072  37.2427532  31.0124828  14.5675461  37.9763415  32.5108272
  14.8617956  36.1800253  32.2226593  31.8321001  31.1735289  56.2843328
  32.4714396  29.9850981  56.9287936  32.6847899  28.7863123  55.9672333
  32.9129793  27.4524042  56.7996397  33.2409861  26.2343580  55.8864447
  32.0560496  25.7612402  54.9983482  31.6656496  32.0273153  56.9525640
  30.9068548  30.8747866  55.7765288  32.4612105  31.4911596  55.4437865
  33.3879893  30.3200895  57.4297013  31.8677943  29.6011641  57.7602967
  33.5341589  28.8827898  55.2798793  31.7426398  28.5981238  55.4379608
  33.6761801  27.5592348  57.5802172  32.0472719  27.1413462  57.3971249
  33.5731318  25.4248430  56.5479248  34.0075609  26.5269053  55.1584522
  32.3418562  24.9057409  54.3741471  31.1240237  25.6089422  55.5563089
  31.7810156  26.4905722  54.2265846  36.3113622  67.5824695  16.1653965
  35.6723909  66.4054494  15.4482296  36.6449107  65.2769475  15.2732728
  35.9984521  63.9678884  14.7665861  35.1830339  63.2912498  15.8655908
  34.8533162  61.7976546  15.4580357  35.6156406  68.4296022  16.2044876
  37.1268081  68.0775943  15.6240204  36.7348937  67.2118554  17.1069181
  34.8257369  66.0528922  16.0499523  35.2988710  66.7050395  14.4613564
  37.1365957  65.1330085  16.2431791  37.3683547  65.7059865  14.5691812
  35.3757457  64.2279525  13.9018357  36.7046327  63.2393270  14.3498152
  34.3404741  63.9490962  16.1115978  35.7811965  63.3322568  16.7841280
  34.4849824  61.2030263  16.3029840  34.1351871  61.6854358  14.6365207
  35.7684736  61.2580838  15.1850145  18.2204232  17.2165606  39.6841060
  17.4228825  17.3761675  40.9718887  16.0493860  16.7812273  40.9965965
  15.3849644  17.0635607  42.2899667  13.9413699  16.6903365  42.2376987
  13.1667337  16.9836771  43.5010406  19.1630704  17.7583315  39.8293354
  17.6770610  17.6149886  38.8185417  18.4639820  16.1630194  39.4999210
  17.9268989  16.8079722  41.7632858  17.4323143  18.4234374  41.2979767
  16.1002406  15.7318137  40.6814262  15.4881601  17.3416922  40.2389080
  15.8736872  16.5821841  43.1458961  15.4429216  18.1410544  42.4870464
  13.9590225  15.6060774  42.0725805  13.4971818  17.2167170  41.3839904
  13.1790313  18.0507662  43.7547285  12.1090097  16.7651160  43.3096191
  13.4619216  16.4490378  44.4122011  38.8779599  25.2455821   3.9257756
  39.9692708  24.5519548   4.7810221  39.4181677  23.3932162   5.7134609
  40.5229494  22.4985524   6.3273446  39.9711126  21.2312832   7.0112304
  41.0629965  20.5675602   7.9595818  39.4024662  25.9987173   3.3250516
  38.1599027  25.8318110   4.5122223  38.2864128  24.5861149   3.2789653
  40.7528161  24.1302610   4.1396015  40.5348398  25.3038488   5.3449180
  38.6691686  22.8877559   5.0916088  38.7868406  23.8572040   6.4811403
  41.2904886  22.2310663   5.5907820  40.9549033  23.1593914   7.0888542
  39.5371584  20.5329576   6.2851348  39.0931071  21.3663900   7.6546917
  41.8828279  21.2849648   8.0876231  40.6857704  20.1420665   8.8975824
  41.3958399  19.7142212   7.3560792  23.7118242   7.2138903  34.4374553
  22.2252340   7.5055487  34.1369774  21.3055330   6.2456591  34.2288620
  19.9258363   6.2982962  33.5276996  19.1284229   5.0032217  33.5926353
  17.7901158   5.0586293  32.7581226  24.1007889   6.3539069  33.8785907
  23.7161449   6.8826029  35.4831211  24.4325256   8.0381243  34.3709518
  21.9827268   8.3353293  34.8121387  22.0895101   7.8819239  33.1156513
  21.1274652   6.1309245  35.3051140  21.8765313   5.3801978  33.8709156
  19.3635022   7.0389349  34.1094410  20.0401894   6.6616328  32.4990589
  18.9047007   4.6569912  34.6091301  19.7917108   4.2853577  33.0947315
  17.3994912   4.0719979  32.4803440  17.0249428   5.6395972  33.2874386
  17.8582749   5.6025279  31.8080074  52.6351057  39.4217226  52.2251102
  52.4359661  40.9204051  52.5015618  51.2587925  41.4724347  51.6760446
  50.9525333  42.9659617  51.8849727  49.6194435  43.4999492  51.5364105
  49.4791504  45.0462513  51.7070090  52.7753158  39.1912205  51.1619083
  51.7400470  38.8261034  52.4425928  53.4695497  38.9617893  52.7685734
  52.3172422  41.1670515  53.5637576  53.2900444  41.5631497  52.2553512
  50.3645874  40.8667571  51.8677246  51.4541002  41.3586290  50.6026875
  51.0705591  43.1008899  52.9671280  51.7838875  43.5011031  51.4099318
  48.9317785  43.0815246  52.2815468  49.1980530  43.0557563  50.6262924
  48.4180094  45.3085749  51.6155960  49.7856212  45.3242976  52.7228610
  50.0286823  45.6211552  50.9515669  30.7664397  49.3287632  41.3556835
  29.8510077  48.3217357  42.0611297  28.5988371  47.9202265  41.2134716
  27.6954767  46.8317857  41.9179928  27.4631636  46.8183161  43.4274093
  26.5620386  45.5775108  43.7908222  31.1442778  48.9640623  40.3926555
  31.7163393  49.4738214  41.8846847  30.3799670  50.3505251  41.2565452
  30.3712961  47.3737585  42.2450582  29.5190623  48.7904526  42.9956381
  28.9257681  47.7209771  40.1855575  28.0012648  48.8375293  41.1452686
  26.6789572  46.8801751  41.5086738  28.0788347  45.8171407  41.7545253
  26.9907191  47.7439536  43.7783796  28.4132197  46.8223957  43.9756481
  26.4669668  45.3430941  44.8581545  25.5681212  45.8002503  43.3837549
  26.8351385  44.6976828  43.1954138   5.7273857  47.8167846  35.0552589
   5.2264020  48.9576258  34.1841537   3.9025495  48.5176047  33.4799129
   4.1338315  47.3595580  32.4480583   2.8924671  47.1824421  31.5410434
   1.6263759  46.6218618  32.2218620   6.6492803  48.1078437  35.5735122
   5.9887979  46.9061169  34.5025055   4.9951477  47.5685860  35.8333446
   5.0604174  49.8723261  34.7663585   5.9537189  49.1894754  33.3964702
   3.4487517  49.4286661  33.0709812   3.1723420  48.2989261  34.2686874
   5.0527169  47.5626231  31.8844959   4.2862956  46.4936242  33.1038830
   3.0894533  46.4154569  30.7820121   2.6547782  48.1261088  31.0348942
   0.9765143  47.2304448  32.8625614   0.9800249  46.3861172  31.3675529
   1.8794297  45.6710863  32.7068111  36.0278806  51.5312781   7.6625779
  35.0768785  50.4624648   8.1969272  35.7792720  49.0750461   8.3003345
  34.6413631  47.9933353   8.3631622  35.2569112  46.6058040   8.4541334
  34.2738494  45.5785804   8.9058364  36.4470281  52.1057334   8.4977474
  35.5625476  52.2568603   6.9842083  36.8904914  51.2062354   7.0680663
  34.4453859  50.7806735   9.0354680  34.3830108  50.3728480   7.3521156
  36.4885415  48.9900012   9.1327365  36.4334678  49.0029044   7.4228309
  34.1244363  48.3415771   9.2657714  33.9124431  48.0996623   7.5504115
  36.1212072  46.5825648   9.1291452  35.6238860  46.2128673   7.4980373
  34.0262956  45.8425860   9.9413121  33.3072748  45.5950198   8.3875180
  34.7038678  44.5696616   8.9249519  57.8141505  29.8842216  24.0620506
  57.8277136  29.6433235  25.5862797  56.7874829  28.7222267  26.2098434
  56.9311282  28.5446716  27.7190330  55.7894131  27.6519370  28.2890098
  55.8164107  27.2531095  29.7416389  57.7454010  28.9278341  23.5293367
  58.7235657  30.4266525  23.7758301  56.9159008  30.4333864  23.7542255
  58.8690392  29.3277641  25.7250374  57.8555876  30.6523691  26.0155113
  56.9116656  27.7063136  25.8152683  55.7904869  28.9986139  25.8454254
  57.9328333  28.1018558  27.7797745  57.1656624  29.5089612  28.1862915
  55.7305647  26.7351871  27.6895931  54.8310276  28.1290155  28.0500915
  56.8594405  27.2943435  30.0786560  55.3584076  27.9543681  30.4499176
  55.4168059  26.2395926  29.8692730  12.2222871  53.9421859  12.8737653
  13.5283183  53.9872737  12.0946510  14.7806305  54.2773376  12.9702924
  14.8057699  55.6085582  13.8668697  16.0399618  55.6601062  14.7670462
  16.1739077  57.0317206  15.4565008  11.9596185  54.9437862  13.2356937
  12.4332532  53.2737765  13.7175114  11.3513049  53.5937247  12.3052991
  13.5622749  53.0254912  11.5683334  13.4164161  54.7865329  11.3517835
  15.7238535  54.1153064  12.4343198  14.7267403  53.4548545  13.6940391
  14.8351793  56.4034858  13.1116126  13.9278507  55.7080550  14.5169065
  16.9544949  55.5394435  14.1735342  16.0028452  54.8599296  15.5163992
  17.1585287  57.2310901  15.8969038  15.9991125  57.8836818  14.7880695
  15.4743084  57.0449805  16.3012340  -1.7216678  47.6572113  34.8074066
  -0.9438403  48.1050516  35.9799072  -0.4333353  49.5119887  35.6869423
   0.4458408  49.9362554  36.8819133   1.1388016  51.2605304  36.6029369
   2.0936296  51.7059796  37.6898376  -2.2454870  46.7178580  35.0228531
  -1.1549330  47.4933600  33.8826610  -2.4611333  48.4155748  34.5223400
  -1.5511117  48.0301153  36.8902885  -0.1015705  47.4605536  36.2598945
  -1.3285127  50.1443906  35.6431820   0.0337878  49.4450055  34.6967384
  -0.2005038  49.9035856  37.7675544   1.2375583  49.1993149  37.0643818
   0.4180290  52.0724456  36.4465133   1.6539563  51.1850707  35.6374771
   1.5608887  51.8198840  38.6418907   2.7566302  50.8894195  38.0010444
   2.5782677  52.6613104  37.4539158  11.5264132  46.9441410  24.1663772
  12.2420923  47.6021464  25.4057876  13.5887911  46.8695841  25.8510734
  14.1868984  47.3139775  27.1871959  13.3443310  47.0134797  28.4783699
  13.8273079  45.8342479  29.3143360  12.0652764  47.3054856  23.2819282
  10.4992001  47.3052316  24.0335685  11.5838701  45.8487425  24.1658241
  12.4494192  48.6499161  25.1560165  11.5438425  47.6013744  26.2517387
  14.3792288  46.8473114  25.0908806  13.2755177  45.8183757  25.8477966
  15.0531189  46.6428402  27.2364589  14.5143702  48.3520668  27.0518181
  12.3042776  46.8877359  28.1533157  13.3337090  47.8791793  29.1519005
  13.7724316  44.9054415  28.7333919  14.8292811  46.0691577  29.6938850
  13.1376898  45.6923437  30.1554538  57.4310494  58.1721775  25.0261070
  57.8510910  56.6818382  24.9888565  56.7373977  55.8800776  24.2174026
  57.2233644  54.4022624  24.0873634  56.0273252  53.6492197  23.4103233
  56.3695350  52.2373869  22.9935142  57.3058673  58.6525023  24.0479423
  58.0816370  58.7948382  25.6523811  56.4505726  58.3177988  25.4958412
  58.8315454  56.5321934  24.5203430  58.0228449  56.3691771  26.0261299
  56.6004759  56.3240502  23.2237579  55.8119307  56.0277407  24.7874023
  58.0567280  54.3803022  23.3744728  57.4770671  54.0011060  25.0762550
  55.6094166  54.2142980  22.5681678  55.1447254  53.6433880  24.0616104
  57.4269210  52.1181304  22.7272407  56.1519037  51.6141686  23.8695442
  55.7799388  52.0686171  22.0840751  13.9995138  39.6988032  46.5741703
  14.5455658  40.0015609  45.1360656  13.3276865  40.1054709  44.1988756
  13.3736012  38.9069397  43.1890318  12.3855965  39.1088383  42.0174352
  13.0294230  39.9662358  40.8113548  13.4223139  40.4816711  47.0812685
  14.8935168  39.5345890  47.1881582  13.5070355  38.7231447  46.4806091
  15.1748440  40.8988826  45.1809208  15.2787173  39.2293656  44.8726398
  13.4287750  41.0804078  43.7064630  12.4571259  40.2237322  44.8556301
  14.3876831  38.7617809  42.7969143  12.9796507  37.9844563  43.6329023
  11.4894926  39.6417067  42.3583719  12.1298144  38.1070234  41.6511947
  12.2327549  40.2594416  40.1167061  13.5491535  40.8374455  41.2285644
  13.8398630  39.3794071  40.3619014  60.5381721  47.9890063  19.8683502
  61.2054172  48.4675581  21.1327850  61.0209308  49.9715457  21.5308487
  61.7414200  50.4272175  22.7007286  61.5530267  51.8986232  23.0706360
  62.1848201  52.8281181  21.9950325  60.5403996  48.7863885  19.1151115
  59.4969126  47.7007514  20.0577652  61.0463279  47.1157602  19.4412529
  61.0306504  47.9153036  22.0642654  62.2790496  48.2514700  21.0710479
  59.9450100  50.1358111  21.6672355  61.3476148  50.6504519  20.7336303
  61.4733303  49.8019798  23.5611908  62.8039381  50.2811875  22.4706833
  62.0186804  52.1842606  24.0218269  60.4784725  52.0096957  23.2608635
  63.2464149  52.6330621  21.7996856  61.6379693  52.8527734  21.0444862
  62.0965240  53.8643210  22.3438598   7.4749854  20.1269935  23.9800174
   7.6123946  18.9674668  23.0459249   9.0171397  18.2698319  23.0870884
   9.1682322  17.3594261  24.3354309  10.3795894  16.4637971  24.4393547
  10.2386420  15.5473526  25.6836860   7.5289500  19.8377120  25.0367077
   6.4913752  20.6036373  23.8878105   8.1651042  20.9530564  23.7689636
   6.8771117  18.1747212  23.2305916   7.3532737  19.3480891  22.0503490
   9.7981646  19.0292833  23.2152412   9.1247733  17.7603285  22.1216791
   9.0739692  18.0932128  25.1452778   8.2930415  16.6989936  24.3679912
  11.2615855  17.1146232  24.4805668  10.5382903  15.7887407  23.5894649
  10.5781958  16.2032638  26.4946564   9.2015155  15.2176388  25.8209751
  10.8681090  14.6543622  25.5860260   3.0229047  24.5414889  46.8213903
   3.0465634  25.8286478  47.6847097   2.6553861  27.0895025  46.9803135
   3.1648178  28.4297964  47.6483623   2.5144936  28.7122252  49.0641224
   2.9620224  30.0683748  49.7013656   3.3726425  23.7190115  47.4573175
   3.7415732  24.5413801  45.9927141   2.0035548  24.4708197  46.4224874
   2.4068601  25.7340204  48.5707208   4.0955672  25.9351237  47.9871084
   1.5661649  27.1759054  47.0768606   3.0557968  27.0129950  45.9619753
   4.2533319  28.5651724  47.6476480   2.8258024  29.2840273  47.0495722
   2.9015270  27.9259112  49.7237484   1.4584769  28.4361345  48.9555113
   3.9619338  29.8710730  50.1068870   3.0188745  30.8783381  48.9638597
   2.3800384  30.4033854  50.5686900  29.6462523  15.6935497  31.5796898
  31.2357117  15.6883736  31.5724075  31.8573100  16.7732746  30.6874912
  31.8082615  18.1876551  31.3498600  32.5709244  19.2231748  30.4481972
  32.3235861  20.6444040  31.0575702  29.2872330  15.6961775  30.5432098
  29.3721177  16.5843624  32.1580436  29.1994778  14.8097008  32.0512836
  31.6944195  15.6712184  32.5686424  31.4974400  14.6969145  31.1829231
  31.4110695  16.6908112  29.6888607  32.9170853  16.4918809  30.6577614
  30.7534844  18.4252691  31.5347374  32.2162558  18.2449261  32.3664463
  32.2221810  19.1773607  29.4092224  33.6150462  18.8914169  30.3939979
  32.5990149  21.4518333  30.3680828  31.2610003  20.7855087  31.2903354
  32.9600283  20.8253777  31.9324310  47.0129517  35.8669105   4.7696734
  46.8652862  37.3829742   4.7723871  45.8136541  37.9609256   5.7117446
  45.6971003  39.5133758   5.5217743  45.0928756  39.9311786   4.1315818
  44.8051238  41.4375320   4.0539010  46.1499854  35.2913528   4.4130049
  47.2078272  35.6097389   5.8180445  47.7185937  35.3834682   4.0829845
  47.8570038  37.7034297   5.1144316  46.7516493  37.7381988   3.7408388
  45.9917771  37.6853385   6.7584121  44.8463286  37.5898357   5.3515201
  45.1029805  39.9680477   6.3239501  46.6735920  40.0030361   5.6212126
  44.1568412  39.3846164   3.9633539  45.8051464  39.6501499   3.3461621
  44.6271747  41.7438426   3.0157788  43.9333852  41.7061839   4.6630628
  45.7045125  41.9863010   4.3590877  11.0744829  10.1288607  48.1060907
  12.6209602  10.3322737  48.4138395  13.5136098   9.2070811  47.6473076
  15.0025224   9.3076460  48.1704599  15.9440026   8.1261027  47.7620098
  16.0103845   7.0587523  48.8204252  10.3740615  10.8805373  48.4902555
  10.6288385   9.1609404  48.3663236  10.9063987  10.2077067  47.0250169
  12.9809255  11.3088458  48.0675422  12.6610059  10.2861979  49.5090410
  13.5700902   9.3661177  46.5634691  13.1338653   8.1982634  47.8504678
  15.4317459  10.2201884  47.7389242  15.0208287   9.4072421  49.2626774
  16.9669904   8.4583876  47.5468980  15.5447511   7.6347659  46.8662559
  15.0555252   6.5440371  48.9832174  16.8160314   6.3473704  48.6012031
  16.2002243   7.5629370  49.7759105  36.6106883  18.5671340  19.3991907
  37.4391686  19.8667224  19.3556726  36.4937264  21.0379384  19.6716984
  37.2710196  22.4282461  19.7594354  36.3204595  23.6801033  19.9414623
  35.4682142  23.5884576  21.1870001  35.6077358  18.7450747  18.9922331
  36.4906651  18.2094225  20.4291551  37.0647398  17.7255589  18.8618057
  38.3229391  19.8064740  20.0025966  37.9341437  20.0064630  18.3868273
  36.0481054  20.9008901  20.6645878  35.7352158  21.1805954  18.8922727
  37.8970410  22.4448822  20.6599958  37.8347770  22.4150887  18.8185852
  35.6566235  23.8552342  19.0859859  36.9444138  24.5731216  20.0694816
  35.1483313  24.6194067  21.3819568  34.5521876  22.9988933  21.0585211
  36.1013295  23.3146940  22.0398834  12.4703099  36.2953105  20.6341951
  12.0189053  37.0469756  19.3776567  12.0121609  36.1657882  18.0799406
  11.9372155  37.0459133  16.7957876  11.6634041  36.2879005  15.4426906
  12.8687741  35.2805038  15.0820039  12.0754010  36.8396469  21.5007599
  13.5626866  36.3335872  20.7260397  12.1702763  35.2430358  20.7109688
  10.9746910  37.3195548  19.5738819  12.6849553  37.9054485  19.2273481
  11.0982567  35.5593429  18.0937879  12.7566010  35.3603645  18.0971229
  11.1494385  37.8086048  16.8257578  12.8536374  37.6361175  16.6732090
  11.4769131  37.0407482  14.6670487  10.6873413  35.8029933  15.5666197
  12.6454293  34.6111961  14.2421620  13.7808072  35.8677764  14.9192226
  13.2285630  34.7359100  15.9635704  31.1937061  24.9019210  36.7460254
  32.6460009  24.9749761  36.2318059  32.9375333  26.3192137  35.5184278
  34.3729760  26.4318618  34.9453254  34.6148146  25.5157943  33.7194847
  36.0173395  25.6840372  33.0975988  30.9773325  25.7106523  37.4543586
  31.0067924  23.9460088  37.2513367  30.4915948  24.9894776  35.9093656
  33.3382788  24.8453671  37.0735459  32.8147108  24.1364646  35.5446818
  32.7767080  27.1386647  36.2326766  32.2096499  26.4663742  34.7106762
  34.5484062  27.4745863  34.6502895  35.1038029  26.2044547  35.7336255
  33.8599944  25.7300568  32.9522339  34.4842517  24.4660928  34.0094609
  36.1551186  26.6928493  32.6888887  36.8045353  25.5046040  33.8387073
  36.1553508  24.9676837  32.2779049  39.2467412  55.8795276  11.1055250
  40.5306043  56.3387218  11.9251097  40.2117299  57.4429965  13.0388320
  41.5082788  57.8058562  13.7519710  41.2370691  58.9850230  14.6529119
  40.3648519  58.6271110  15.8382395  38.4621782  55.6192374  11.8265651
  39.4601468  54.9872031  10.5043535  38.7925081  56.7147212  10.5584283
  40.9158277  55.4011741  12.3443902  41.4089040  56.6334891  11.3378346
  39.4582223  57.1161971  13.7658923  39.8167352  58.3439632  12.5536192
  41.8353776  56.9199977  14.3100484  42.3267869  58.0180621  13.0532563
  40.7576894  59.8045268  14.1035493  42.1761789  59.4148345  15.0224016
  39.3578576  58.3198466  15.5304368  40.9966115  57.8981948  16.3604868
  40.4238614  59.4661384  16.5423258  11.1913712  51.4059324  37.5249263
  10.2270605  50.7805752  38.5350944   8.7763741  51.1373424  38.2003853
   7.9057786  50.2921314  39.1253750   6.4414093  50.4347636  38.6455738
   5.4855351  49.7323274  39.6612617  10.8560469  51.1886816  36.5033828
  12.2015259  50.9813559  37.5750553  11.3264563  52.4928653  37.5843326
  10.3289816  49.6957421  38.6613876  10.3576290  51.2683315  39.5088684
   8.5611646  50.9318442  37.1446163   8.5564358  52.2094285  38.2742359
   8.1868570  49.2320754  39.1037876   8.0654285  50.6667227  40.1438972
   6.2822349  50.1027236  37.6123230   6.2027600  51.5051834  38.6664993
   4.4838707  49.7450430  39.2143871   5.6408994  48.6486547  39.7298519
   5.5911546  50.1811289  40.6565544  33.8061351   7.3226931  33.8539478
  33.2030343   7.7741797  35.1733658  32.4310006   6.5853121  35.7594387
  31.8515376   6.9027503  37.1460296  30.8268232   5.8794043  37.6644756
  30.2149920   6.4873316  38.9713566  34.7321996   6.7435896  33.9551174
  34.1075820   8.0847704  33.1248676  33.1488838   6.6155875  33.3331653
  34.0016603   8.1114581  35.8454010  32.4559917   8.5599806  35.0071422
  33.0271262   5.6686270  35.8461239  31.5801820   6.3569834  35.1058609
  32.6104841   7.1074336  37.9110748  31.2964525   7.8344061  36.9814445
  31.2603158   4.8911698  37.8611118  30.0289068   5.7473185  36.9234802
  31.0387315   6.5212824  39.6948826  29.7788119   7.4880965  38.8645546
  29.4822020   5.7755415  39.3708088  31.6672465  26.1650348  12.9734686
  30.7663819  24.9685912  12.6598556  31.3371111  23.9035426  11.6669610
  31.6215979  24.5104504  10.2717743  30.4229227  24.9657984   9.4339093
  30.8180691  25.6095438   8.0899775  32.6995751  25.8328567  13.1382177
  31.2951809  26.6925092  13.8603328  31.6607672  26.8836332  12.1447575
  30.4569804  24.4754424  13.5895140  29.8486620  25.3953872  12.2369778
  30.6098315  23.1003471  11.4962573  32.2565323  23.5579930  12.1552747
  32.2222496  25.4000330  10.4977424  32.2911173  23.8106671   9.7567630
  29.8847367  25.7812171   9.9325450  29.6934039  24.1635871   9.2682340
  29.9389035  26.0627323   7.6157641  31.6616742  26.3084422   8.1452511
  31.1242148  24.8487320   7.3615331  20.9854529  39.4601938  64.4310757
  21.0157549  38.1768582  65.3801762  20.2898218  36.9227688  64.7806060
  19.7472136  35.9392464  65.8744332  19.3031618  34.5663721  65.2405712
  18.7366717  33.5095331  66.2405378  21.0579397  40.4241893  64.9493796
  20.0036413  39.5830948  63.9576523  21.7013628  39.4572289  63.6000187
  21.9895766  37.8951323  65.7990934  20.4947588  38.5082743  66.2867729
  21.1151678  36.3683636  64.3173272  19.5586054  37.2101738  64.0151569
  20.5352022  35.7232601  66.6062881  18.9784491  36.4112198  66.4984810
  20.2320406  34.1342041  64.8486416  18.5014670  34.7805311  64.5232016
  18.6015646  32.5465977  65.7329041  19.4049055  33.3858244  67.1015531
  17.7916605  33.7183859  66.7567980  59.3536030  40.4988019  37.9699318
  58.4864107  39.2971527  38.2737533  57.0158206  39.6736991  38.6844913
  56.2247959  38.4230082  39.1413566  54.9838253  38.8533938  39.8104908
  54.0027481  37.6729395  40.0982792  59.2619291  41.2437017  38.7698776
  59.0768252  41.0323608  37.0523807  60.4303430  40.2912790  37.9975254
  58.6679922  38.6958258  37.3745109  58.9265905  38.7659352  39.1265365
  56.6274009  40.1473744  37.7745716  57.0477095  40.4128210  39.4943496
  56.0112825  37.8216564  38.2491810  56.8337851  37.8039477  39.8114940
  54.4967323  39.5855000  39.1547844  55.2863041  39.2785723  40.7753364
  53.6901594  37.1836741  39.1676361  54.3871017  36.8722126  40.7419330
  53.1094013  38.0192368  40.6323215  37.1641899  22.1095564  45.9131719
  37.5923401  23.5996496  45.7758648  36.7417446  24.5937216  46.5188276
  35.1918751  24.4632513  46.5953533  34.5692726  24.4600241  45.1455032
  33.0744510  24.1021063  45.1017248  37.0460525  21.8342020  46.9683553
  37.8896919  21.4748766  45.3896925  36.1857982  22.0020163  45.4290497
  38.6469913  23.6079981  46.0772583  37.6919647  23.8641493  44.7160036
  36.8919368  25.6344340  46.2065155  37.1329342  24.5256312  47.5413372
  35.0194488  23.4398062  46.9503452  34.6614013  25.2273867  47.1766378
  35.1644111  23.8519404  44.4532367  34.8057876  25.4218504  44.6741821
  32.8170353  23.3079836  45.8132707  32.4713627  25.0060579  45.2512142
  32.8330875  23.6137049  44.1496755  38.7214543  31.9596324   8.6647470
  38.8256389  33.4487033   8.1608322  40.0754274  33.5704398   7.2119307
  40.0015701  34.8735805   6.4369173  41.1746140  34.9241939   5.3666675
  41.4295181  36.3416076   4.8051970  38.6135298  31.3246723   7.7768461
  37.8807908  31.6642061   9.3044328  39.6231762  31.6036983   9.1779747
  37.8884574  33.7985006   7.7108061  38.9389354  34.1190620   9.0216360
  40.2536966  32.6919570   6.5797231  40.9778646  33.5538307   7.8352451
  39.0972184  34.9324279   5.8189574  40.0265688  35.7172790   7.1374483
  40.9375347  34.1602960   4.6160388  42.0809254  34.5376563   5.8487247
  40.6817173  36.6232372   4.0537486  41.3324478  37.0293804   5.6541524
  42.3946107  36.4725662   4.3005827  42.1750421  51.0369716  18.2102983
  43.3785577  52.0440288  18.0006655  44.3538134  51.7977786  16.8101156
  45.0647706  50.4065681  16.8811071  46.0729197  50.2190128  15.6965330
  46.9244932  48.9045177  15.6858738  41.3948854  50.9386020  17.4455297
  41.5890774  51.4199977  19.0547664  42.5439466  50.0418754  18.4875744
  43.0885941  53.0991130  18.0775793  44.0003036  51.9358440  18.8978374
  45.1416019  52.5609050  16.8247583  43.8040460  51.9209857  15.8689611
  45.6490454  50.3697372  17.8087156  44.2536974  49.6756873  16.7754514
  46.8116487  51.0298229  15.7042415  45.4878997  50.3561797  14.7788584
  47.6341392  48.8514743  14.8511408  47.5252224  49.0313735  16.5948417
  46.3351849  47.9851318  15.7890089  -0.0843675  19.0565346  16.4836004
  -0.0141351  18.1570335  15.2559984   0.9310172  16.8485909  15.4492362
   0.7821181  15.8287084  14.3808654   1.7005351  14.5911184  14.7685917
   1.9013656  13.5509510  13.7160437  -0.5810277  20.0186404  16.3078954
   0.9358771  19.2544669  16.8344753  -0.5893323  18.4266072  17.2261617
  -0.9959428  17.7158019  15.0449107   0.3630031  18.7228652  14.3953011
   0.5801452  16.3397556  16.3554180   1.9456828  17.2529157  15.5500849
  -0.2529618  15.5622599  14.1342786   1.1126883  16.3126707  13.4536665
   1.4022735  14.1495495  15.7273681   2.6954978  15.0440359  14.8586104
   0.9589751  13.1805091  13.2943056   2.4509662  13.8608828  12.8187864
   2.5019820  12.7077008  14.0785039  37.1660043  11.4427915  21.3689745
  38.6061751  10.7695804  21.3216026  38.6296154   9.2585483  21.6835239
  39.9302741   8.6000209  21.2615955  40.1093553   7.1339527  21.7501228
  40.7601894   7.2203155  23.1417167  36.6443302  11.5219746  20.4073227
  37.3450419  12.4639740  21.7271927  36.4124581  11.0119124  22.0395706
  38.9301263  10.9906326  20.2972095  39.2799243  11.2550540  22.0382440
  37.7933999   8.7886358  21.1514375  38.3654553   9.0971465  22.7358358
  39.8539361   8.5952325  20.1673649  40.7631287   9.2730327  21.4995029
  40.8895809   6.6684203  21.1355350  39.1888701   6.5406165  21.8122175
  40.8132068   6.2093397  23.5639789  41.7810241   7.6215701  23.1331785
  40.0914346   7.7776647  23.8090351  37.2667176   7.7206807  25.0545147
  36.2205101   8.7897725  24.8661430  35.8213254   9.5943447  26.1720894
  34.8187910  10.7056103  25.9316662  34.8755413  11.6783157  27.2050216
  33.4094893  11.9687081  27.7028988  36.8788096   6.8378177  25.5772560
  38.0828859   8.0400968  25.7140835  37.7232763   7.4849391  24.0854061
  36.5758377   9.4115234  24.0352657  35.3440615   8.2356534  24.5083988
  36.7649261  10.0241895  26.5299175  35.4447361   8.8546882  26.8892219
  35.0796205  11.3217178  25.0624283  33.7950684  10.3892007  25.6970032
  35.3025652  12.6437488  26.9070633  35.4965979  11.3820119  28.0592392
  33.0033699  11.0456295  28.1343887  33.4630591  12.6195193  28.5842426
  32.7010676  12.3902850  26.9792927  37.0478245  34.1725583   3.3222220
  35.7319294  34.6839538   3.8636811  35.0086752  35.7899356   3.0107558
  34.1730448  35.2154613   1.8606122  33.7825924  36.3194805   0.8247392
  32.8724352  35.8325458  -0.2996542  37.3278028  33.4031291   4.0521407
  37.8583094  34.9069171   3.2384208  36.8974220  33.6443105   2.3727358
  35.1151248  33.7790857   3.9265542  35.8041488  35.1172252   4.8687938
  35.7308284  36.4596420   2.5278719  34.3375775  36.4364429   3.5894163
  34.8454596  34.5474754   1.3084862  33.3193556  34.6729656   2.2850015
  34.6975113  36.6973510   0.3521655  33.2547814  37.1537071   1.3029363
  33.1841713  34.9281593  -0.8363964  31.8937909  35.5363136   0.0974481
  32.6092621  36.7221942  -0.8848488  33.9398266  17.1796509  35.0430630
  35.2856270  17.9528624  34.9235904  36.2125074  17.4456375  33.8947933
  37.6888377  17.9627201  34.0656383  38.6179096  17.3005579  32.9875534
  39.8927323  18.2056986  32.8943870  34.0584542  16.1166184  35.2861202
  33.3643052  17.0768998  34.1149414  33.2433173  17.5367357  35.8115375
  35.0903098  19.0182845  34.7506588  35.8057457  17.8232475  35.8805988
  35.8073031  17.7234121  32.9140594  36.2548467  16.3498102  33.9184730
  37.7342783  19.0586709  34.0615604  37.9508888  17.7143986  35.1014278
  38.1842958  17.1636558  31.9893425  38.8391844  16.3294678  33.4471309
  39.6446866  19.2596760  32.7189033  40.5084564  18.2415259  33.8014648
  40.4429442  17.9909435  31.9700840  17.7920327  13.4351294  49.0585186
  18.8515689  14.4937460  49.4092056  19.8979105  14.8707411  48.3265049
  21.0169675  15.7825587  48.7579567  21.8805393  16.1789973  47.5684187
  23.2177302  16.9087622  47.9722711  16.9839272  13.4060843  49.7996713
  18.2657399  12.4490817  48.9779016  17.3351392  13.7181647  48.1023132
  18.2591638  15.3482268  49.7586490  19.3878168  14.0738146  50.2690221
  19.3658377  15.2192748  47.4328539  20.2908842  13.8855727  48.0468466
  20.5740116  16.6918204  49.1824829  21.6184248  15.2679732  49.5173246
  21.2851954  16.8031352  46.8907711  22.0933356  15.2109721  47.0984823
  23.8055127  16.9131358  47.0461570  23.1673650  17.9575503  48.2896005
  23.6572642  16.1914942  48.6762067  12.4712279  31.6586128  14.6745169
  11.4614776  30.5290265  14.6623328  11.2098906  29.8462558  16.0437343
  10.1574881  28.6225610  15.9839123  10.1933139  27.8055797  17.3748071
   9.3866809  28.4452939  18.4100206  12.1121810  32.5397153  15.2203486
  12.6185439  31.9774156  13.6353576  13.4365638  31.3562007  15.0986135
  10.4754241  30.8969741  14.3532985  11.6880629  29.7944208  13.8798979
  10.8322184  30.6076179  16.7371891  12.1293776  29.5369258  16.5556419
   9.1998923  29.1381965  15.8413608  10.3801291  27.9924026  15.1141308
  11.1963656  27.5907207  17.7632864   9.8092921  26.7946020  17.1913927
   9.5468104  27.9475694  19.3742922   9.5808680  29.5178247  18.5331276
   8.3109553  28.4480510  18.1955469  14.1908318  17.7367145  33.0111130
  15.1442486  18.8973869  33.0732601  15.0820214  19.8254503  31.8088653
  13.6908280  20.3783973  31.5532387  13.5970360  21.4469009  30.4452122
  12.3795811  22.3782869  30.4628532  13.1388871  18.0441930  32.9657657
  14.4052330  16.9384287  33.7321975  14.2915703  17.1560196  32.0859993
  14.8362786  19.5705238  33.8827236  16.1816021  18.5530260  33.1654499
  15.4460293  19.2779553  30.9308384  15.7878510  20.6615229  31.8861759
  12.9829022  19.5438228  31.4789627  13.3463494  20.9174748  32.4442604
  13.6207749  20.8865919  29.5025146  14.5546967  21.9738963  30.3538330
  12.5197903  23.0384941  31.3275249  12.3650261  23.0453172  29.5921924
  11.4201847  21.8873370  30.6671264  17.1964680   4.9541936  16.1137626
  16.7270409   6.4365039  15.7026327  17.1820313   7.5260587  16.7123382
  18.5977818   8.0273509  16.2950151  19.0190007   9.2550950  17.0657547
  20.5169655   9.4425054  16.8255928  16.5520646   4.2915645  15.5231207
  17.1302506   4.7501960  17.1894853  18.2326809   4.8544374  15.7680738
  16.9011208   6.6739927  14.6459949  15.6332566   6.3593898  15.7323520
  17.2172791   7.0786844  17.7132395  16.4901272   8.3635135  16.8644226
  19.3305775   7.2240529  16.4396312  18.6214863   8.1953712  15.2113178
  18.7640149   9.0716195  18.1167105  18.5105606  10.1692043  16.7354639
  21.2529103   8.7104955  17.1801822  20.8158223   9.6076808  15.7831953
  20.8624932  10.3636604  17.3106439  22.0798305  53.0495658  28.1812332
  23.3635116  53.3498836  27.3462742  23.6324812  54.8272395  27.0323303
  24.9834096  54.9874244  26.2824867  25.2451379  56.4275584  25.9236496
  24.5887033  56.8948970  24.6698559  22.0004037  51.9565082  28.2271202
  21.2060659  53.4704681  27.6688221  22.1943791  53.4509482  29.1956108
  24.1908360  52.9940963  27.9724930  23.3246933  52.6917071  26.4696415
  23.8236423  55.2227874  28.0374115  22.7782123  55.2924514  26.5253856
  25.8500516  54.7368369  26.9064472  25.0402202  54.3148952  25.4178074
  26.3048922  56.6969199  25.8367355  24.8346505  56.9905868  26.7708156
  24.6843588  57.9850459  24.5949009  25.1232514  56.5027022  23.7959984
  23.5536159  56.5434394  24.5789745   7.5123446  26.4252992  21.8580492
   8.2544864  26.9875551  23.1345270   9.3257239  26.0004497  23.7211654
  10.5797751  25.9114700  22.8298004  11.2491858  27.2574783  22.4652326
  12.6071589  27.0545707  21.7599247   6.9327910  25.5086522  22.0225618
   8.1644061  26.0602255  21.0551002   6.8451140  27.1866975  21.4358375
   8.7421000  27.9524427  22.9490125   7.5334533  27.2560249  23.9163349
   8.8613379  25.0109597  23.8130615   9.6171992  26.3536129  24.7179153
  11.2742618  25.2163844  23.3173731  10.4243510  25.3944779  21.8749435
  11.3131335  27.8754602  23.3692234  10.6004947  27.8349672  21.7952354
  12.5382846  26.3551083  20.9177854  13.0368064  28.0036493  21.4166429
  13.2937873  26.5902925  22.4783762  62.1877518  40.5104115  29.4421760
  61.2364770  40.3089540  28.3056938  60.3136097  41.5249359  28.1859924
  59.0368701  41.3063361  27.3194381  58.0196424  40.3618457  27.8611232
  57.3553878  40.9212076  29.1427299  62.8006721  39.6020968  29.4920036
  61.6836024  40.8120172  30.3684875  62.8158583  41.3373320  29.0887958
  61.7696529  40.2793805  27.3475486  60.6683012  39.3792689  28.4323913
  60.9068204  42.2880847  27.6674415  59.9802619  41.9211714  29.1529819
  58.5237184  42.2588494  27.1389305  59.3282595  40.9118764  26.3382732
  58.5397387  39.4134037  28.0431873  57.3425327  40.1180284  27.0333149
  58.0572215  40.9804485  29.9836265  56.7740203  41.8466174  29.0488292
  56.7017308  40.0823991  29.4116546  33.7574249  47.4994463  43.7229807
  34.6943451  46.3674707  43.2886898  35.6605182  45.6978386  44.3169433
  36.4583050  46.6168254  45.2271005  37.4483124  45.9151259  46.0576479
  38.4889465  46.8653974  46.5920002  33.0732647  47.2070595  44.5289718
  33.1379467  47.6959323  42.8393356  34.3301712  48.4065832  43.9515735
  34.0723186  45.5551922  42.8931190  35.2752109  46.7066670  42.4222433
  36.3576561  45.0978877  43.7192432  35.1094166  45.0223088  44.9826338
  37.0156208  47.2834278  44.5576002  35.8619533  47.3382939  45.7989732
  37.9914642  45.1558642  45.4817154  36.8535801  45.4794492  46.8698475
  38.0320278  47.7214845  47.1033994  39.1400219  46.3114938  47.2793657
  39.1160999  47.4160079  45.8801729  34.4087915  55.7053428  27.8923481
  34.9488210  54.2968841  28.0384281  36.0953912  54.1174293  27.0426719
  35.8836603  53.2447162  25.8072517  37.1364898  53.0260425  25.0526321
  36.8023013  52.2246909  23.6645382  35.2252473  56.4182963  27.7241657
  33.8192186  56.0351367  28.7565410  33.7209195  55.7336993  27.0384052
  35.3215532  54.1361461  29.0574577  34.1668414  53.5434795  27.8832596
  37.0229759  53.9014278  27.5868404  36.3922633  55.0174842  26.4904411
  35.5636300  52.2225375  26.0437324  35.1512584  53.7575412  25.1718071
  37.8814458  52.4435840  25.6084831  37.5639524  53.9842849  24.7328880
  37.4356603  52.5196948  22.8189504  36.7082528  51.1498752  23.8623188
  35.8204088  52.5693145  23.3176744  14.9189989  44.3762099  46.6692897
  16.2419388  44.2657747  47.4170038  17.3590491  43.6640317  46.5282966
  18.4718668  43.2286865  47.4354107  18.2739966  41.7746632  47.9733192
  19.4818270  41.4122684  48.9005853  14.4520981  43.3845088  46.7108890
  15.1736052  44.7174680  45.6583950  14.2914259  45.0864527  47.2214653
  16.4879811  45.2825737  47.7468101  16.0821535  43.6485119  48.3095533
  17.8232224  44.3520088  45.8110658  16.9712612  42.8223674  45.9414303
  19.4288752  43.1863148  46.9010631  18.5914843  43.8582928  48.3256237
  18.1956522  41.0415499  47.1611635  17.3230259  41.7676604  48.5199405
  19.5332930  42.2559154  49.5997287  19.3215716  40.4895355  49.4716121
  20.4437964  41.1492836  48.4438039  44.4047657  14.8438189  45.2746727
  45.6770626  15.3998034  44.5880243  45.7199436  16.9000857  44.5132629
  45.5285602  17.7302267  45.7813074  46.7439609  17.6254790  46.7110130
  46.5308605  18.3747294  48.0247566  44.2604786  15.3458483  46.2392151
  44.5994583  13.7823755  45.4712011  43.5900818  14.8602297  44.5403578
  46.5877128  15.2339441  45.1765787  45.6866852  14.8981363  43.6126072
  44.9135223  17.2589304  43.8620340  46.6668926  17.2490847  44.0835258
  45.3526245  18.7942126  45.5808851  44.6935726  17.3888476  46.4053632
  47.5670105  18.0451338  46.1196844  46.9954506  16.5637762  46.8238422
  46.6127868  19.4516966  47.8333923  45.5093933  18.1407988  48.3489019
  47.2751537  17.9367678  48.7010843  14.4443667  55.7840187  28.9719669
  14.5405457  54.5611155  29.8560173  13.2529661  53.7126682  29.5083706
  13.3066981  52.7087519  28.2748748  11.9670079  51.9660399  27.9690792
  12.1098597  51.0545346  26.7165596  14.3735268  55.4786007  27.9208290
  15.3825686  56.3470204  29.0493900  13.6001646  56.4681799  29.1217510
  15.4299872  53.9875519  29.5677311  14.5173838  54.9343679  30.8872005
  12.3538048  54.3386876  29.4554874  13.0868790  53.2184126  30.4734184
  13.6490853  53.1895849  27.3503410  14.0222618  51.9512803  28.6175052
  11.2697155  52.7847697  27.7530796  11.5903761  51.4027011  28.8316261
  12.6853945  50.1514957  26.9541980  11.1410105  50.6307270  26.4251720
  12.5593426  51.6159694  25.8883392  46.4772579  15.0569992  19.9411161
  46.5116161  16.0453344  18.7685097  45.8893746  17.3265427  19.1222275
  45.8099431  18.3230625  17.9209335  45.5504939  19.7856975  18.1810777
  45.5511335  20.7028451  16.9387853  47.1254312  15.4129842  20.7512625
  47.0277926  14.1530509  19.6530559  45.4955932  14.8167563  20.3675049
  47.5482479  16.1985300  18.4443014  45.9756044  15.6496706  17.8971136
  46.3649885  17.8037122  19.9878423  44.8440452  17.1577630  19.4085672
  46.7915019  18.2937727  17.4321859  45.2236825  17.9683768  17.0643785
  46.2258545  20.1347603  18.9717939  44.4939885  19.8132816  18.4747179
  44.9446447  21.6055837  17.0817030  46.6109291  20.9408281  16.7858579
  45.1682097  20.1723570  16.0583647  28.3177630   4.0878520  12.9509814
  29.6712395   4.4247709  12.2296059  29.3212153   5.4554277  11.1549394
  30.5048491   5.9139152  10.2043991  31.5759531   6.8011527  10.8836587
  32.5921599   7.4892431   9.8971458  27.8204333   4.9474435  13.4167660
  28.4951846   3.3885141  13.7772005  27.5903117   3.7000146  12.2273867
  30.3645541   4.7963004  12.9941123  30.1633383   3.5281282  11.8332961
  28.8623034   6.2674680  11.7321570  28.4984394   5.0835538  10.5320907
  30.9923426   5.1648431   9.5684502  29.9472481   6.5326314   9.4906335
  31.9660536   6.0761476  11.6084888  31.0947253   7.5412050  11.5347610
  31.8900792   8.0356384   9.2554882  33.2817732   8.1530652  10.4328356
  33.1493689   6.6921535   9.3898405  51.5183455  41.5692897  17.8369692
  52.7274519  41.7961288  18.8181379  52.5046412  43.0092941  19.7817390
  53.6938492  43.4129520  20.6479347  53.2918488  44.2642398  21.8834007
  52.3238903  45.4965473  21.5914476  51.0449501  42.4948440  17.4870613
  50.7165772  40.9210754  18.2113712  51.7533890  41.0133911  16.9210394
  52.8952633  40.8462043  19.3403127  53.5869938  42.0183025  18.1739214
  51.7827126  42.7752071  20.5737064  52.0486695  43.8740516  19.2842691
  54.2802855  42.5895038  21.0736282  54.4368454  44.0309787  20.1291015
  54.2618824  44.5713783  22.2931459  52.8593356  43.6676536  22.6959331
  51.3138377  45.1716991  21.3131368  52.1551396  46.1470008  22.4584139
  52.7708737  45.9520278  20.6992958  39.5667301  23.2690050  60.1656934
  40.6735054  22.3061735  59.7316738  40.3871818  21.5427057  58.4253855
  41.4612232  20.3526156  58.2442692  42.9208332  20.8717940  58.2101014
  43.8752781  19.6447088  58.1008110  38.6716533  22.6351645  60.1823219
  39.4353271  24.0561125  59.4131076  39.7193104  23.7873690  61.1202685
  41.5603901  22.9273588  59.5563136  40.8598305  21.6275427  60.5730612
  40.3155056  22.1963827  57.5474565  39.4594761  20.9583037  58.4574570
  41.4186493  19.6336615  59.0716035  41.1279541  19.7355940  57.4008175
  43.1529823  21.4762480  59.0954955  43.0498558  21.5249445  57.3383565
  43.8522316  19.0084727  58.9940424  43.6653572  18.9247420  57.3003288
  44.8884102  20.0177042  57.9068348  55.7378488  32.2309801  54.0083887
  56.6670471  32.5713904  55.1864480  55.9633137  33.2164890  56.3889006
  54.8133159  32.4678852  57.0419181  54.0231205  33.2421686  58.0925359
  53.0306373  34.2322132  57.5024285  55.3598877  33.1763718  53.6002604
  55.0200058  31.4852526  54.3713938  56.3839999  31.8363373  53.2147018
  57.1862946  31.6459753  55.4642579  57.4757033  33.2637016  54.9219293
  55.6256214  34.1723358  55.9699594  56.7051931  33.4683649  57.1566009
  54.1048980  32.2199480  56.2420057  55.2574745  31.5797312  57.5078560
  54.6620317  33.7164452  58.8475430  53.5458923  32.4509985  58.6837154
  52.2434021  34.5894415  58.1775880  53.5573879  35.1279623  57.1512076
  52.3547045  33.8516886  56.7268582  31.2710577  32.1638141  15.1755350
  30.4642016  32.0718990  16.4624689  30.5818316  30.7778774  17.3074472
  29.8213726  30.6766296  18.7206028  30.0637700  29.4184680  19.6086347
  30.0621649  28.1088271  18.8037088  30.7046420  31.6970582  14.3603618
  32.2302834  31.6535135  15.3260987  31.3757340  33.2298818  14.9394586
  30.7753188  32.8864427  17.1279867  29.4199664  32.2819581  16.2004841
  31.6274334  30.4597631  17.4007271  30.1752211  29.9794202  16.6747349
  30.3082243  31.5364347  19.1969440  28.7558237  30.9254499  18.6438911
  29.4519373  29.4460883  20.5186279  31.0860058  29.5071464  19.9963959
  30.9276625  28.1325803  18.1302545  30.1985203  27.1774955  19.3669307
  29.1372391  28.0406480  18.2179954  15.3348400  43.2766926  40.6582748
  16.2802899  43.9482038  41.7006618  16.6785605  43.1767137  42.9693977
  17.7491495  42.1236927  42.6446878  18.3837912  41.4678809  43.8479740
  19.3395979  40.3369753  43.5889332  14.3041985  43.0735819  40.9740497
  15.6949827  42.2891533  40.3448211  15.1576521  43.8463742  39.7378074
  17.1767475  44.2165093  41.1283352  15.8060858  44.8717735  42.0546934
  15.8122933  42.5860126  43.2916376  17.1001408  43.8482339  43.7273685
  17.2444584  41.3446505  42.0602476  18.4817049  42.5793168  41.9672233
  17.5721457  41.1175434  44.4973451  18.8092730  42.2736809  44.4585849
  18.8013918  39.7470586  42.8369199  20.2732889  40.5772254  43.0657779
  19.5823385  39.7519114  44.4844610  22.2148053  18.2786219  44.4493591
  21.0462075  19.1341422  43.8841135  21.5818442  20.4701273  43.2860424
  20.3769271  21.2698271  42.7188417  20.7775884  22.5478995  41.9919197
  21.8635120  23.3655570  42.7159206  22.4923057  18.7963068  45.3757440
  23.0492050  18.2075121  43.7409031  21.8150862  17.2719576  44.6226875
  20.4843507  18.6534541  43.0738966  20.2562866  19.2723563  44.6325189
  22.4105654  20.3228114  42.5826952  22.0144059  21.0408862  44.1168949
  19.7646286  20.6013854  42.1012136  19.6872007  21.5319045  43.5304968
  19.9488911  23.2087843  41.7096435  21.2313018  22.1875517  41.0605308
  21.4724131  23.7559569  43.6634514  22.7716563  22.7706778  42.8727562
  22.2041003  24.2647650  42.1880838  47.7257005  33.2676635  29.1980598
  49.0988804  32.8116041  28.7224090  49.9698368  31.9320302  29.6331489
  51.2775265  31.5938430  29.0012996  51.2408635  30.7068515  27.7101982
  50.3163182  29.4912801  27.8276241  47.3128115  34.0188613  28.5136516
  47.7286760  33.8197093  30.1459129  46.9622308  32.4804998  29.2241733
  48.9712006  32.3965764  27.7151153  49.7388126  33.6567312  28.4405620
  49.4245125  31.0326019  29.9443424  50.1745602  32.4719262  30.5657718
  51.8184363  32.5288415  28.8105572  51.9604632  31.0854793  29.6929310
  52.2066485  30.1926856  27.6322105  51.0825220  31.2958055  26.7984684
  49.2800747  29.7493835  28.0781715  50.2764040  28.8491693  26.9392040
  50.6058346  28.7366834  28.5692127  38.8416134  36.7593205  57.1291522
  38.0214916  35.6482107  56.3583683  38.8013130  35.1519501  55.1594443
  38.0532509  34.3349154  54.0672750  38.9715801  33.6906264  53.0081813
  39.4771229  34.6382305  51.9128949  39.1525455  37.5288632  56.4119939
  39.6667515  36.3052742  57.6914462  38.3244529  37.2821963  57.9429910
  37.7133823  34.8972437  57.0961399  37.0738903  36.1252463  56.0796551
  39.6924530  34.5672819  55.4187154  39.1874576  36.0158970  54.6047541
  37.5625015  33.5328953  54.6321789  37.3894497  35.0267832  53.5344683
  38.3853012  32.8605349  52.5953676  39.8484283  33.2986519  53.5379745
  40.3464695  34.2234871  51.3880951  38.7696319  34.7626469  51.0839402
  39.8269516  35.5497143  52.4129082  21.5902039  15.3989728  21.8084657
  20.7224766  16.3239575  22.6573761  19.1657750  16.0038951  22.6877048
  18.5948044  16.6719630  23.9725330  17.0545918  16.5811936  24.0240047
  16.4755646  17.4518339  25.1987884  21.3042809  15.4139622  20.7495916
  21.5720631  14.3448105  22.1111191  22.6256882  15.7546606  21.8751714
  21.0224129  16.2010866  23.7052944  20.9403511  17.3819782  22.4668119
  19.0460373  14.9135452  22.6887834  18.7229077  16.4347344  21.7813738
  18.9244687  16.1403261  24.8735740  18.9133679  17.7213374  23.9496696
  16.7514168  15.5288217  24.0855510  16.6615445  17.0394552  23.1081980
  16.7682301  17.0154348  26.1616466  16.7904622  18.4974704  25.0954788
  15.3797661  17.4992197  25.2122505  54.6232735  21.6024928  36.8368728
  55.3660666  22.9541407  36.7493179  54.5629431  24.1577015  36.0426681
  54.3073441  24.0428238  34.5054672  53.4488942  25.1834531  33.9578274
  52.0879322  25.5684419  34.7716186  54.9666325  21.0472937  37.7183769
  54.7564236  20.8998480  36.0051544  53.5278012  21.6444149  36.8739441
  55.4161421  23.1924777  37.8188389  56.4274660  22.8662305  36.4868362
  55.2270638  25.0189228  36.1856048  53.6468340  24.3752318  36.6053608
  55.2055737  24.0062800  33.8769462  53.8201634  23.1029106  34.2183998
  53.2300784  24.8404065  32.9391868  54.1444622  26.0291124  33.8927410
  52.1764189  25.7698799  35.8462265  51.6606470  26.4450717  34.2694862
  51.4144675  24.7081051  34.6743706   7.2140639  22.6854563  17.9173534
   6.9108088  22.9142027  19.4623869   8.2596858  23.0880881  20.3253753
   9.2700942  21.9729002  20.0712288  10.6113284  22.3198383  20.7681339
  10.7186988  21.9545644  22.2450016   8.0481151  23.3059259  17.5672605
   6.3724635  22.7908869  17.2218082   7.6394599  21.6759539  17.8613537
   6.2944034  23.8131080  19.5856865   6.4694159  21.9890764  19.8529146
   8.0184882  23.2034164  21.3891943   8.6606868  24.0761481  20.0682228
   8.8874209  21.0004747  20.4046037   9.5672686  21.9226334  19.0165479
  10.9352820  23.3621445  20.6593159  11.3956607  21.7275300  20.2811172
   9.8890937  22.3311229  22.8558595  10.5794089  20.8871298  22.4556453
  11.6243804  22.3476091  22.7229679  39.6692876  10.2284071  46.4222175
  38.4430761  10.5801470  45.6706020  38.0578470   9.5518744  44.5913898
  36.8607129   9.9956801  43.7000534  35.5117168  10.3996909  44.3507272
  34.4009504  10.7789328  43.3011629  39.8617296  11.0139525  47.1632120
  40.5062532  10.3034098  45.7172004  39.6806459   9.2038825  46.8138954
  37.5957212  10.7607481  46.3433296  38.6480607  11.5444548  45.1896841
  37.8885192   8.5837576  45.0784914  38.9779596   9.4458868  44.0037243
  37.2542285  10.8237879  43.0979149  36.4872646   9.2292006  43.0099556
  35.5670156  11.2509177  45.0403253  35.0110006   9.5688097  44.8626968
  33.3999099  11.0420897  43.6642782  34.7208824  11.5924056  42.6385204
  34.2310533   9.8855536  42.6878158  24.5628016  64.6730063  45.2119390
  25.1070063  63.5050499  46.0876676  25.9417479  62.5091555  45.2828314
  26.3234122  61.2748024  46.0832149  27.4957182  60.4916079  45.4205410
  27.7749865  59.1143086  46.0965549  23.8693392  65.2927172  45.7935421
  23.9046042  64.2974245  44.4189045  25.3322985  65.2922213  44.7348186
  25.6070483  63.9137366  46.9743025  24.2439196  63.0033762  46.5421936
  26.9010660  62.9693320  45.0161335  25.4694750  62.2134106  44.3380129
  26.6471712  61.5327532  47.0990059  25.4357550  60.6350653  46.1606123
  28.3749144  61.1453545  45.3674404  27.2374613  60.3338663  44.3662101
  26.9726736  58.3686316  46.1552746  28.6332629  58.6976425  45.5553133
  28.2179129  59.3025782  47.0822326  40.8419408  13.7559033  28.4829262
  42.0906519  14.6113410  29.0541351  41.9727596  14.9136911  30.5337246
  43.1943711  15.7331200  30.9854934  43.0277348  16.3673854  32.3854358
  42.9146298  15.3329728  33.4600494  40.7710577  12.7973800  29.0115097
  41.0760069  13.5146051  27.4388111  39.8698193  14.2609434  28.5387047
  42.9848261  13.9879580  28.9315155  42.0792650  15.5993059  28.5776947
  41.9382811  13.9557567  31.0669887  41.0214504  15.4050675  30.7719467
  44.0744964  15.0788758  31.0083320  43.4030231  16.5314272  30.2627495
  42.2126028  17.0949191  32.4826172  43.9274979  16.9638988  32.5798309
  43.6833516  14.5515142  33.4203174  42.7869994  15.7249985  34.4765232
  41.8900292  14.9731298  33.3054626  28.9151875  11.5882740  18.9529960
  27.9014908  12.2362261  18.0323742  26.5048767  12.2326079  18.6859043
  25.3251187  12.7972470  17.8383911  23.9999291  12.8952580  18.5481193
  23.2152897  11.5074058  18.5589044  29.8810278  11.3944865  18.4705150
  28.6495081  10.6699977  19.4909294  29.2081715  12.2515254  19.7760685
  28.1556717  13.2858353  17.8402746  27.9056670  11.6519828  17.1040256
  26.5761811  12.7786446  19.6345566  26.2761456  11.1823554  18.9046304
  25.6222836  13.8017426  17.5130127  25.1739327  12.2623306  16.8927696
  23.3210160  13.6078067  18.0638254  24.1862332  13.2321353  19.5752504
  23.1310212  11.0412064  17.5695884  23.6895806  10.7863093  19.2358511
  22.1826321  11.5943699  18.9184091  34.9368664  42.8382299  46.4433223
  36.2245365  42.2123639  46.9083835  36.4152332  42.0243261  48.4499008
  36.3974300  43.3472397  49.1051628  36.7396942  43.1712701  50.6137616
  38.1613479  42.7007115  50.8808319  34.1414314  42.0952394  46.5791132
  35.1270996  42.9170258  45.3659221  34.6255375  43.7627952  46.9447633
  36.4633861  41.3086731  46.3343813  36.9738003  42.9253232  46.5430299
  37.3820549  41.5464632  48.6501333  35.6687256  41.3121860  48.8224222
  37.1282173  43.9719238  48.5770418  35.4166847  43.8253059  48.9921161
  36.0200916  42.4644153  51.0447118  36.5731579  44.0949294  51.1814844
  38.8813568  43.2572562  50.2684309  38.4086529  42.7365663  51.9488885
  38.2540832  41.6237132  50.6946594   8.7400887  52.0698411  49.9016525
   7.9778206  50.9778247  49.1473610   7.0066235  50.0062201  49.8934166
   6.1382100  49.1998778  48.9194795   5.3203366  48.0367917  49.5845234
   4.3095810  47.5064417  48.5885669   9.3276932  52.6607177  49.1883613
   9.3947871  51.5503955  50.6120969   8.0401232  52.6149823  50.5466787
   7.3882444  51.6179692  48.4796745   8.6736514  50.4414527  48.4906160
   6.4444086  50.6179733  50.6095525   7.5465681  49.2785608  50.5116088
   5.4510588  49.8163047  48.3270017   6.7245114  48.6942275  48.1424600
   4.7911262  48.4749601  50.4395878   5.9714930  47.2540251  49.9925234
   3.9136438  46.5676343  48.9948494   3.4723505  48.1856826  48.3864128
   4.7518859  47.1310392  47.6576349  16.0526692  28.4657283  18.3420513
  14.7039124  28.5553546  19.0928076  14.2549549  29.9859052  19.0138777
  12.9250790  30.1665035  19.8515804  12.4232384  31.6210246  19.6972044
  11.6641385  31.9586702  20.9822634  16.7971550  29.2031894  18.6662185
  15.7397114  28.5454431  17.2937706  16.5240723  27.4775520  18.4089926
  13.9801384  27.9779096  18.5046747  14.8492180  28.0812784  20.0712393
  14.0117337  30.2345081  17.9735744  15.0964009  30.5773502  19.3951366
  12.1434552  29.4435745  19.5877111  13.1624981  30.0175958  20.9120748
  11.6947113  31.6730495  18.8788336  13.2642876  32.2980647  19.5036857
  12.3461663  32.0699554  21.8341129  11.3262574  32.9917665  20.8348243
  10.8473450  31.3055234  21.3130777  29.9923483  48.0416293  10.5089758
  29.6518103  47.0483451   9.3841602  28.5895726  45.9320464   9.7370293
  28.7899128  44.6512122   8.8332492  27.7458655  43.5753513   9.1037320
  27.8747441  43.0125900  10.4971116  29.0816304  48.3391033  11.0431040
  30.4992796  48.9286609  10.1097281  30.7543227  47.5111480  11.0930796
  29.1527926  47.5986171   8.5770837  30.5904614  46.6511226   8.9787679
  27.5896336  46.2223831   9.3920402  28.5624787  45.7129646  10.8114901
  28.7215191  44.9533344   7.7809975  29.7628962  44.1799178   9.0186614
  27.8608529  42.7250915   8.4203410  26.7088963  43.9139686   8.9887340
  27.6876360  43.7955928  11.2421518  27.2342755  42.1681838  10.7798984
  28.8972250  42.6861968  10.7233641  51.0588871  57.9474499  42.6558477
  51.0790458  59.4793417  42.9911462  49.6085735  60.0434639  42.9379102
  49.4164663  61.5768854  42.9185898  48.0368944  62.0664208  43.1648418
  47.8611475  63.5899927  43.1034967  51.9920793  57.6604426  42.1558763
  50.2435499  57.6483509  41.9858085  50.9707113  57.2873347  43.5274364
  51.5262924  59.6528923  43.9775736  51.6137062  60.0102513  42.1939861
  49.1315361  59.6014692  43.8212358  49.1020790  59.5374148  42.1069061
  50.0611664  62.0310299  43.6810228  49.8022266  62.0478928  42.0061571
  47.8239942  61.8145373  44.2109853  47.3445621  61.5555489  42.4844906
  48.6199384  64.1967222  43.6127168  47.9453865  63.9609072  42.0746528
  46.8790260  63.8834498  43.4940263   0.7433169  24.3869860  34.5257770
   1.5275872  24.3683455  35.8291141   2.8113925  23.5425322  35.7372715
   3.9239728  24.4226725  35.1362545   4.3916609  25.3927252  36.2021114
   5.6736729  26.1630404  35.6914245  -0.2443025  24.8637030  34.5490028
   0.7298214  23.3960707  34.0555717   1.2551337  25.0615999  33.8285476
   1.7392977  25.3915960  36.1627666   0.8957554  24.0198729  36.6552784
   2.7198812  22.6463396  35.1114513   3.1252914  23.1598017  36.7161361
   4.8420560  23.8815348  34.8764793   3.5641747  24.9762804  34.2603237
   4.6567139  24.9298670  37.1605999   3.7205831  26.2526419  36.3178074
   5.7120819  27.1305620  36.2067997   6.5798995  25.6451018  36.0285942
   5.4933893  26.3553126  34.6266624  29.0538718  22.2989059   5.2132561
  28.1141421  23.4596806   4.6714473  27.8029696  24.4862166   5.7918192
  26.5635964  24.0280600   6.6475017  25.0568425  24.2739840   6.0895705
  24.7070652  23.7622958   4.6826687  30.0314661  22.6907983   5.5197199
  29.2984568  21.5328565   4.4672427  28.5208947  21.7409542   5.9928843
  28.5837714  23.9580412   3.8145495  27.2477042  22.9537654   4.2281347
  27.5130526  25.3888555   5.2401119  28.7114903  24.7824617   6.3303550
  26.7102391  23.0059390   7.0175751  26.6146656  24.6560102   7.5454229
  24.8276612  25.3410983   6.1988101  24.3865277  23.7183819   6.7567845
  25.0415818  24.4947663   3.9378362  24.9721905  22.7249928   4.4441281
  23.6328102  23.7991991   4.4640267  12.3373768  52.7158229  48.8059828
  13.5008328  53.0923636  49.8208963  14.9672367  53.2520916  49.1758672
  15.0345166  54.6302588  48.3347856  14.5367720  55.7992527  49.2568189
  15.1046059  57.1896965  48.8535349  12.5424711  53.0739209  47.7896692
  11.3673775  53.0505449  49.1936065  12.3678114  51.6257984  48.6871950
  13.1821005  54.0432584  50.2651908  13.4330227  52.3007772  50.5771925
  15.1584465  52.3769095  48.5428707  15.7989285  53.3057892  49.8890287
  16.0899956  54.8794791  48.1703083  14.4492666  54.5862968  47.4081041
  14.8647835  55.6357424  50.2906772  13.4478876  55.9293387  49.2812902
  14.7670815  57.5655510  47.8798811  14.8026573  57.9512150  49.5829908
  16.2000935  57.1842291  48.9089443  40.5273851   3.0829244  11.4810491
  41.9391769   2.7275396  10.8923614  42.4981464   3.9618659  10.0711954
  43.8322572   3.5415750   9.3818559  44.5917421   4.7530027   8.7303976
  45.6814002   4.5050149   7.7317596  40.0089103   2.2422176  11.9581106
  39.9397024   3.3810106  10.6041434  40.6554753   3.9736915  12.1082051
  42.5614884   2.4897323  11.7637775  41.9992119   1.8162761  10.2847550
  42.6575308   4.8164230  10.7401636  41.8184227   4.3470397   9.3012543
  44.4233239   3.1830650  10.2335015  43.7283373   2.7043195   8.6808609
  44.8478751   5.4121299   9.5689304  43.9162970   5.2903810   8.0535013
  46.6264612   4.1094652   8.1236661  45.2452167   3.8666644   6.9536575
  46.1136235   5.4552322   7.3949243   2.4905818  27.5281854   8.7797154
   1.9556048  26.3149195   9.5585900   0.4133227  26.3289113   9.7909334
  -0.2005250  25.1301632  10.4899526  -1.6984098  24.8640795  10.4121089
  -2.4691712  26.0949660  10.7370954   2.3892749  27.3794484   7.6976786
   3.5541919  27.7065549   8.9799786   1.9224646  28.4355770   9.0186168
   2.2927497  25.4690066   8.9470713   2.5084918  26.3188563  10.5059510
  -0.0223634  26.2895990   8.7850405   0.1646674  27.3046413  10.2260413
   0.2265380  24.1685648  10.1798954   0.1524451  25.1853485  11.5270434
  -2.0420701  23.9634977  10.9355853  -1.9231240  24.5954733   9.3726167
  -3.5261476  25.8292718  10.8611844  -2.0995938  26.5183435  11.6790898
  -2.4332559  26.8304839   9.9241283  35.7975441  27.8052847  50.7444827
  34.9412075  26.7432329  50.0744163  33.9296489  26.0817282  50.9898373
  32.9080044  25.1887324  50.2154218  31.7883831  24.5166628  51.0675804
  30.7067943  25.5423872  51.5179578  36.5005661  28.2393248  50.0229856
  36.4003425  27.4090502  51.5708129  35.1625477  28.5960161  51.1624643
  34.4034000  27.2472746  49.2620737  35.5014721  25.8666975  49.7265979
  33.4052578  26.8366472  51.5884291  34.4851623  25.4501803  51.6939265
  32.4715114  25.7003996  49.3489019  33.5180107  24.3778193  49.7988779
  32.3028351  24.0068972  51.8913933  31.1576572  23.8147680  50.5083667
  29.9872204  25.0421583  52.1776358  31.0951572  26.3923437  52.0923597
  30.0431629  25.9347689  50.7376877  59.9758614  41.6850149  53.6742980
  60.1455062  40.3036592  53.0047576  59.1717311  40.1367466  51.8123094
  59.4156914  38.8971417  50.9356820  58.4220987  38.6974766  49.7385780
  58.7726885  37.6647618  48.6433860  60.6931308  41.7387888  54.5024444
  58.9712907  41.8446347  54.0848450  60.1485964  42.4264962  52.8846413
  61.1439629  40.2759163  52.5514318  60.0043526  39.5038149  53.7419936
  59.1771875  41.0430009  51.1943504  58.1240907  40.1989772  52.1313187
  60.4444712  38.9443371  50.5580918  59.3368536  37.9733612  51.5218598
  58.4663921  39.6626584  49.2192995  57.3735739  38.6201307  50.0513121
  58.1790491  37.8204395  47.7342407  59.8244739  37.8401749  48.3861734
  58.6328469  36.6378996  49.0028125  15.3780358  40.5863211  31.1919967
  15.6737339  41.3590204  29.8789512  17.1253578  41.8278553  30.0425655
  17.4008276  42.9597766  31.0333053  18.7990343  43.6298616  30.7653000
  19.1405794  44.7042174  31.8129360  15.2750561  41.2807090  32.0348560
  16.1752131  39.9083435  31.5206882  14.4335110  40.0487787  31.0432941
  15.5855801  40.7619197  28.9630424  14.9628765  42.1898005  29.7913086
  17.4834921  42.1572406  29.0594894  17.7375481  40.9627559  30.3254501
  16.6301462  43.7392590  30.9927208  17.5752947  42.5305741  32.0275566
  18.6348765  44.2010410  29.8433487  19.6118090  42.9357450  30.5187465
  18.3183234  45.2935712  32.2368900  19.5285990  44.1519861  32.6776153
  19.9132654  45.3951788  31.4541618  45.0587560  15.4716938  23.4968107
  43.6601995  14.7651894  23.3842657  43.6019870  13.5053339  24.2854297
  42.2797527  12.7782674  24.1051319  42.1311837  11.4616132  25.0388267
  40.6630234  10.8598438  24.9454906  45.2180931  16.2460585  22.7364414
  45.9804050  14.8773508  23.4742458  45.0934430  15.9671884  24.4748047
  42.8413071  15.4496100  23.6375911  43.6083201  14.4956217  22.3222692
  43.6689322  13.8198390  25.3341415  44.4135962  12.8066593  24.0480793
  41.4656824  13.4973579  24.2580612  42.2651041  12.4864812  23.0478514
  42.3146405  11.7370644  26.0846088  42.9173414  10.7454038  24.7701462
  39.8678163  11.5542388  25.2432373  40.5517293  10.7344962  23.8614738
  40.4825312   9.8792730  25.4027641  23.8961064   3.4604650  23.8783253
  25.0435273   2.9468074  23.1054886  25.5795952   3.9108520  22.0310228
  26.5676857   3.1434532  21.1437824  27.8061186   2.7465053  21.9796360
  28.9054562   2.1149612  21.1502331  24.1092297   3.9281040  24.8473881
  23.2623383   2.5716644  23.9858463  23.2700306   4.0337930  23.1836946
  25.8168503   2.5939975  23.7988022  24.7484051   2.0291095  22.5821121
  26.0245797   4.7895494  22.5137937  24.8299195   4.3345619  21.3515747
  26.1018044   2.1988693  20.8373430  26.8064553   3.7122064  20.2367552
  27.6743409   2.1549125  22.8938797  28.2402216   3.6638885  22.3957536
  29.9451462   2.1532798  21.4977463  28.6944519   1.0407729  21.0810497
  28.8593556   2.4193588  20.0974252   4.4197171  26.2625391  52.1134073
   2.9900367  26.0538103  52.7516061   2.1124649  25.1372416  51.8127481
   0.6558822  25.4405482  52.1378428  -0.4241562  24.4675123  51.6078750
  -0.2358258  23.0565722  52.1462838   4.9003854  25.3614123  51.7132575
   5.0945487  26.7807162  52.8057110   4.4151037  26.8130018  51.1646382
   3.0003515  25.5896628  53.7454120   2.4548923  27.0039656  52.8700101
   2.4215263  24.0893042  51.9101764   2.2879720  25.4186613  50.7671906
   0.5378178  25.4622900  53.2281539   0.3710502  26.4356348  51.7747132
  -0.2899120  24.4571840  50.5192696  -1.4474375  24.7906534  51.8351847
  -0.5006514  23.0751669  53.2105719  -0.8960681  22.3717634  51.6001083
   0.7767539  22.6740629  51.9686476  35.4583221  50.9618954  45.6173765
  35.1105304  52.1155545  44.5977022  36.4821354  52.8961975  44.3776037
  36.1978184  54.2511403  43.6325342  37.3912349  55.2885453  43.7446090
  38.7105690  54.8886926  43.1000444  35.6780372  51.5040214  46.5452854
  36.3025604  50.3125536  45.3550693  34.6623855  50.2772550  45.9350921
  34.6610447  51.7400109  43.6702768  34.4246994  52.7619788  45.1589176
  37.1697708  52.2689821  43.7971317  36.8789001  53.0386502  45.3902656
  35.9095951  54.0242746  42.5987798  35.3200546  54.6987912  44.1145422
  37.4892383  55.6258666  44.7837431  36.9980789  56.2008078  43.2794258
  39.4502388  55.6936829  43.1898700  39.3185192  54.0951583  43.5515863
  38.6615329  54.6711847  42.0260450  36.0959583  56.1447079  39.9218723
  34.5862175  56.1459028  40.1951858  33.8226848  54.8557603  39.7772400
  32.2747780  54.8904779  39.9904949  31.7050815  53.5890777  39.5919372
  30.1766201  53.5283596  39.7855865  36.3493706  56.2936899  38.8650905
  36.4627510  55.1405627  40.1675235  36.5571266  56.8579533  40.6159832
  34.4118248  56.4387238  41.2377941  34.1336971  56.9995110  39.6757957
  34.1699749  53.9954498  40.3624260  33.9591118  54.6514318  38.7082092
  32.0722500  55.0620153  41.0548011  31.7960430  55.6693403  39.3843757
  32.1404358  52.7419827  40.1360752  31.8668819  53.3754999  38.5282661
  29.6922565  54.1654951  39.0354931  29.7224842  52.5674817  39.5141765
  29.8503185  53.8178379  40.7920276  27.0102459  11.4850779  32.2587097
  25.8499600  10.6850129  32.8567436  24.5905243  11.5324326  32.9804657
  23.4826924  10.9031411  33.8690098  22.1144825  11.7149668  33.8142784
  20.9829384  11.0236960  34.6737182  27.9345461  10.9465680  32.0160854
  27.2811371  12.3348780  32.8971832  26.7159268  11.8942623  31.2844761
  25.6871926   9.7873521  32.2477272  26.1731945  10.4474321  33.8776558
  24.2127262  11.5974036  31.9527328  24.7930581  12.5446840  33.3513038
  23.2431866   9.9017101  33.4909065  23.8098904  10.7529025  34.9051388
  21.8294865  11.8797546  32.7679451  22.3843113  12.7010985  34.2116821
  20.1406361  11.7089329  34.8291881  20.7648350  10.0307184  34.2618721
  21.3860070  11.0026431  35.6936615  13.9972175  16.3195520  20.9884384
  12.4828093  16.0588863  21.0972069  11.9321654  14.7576247  20.4652517
  10.4908622  14.4254337  20.9246204  10.0000766  13.0148259  20.5694931
   8.6422389  12.6417671  21.2157953  14.1685965  17.0660332  21.7736690
  14.3774131  16.6751165  20.0229261  14.5025275  15.3999358  21.3080642
  12.2825740  15.9673462  22.1717842  11.9974883  16.9539655  20.6891744
  12.6169627  14.0236340  20.9074056  12.0668910  14.6974895  19.3783167
  10.4181331  14.5340400  22.0137098   9.7590564  15.1734319  20.5957620
  10.7271846  12.2228237  20.7868307   9.8410380  12.9804216  19.4847276
   8.0799239  11.9112325  20.6213920   8.9156688  12.2319289  22.1958244
   8.0072310  13.4920626  21.4931991  23.5222933  27.4774420  59.0684069
  23.3047793  27.3769018  57.5462254  24.3267882  28.1900217  56.6848237
  23.9591276  28.2470610  55.2095887  23.5976374  26.8607485  54.5644468
  24.6897166  25.8025171  54.5712463  22.8018152  26.8028681  59.5470002
  23.3013613  28.4739268  59.4701499  24.5536768  27.2905714  59.3917031
  23.4543631  26.3167555  57.3076831  22.2428915  27.5397227  57.3246943
  25.2923071  27.6697123  56.6694345  24.3986208  29.2162096  57.0655768
  23.0801604  28.8824103  55.0454418  24.7890112  28.7025549  54.6555061
  23.3927042  27.1175615  53.5179097  22.6458514  26.5172808  54.9879131
  24.3617098  24.9585840  53.9520680  25.5969946  26.2849619  54.1874727
  24.9018824  25.4062006  55.5718011  24.7390744  14.8918414   3.1835816
  25.4004265  13.6370850   3.8517976  26.8170697  13.9303823   4.5117049
  27.7247950  12.6465717   4.6791814  29.0489766  12.9091173   5.4178982
  28.7893397  12.6425152   6.9351564  25.4367596  15.2720633   2.4273675
  24.5080391  15.6646846   3.9269026  23.8765618  14.6098070   2.5673611
  24.7335259  13.2671223   4.6401880  25.4525162  12.8504801   3.0890792
  26.5530106  14.4179545   5.4581347  27.2763459  14.7693537   3.9746931
  27.1795899  11.8937450   5.2615824  28.0072104  12.1462345   3.7447863
  29.3805090  13.9498568   5.3172145  29.7921702  12.1557103   5.1293941
  29.7203080  12.5333047   7.5048587  28.1703049  13.4919229   7.2489924
  28.2515084  11.7222019   7.1939065  20.9993512  35.3849082  14.2281511
  21.3998658  33.9773393  13.9582413  20.2861020  32.8904262  14.4085830
  20.9388195  31.4786220  14.5315082  20.0402390  30.4806981  15.2342103
  20.2246071  30.4656682  16.7746179  20.1064202  35.7039810  13.6767357
  21.8181092  36.0499072  13.9271477  20.9710709  35.6128745  15.3007291
  21.6260640  33.8057561  12.8987205  22.4107033  33.8442598  14.3628276
  19.4703099  32.7039142  13.6994398  19.8579480  33.2509046  15.3519452
  21.3789479  31.1670175  13.5763228  21.7427803  31.5402599  15.2751735
  20.3217656  29.5057454  14.8177979  19.0165802  30.6842075  14.8967216
  19.4085003  31.0847783  17.1668699  20.1166264  29.4660611  17.2131555
  21.2412068  30.7114816  17.1052063  44.6258646   4.5329442  19.9793842
  43.2350030   4.4265428  20.6961420  42.5595171   3.0725494  20.6754539
  43.5019808   1.8601756  21.0035446  42.7995759   0.5292316  21.0757253
  41.9861367   0.4043098  22.4092243  45.4159035   3.9597040  20.4798067
  44.9603042   5.5772405  19.9513548  44.5984054   4.2541852  18.9188516
  43.4634765   4.6873021  21.7368124  42.4713468   5.1501241  20.3855770
  42.0456920   2.8744665  19.7267998  41.7357612   3.0751319  21.3997524
  44.2737857   1.7550006  20.2312458  43.9439168   2.0579868  21.9877985
  43.4576197  -0.3372941  20.9367950  42.1015522   0.4087978  20.2382000
  42.0310702  -0.6818261  22.5558012  42.4659598   0.9362884  23.2398613
  40.9272434   0.6898895  22.3897693  60.0501038  21.7707079  14.3436711
  58.5517527  21.9728196  13.9063566  58.3474776  21.7230177  12.4319299
  57.2954794  22.6277380  11.8790534  56.9991785  22.5868564  10.3932088
  56.2403504  21.3647843   9.9756212  60.4104191  20.7399547  14.2392061
  60.1365754  22.2236021  15.3389595  60.6405178  22.3981264  13.6647394
  57.9081198  21.2530189  14.4267538  58.2893769  22.9708515  14.2782314
  58.1122719  20.6619335  12.2837146  59.2780415  21.8634589  11.8684428
  56.3264119  22.3575011  12.3161686  57.4816986  23.6686206  12.1707294
  57.8930031  22.7981668   9.7935245  56.3902317  23.4811464  10.2126019
  56.7640187  20.4360834  10.2334514  55.2565981  21.4279478  10.4566982
  56.0316330  21.4786620   8.9047992  26.9114109   2.5286365  16.8911379
  25.5990406   2.1230731  17.6156252  25.5762421   0.6360870  18.0709150
  24.1589981   0.1973701  18.5691927  24.0864083  -1.3212914  18.9819935
  22.6571938  -1.7854333  19.3336838  27.7091242   2.5411525  17.6439235
  26.9023167   3.4430385  16.2853515  27.1758181   1.7748485  16.1394165
  25.2695061   2.7416902  18.4593733  24.8202378   2.2048049  16.8475244
  26.1688839   0.4952598  18.9831274  25.8448445  -0.1104970  17.3135126
  23.9343316   0.7971435  19.4596832  23.3871285   0.4828296  17.8439892
  24.7601677  -1.5468335  19.8176811  24.3309895  -1.9928345  18.1498878
  22.4657627  -2.8653836  19.3495577  22.2802216  -1.2940297  20.2390011
  21.9164750  -1.4552407  18.5951069  46.9806217  24.8171964  34.2939003
  46.0395376  23.6005068  34.4774730  44.5460018  23.9644480  34.2652939
  43.6141988  22.7886782  34.5949772  42.1629397  22.9627786  33.9123333
  41.2367401  21.7718852  34.1851051  48.0467235  24.5591040  34.2961471
  46.7034053  25.5789762  35.0328357  46.7712566  25.3310428  33.3476875
  46.2749576  22.7823344  33.7858379  46.1500238  23.2021819  35.4935043
  44.3716703  24.2914076  33.2328670  44.2703943  24.8725667  34.8153389
  44.0168527  21.8658960  34.1596248  43.5077783  22.6037789  35.6709354
  42.2535213  23.0742693  32.8248794  41.6838492  23.9045215  34.2069214
  41.8430414  20.8591907  34.2358616  40.6284074  21.8636034  35.0932396
  40.5449988  21.6861782  33.3381470  14.3717247  23.6608963   6.9180151
  15.0194355  23.2628417   5.6137684  16.5298401  23.6927567   5.4658027
  17.0935894  23.7918115   3.9953995  16.5573861  22.7177663   2.9616540
  17.4325425  22.4322133   1.7124203  15.0246235  23.2003746   7.6695678
  13.3642460  23.2523370   7.0638062  14.4475018  24.7541371   6.9656697
  14.8795983  22.1896668   5.4350779  14.3874146  23.7198644   4.8424897
  17.1496693  22.9575572   5.9935167  16.8184754  24.6782170   5.8514800
  17.0399720  24.8325219   3.6530013  18.1861912  23.7138830   4.0532167
  15.5089013  22.8928070   2.6910441  16.5324913  21.7251628   3.4278181
  17.0171753  21.5683291   1.1791671  17.3675095  23.2323866   0.9649766
  18.4511868  22.1851192   2.0356844  11.6674053  35.2730400  26.8544742
  12.8123562  34.7785227  25.8676941  12.7126448  33.3202307  25.4789688
  13.8253186  32.7922270  24.5645477  13.9874909  31.2127173  24.5297500
  14.7819073  30.7897665  25.7875892  12.0124333  35.1445210  27.8877365
  10.7299912  34.7315972  26.6776020  11.3901198  36.3112986  26.6346256
  12.6988594  35.4299719  24.9925224  13.8227923  34.9029724  26.2760135
  11.7624810  33.1533453  24.9569236  12.6766026  32.6805870  26.3693306
  13.5761416  33.2098639  23.5813514  14.7995713  33.2444670  24.7870437
  14.5361454  30.8587496  23.6483452  13.0419400  30.6640742  24.4396660
  14.9234679  29.7030356  25.8341171  15.7858336  31.2264139  25.7193100
  14.4041140  31.1350043  26.7577793   9.1674726  21.2489168  40.0718986
   8.2222211  20.3016550  40.8430626   8.5716955  18.8223955  40.5737602
   7.6362650  17.9036410  41.4185859   8.3717048  17.2346747  42.6014616
   7.5849511  16.1738951  43.3354599  10.1915686  21.1495535  40.4520885
   8.8714139  22.2966768  40.2050735   9.1928394  21.1263544  38.9821655
   8.3284356  20.4344980  41.9266960   7.1840780  20.4051115  40.5043155
   9.6452725  18.7378142  40.7822506   8.4254992  18.6970484  39.4938919
   6.7812536  18.4510576  41.8338882   7.1598594  17.3921568  40.5732376
   8.5945837  18.0188830  43.3353082   9.3301379  16.8103373  42.2781431
   8.2353451  15.5464747  43.9571697   6.8527725  16.5775854  44.0454866
   7.0148670  15.5853045  42.6062452  40.5228534  27.5728247  55.4452810
  39.3610264  28.5571959  55.2431704  38.2456947  27.9572222  54.3583993
  36.9109245  28.7018912  54.6088399  37.0591770  30.2436583  54.3313700
  35.7736717  31.0435698  54.4302963  41.2970749  28.0652468  56.0463572
  40.9296871  27.2288286  54.4864570  40.1978966  26.7482989  56.0916238
  38.8853966  28.7140124  56.2190668  39.7526012  29.4818766  54.8017797
  38.0869289  26.9061491  54.6290054  38.6275116  27.9994356  53.3309638
  36.2749859  28.3196318  53.8009736  36.6274505  28.5623934  55.6592547
  37.3581501  30.4086058  53.2889702  37.8487430  30.7251246  54.9212548
  35.5492874  30.9719908  55.5016133  35.8742538  32.1064789  54.1787068
  34.9531799  30.6126215  53.8435461  49.8636928  15.2807696  43.3257572
  49.6778017  16.5859205  44.1254474  51.0126672  17.2936518  44.2537548
  50.9810034  18.6459524  45.0692627  52.2459646  19.4801542  44.9535639
  52.3337723  20.7365439  45.9057619  50.1899639  15.4059641  42.2860147
  48.8386017  14.9485361  43.1208183  50.4306312  14.5176775  43.8729946
  48.9762932  17.2516520  43.6078779  49.3337408  16.2133715  45.0980827
  51.2701994  17.7148516  43.2742359  51.7901788  16.5575983  44.4922840
  50.1828314  19.2970144  44.6921312  50.8147417  18.4176600  46.1291830
  52.3844715  19.7799322  43.9075529  53.1145483  18.8955366  45.2806350
  51.5113159  21.4406531  45.7297317  52.2035356  20.4769385  46.9635107
  53.2638422  21.3145525  45.8419401  39.4747375   8.5526319  16.7706411
  38.2850386   7.9043880  17.5052717  38.3040615   6.3959890  17.5606916
  37.3148524   5.7251439  18.5764807  37.5549132   4.2259450  18.6417616
  36.9409801   3.4672914  17.4521415  40.3888158   8.2052608  17.2676189
  39.3283774   9.6345773  16.8762901  39.4825562   8.2475343  15.7170522
  38.1937753   8.2319522  18.5481346  37.3648664   8.1604896  16.9659317
  39.2994906   6.1365552  17.9414861  38.2240178   6.0038810  16.5393999
  37.3608762   6.1535297  19.5852211  36.3022801   5.8848977  18.1861408
  37.0544244   3.8538604  19.5441215  38.6188394   4.0197683  18.8113020
  36.7275239   2.4278617  17.7300117  35.9694382   3.9237714  17.2264793
  37.5823466   3.5233760  16.5640581  45.6346952   7.9168258  24.7563370
  44.3265294   7.8282371  23.9603355  44.4551981   7.6915756  22.4572523
  45.1584696   8.8582988  21.6885565  44.4272460  10.2112117  21.8542679
  45.2627143  11.4795509  21.3968294  45.3785187   7.8569608  25.8212211
  46.1247946   8.8764882  24.5512970  46.3192145   7.0902629  24.5295780
  43.7134833   7.0303274  24.3970306  43.7596777   8.7536111  24.1201961
  43.4628767   7.5494695  22.0119503  44.9558214   6.7596574  22.1672628
  46.2107564   8.8930107  21.9962442  45.2304639   8.5604463  20.6353271
  44.1480066  10.3973689  22.8985660  43.5526431  10.0673671  21.2080696
  46.0678717  11.7114864  22.1047275  45.8141340  11.3819833  20.4536398
  44.6614642  12.3953905  21.3426826  60.8598820  11.4718948  30.9726894
  60.4049012  12.0585137  32.3231571  61.5405175  12.6781102  33.1060417
  61.2022187  13.2534161  34.5035827  60.2219368  14.4282499  34.4576118
  59.3968979  14.7278886  35.7740486  61.8680149  11.0405765  31.0014408
  60.8049122  12.2451544  30.1966503  60.0942284  10.7242322  30.7319153
  59.5953919  12.7944866  32.2442405  60.0400940  11.2203851  32.9294975
  62.0159127  13.5191365  32.5865486  62.3384205  11.9361940  33.2329319
  60.7796456  12.4579759  35.1296013  62.1454407  13.4915915  35.0103424
  59.4450413  14.1580563  33.7319267  60.6651913  15.3601201  34.0856769
  58.9215676  13.7762776  36.0418003  60.0577027  15.0724156  36.5789268
  58.6800925  15.5392995  35.5980079  34.3001781  42.0277574  37.5139362
  35.5957390  41.7467868  36.7009212  36.6851154  42.6769964  37.2351448
  37.8742462  42.8953693  36.2744381  37.4630848  43.8952038  35.1340400
  38.5996986  44.4055214  34.2567169  33.9502273  43.0510671  37.3307354
  34.5056282  41.9715697  38.5899574  33.4545208  41.4071490  37.1931526
  35.9064117  40.7072293  36.8621608  35.5020042  41.9756458  35.6322643
  37.0517593  42.2874782  38.1927654  36.3048263  43.6644489  37.5241234
  38.7488170  43.3023641  36.7966186  38.1576706  41.9115488  35.8807899
  37.0128723  44.7606930  35.6354629  36.6789776  43.4777500  34.4905349
  38.2307602  45.1669571  33.5586540  39.5031925  44.7647855  34.7644741
  39.0347248  43.6075523  33.6425602  41.3115388  17.3100368  20.7364710
  41.5721300  18.6851584  21.4587839  42.5187297  19.6325022  20.6486032
  42.3752609  21.1778436  21.0100992  43.3226041  21.9530104  20.0441721
  43.3318449  23.4654904  20.3617494  40.7810291  17.3739221  19.7785204
  40.5794815  16.7062028  21.2866209  42.2136493  16.6924423  20.6472004
  40.6402334  19.2622783  21.4999054  41.9022719  18.5506713  22.4961450
  42.3407658  19.5468095  19.5696333  43.5577303  19.3485178  20.8560226
  41.3147286  21.4502006  20.9446571  42.6541772  21.4075694  22.0457742
  42.7996204  21.8781519  19.0828846  44.3656325  21.6270790  20.1393640
  42.4429068  23.9503594  19.9399870  43.2885452  23.6439934  21.4431608
  44.1466363  24.0000267  19.8581760   7.1374769  48.4048209  17.9776790
   6.2824239  49.6477542  18.2782800   7.1003141  50.5133185  19.3182047
   6.4736070  51.8965774  19.5901020   5.1391782  51.9717364  20.2740324
   4.6757268  53.3246207  20.7860849   7.1615342  47.6208224  18.7444628
   8.1807613  48.7299323  17.8825491   6.8063697  47.9414992  17.0401867
   6.1204042  50.1776805  17.3316448   5.2941312  49.2945781  18.5972469
   8.1479358  50.6646190  19.0304792   7.2222442  50.0271373  20.2938841
   7.1666307  52.5973544  20.0715797   6.2227048  52.3469367  18.6219013
   5.1461725  51.1793685  21.0325134   4.3781900  51.5233150  19.6236446
   3.7713670  53.1767993  21.3889749   5.4992894  53.7749057  21.3536918
   4.3251085  53.9253650  19.9379289  14.1121132  48.0565375  34.4168846
  13.1734831  48.3067777  35.5634643  12.9790261  47.1220432  36.5894920
  12.3339035  47.7123937  37.8942806  12.2738163  46.5850444  38.9709369
  11.6465647  47.0585676  40.2588188  15.1481249  48.0281837  34.7761432
  14.0615513  48.7475486  33.5665065  13.9150660  47.0966713  33.9239170
  13.4443066  49.1836369  36.1642658  12.1615975  48.4586721  35.1682350
  13.9365980  46.6453173  36.8323452  12.4017317  46.2557625  36.2438232
  12.9835551  48.5074100  38.2804043  11.2860272  48.0181018  37.7861568
  13.2775194  46.1513719  39.0586712  11.5386975  45.8400761  38.6425926
  12.2962105  47.5795428  40.9727756  10.8124907  47.7381055  40.0449630
  11.1333515  46.2059202  40.7201149  32.8243118  57.5940525  43.5861818
  32.6342045  57.5266363  45.1227428  33.8438678  56.9622767  45.8707506
  35.1145740  57.8044436  45.4697744  36.1858383  57.6716444  46.6147796
  37.3333317  58.6603291  46.4097330  33.0981746  56.5866701  43.2494804
  33.6154247  58.3188536  43.3581602  31.9209972  57.9796097  43.0977594
  32.3960319  58.5087921  45.5491697  31.7741791  56.8663256  45.2886812
  33.9955650  55.9038450  45.6260044  33.6604515  57.0446484  46.9490673
  35.5341602  57.4949953  44.5046941  34.8231540  58.8332102  45.2250082
  36.4241005  56.6128523  46.7740909  35.7035938  57.9278185  47.5660974
  37.0411850  59.6856243  46.1516306  38.0061832  58.7446415  47.2719118
  37.9070011  58.3091557  45.5432636  36.4272839  42.4888778   6.7313875
  36.9226715  41.8502155   8.0518065  36.3720442  40.4204612   8.1302012
  37.2165738  39.3825755   7.3354142  36.4274532  38.1176620   7.0904454
  35.2800127  38.1876922   6.0774710  35.3489167  42.2906127   6.6996671
  36.9045640  42.1678253   5.7974079  36.5485765  43.5744205   6.8317836
  38.0129663  41.9619289   8.0961644  36.5838486  42.4145599   8.9292513
  35.3250786  40.4867378   7.8097952  36.3913819  40.1860500   9.2015872
  37.5687920  39.7456451   6.3621149  38.1443764  39.1497245   7.8722126
  36.0373260  37.7798877   8.0583767  37.1171647  37.3136173   6.8058397
  35.6115009  38.0125079   5.0466390  34.5545298  37.4230705   6.3811440
  34.6235882  39.0470519   6.2613120  19.7714426  24.5841677  52.8608438
  20.4770262  24.5746367  51.4661838  21.8773596  23.8426916  51.4417340
  22.4558909  23.7372019  50.0055453  23.8882086  23.2378084  50.0597755
  24.9458334  24.3091891  50.6047603  19.4801562  23.6192267  53.2935545
  18.8827212  25.2187273  52.7573959  20.3484881  25.0999491  53.6381342
  19.8455088  24.2201903  50.6423251  20.7223341  25.6310293  51.3017179
  21.8918516  22.7910540  51.7532403  22.5852396  24.3388407  52.1169631
  21.7881415  23.0327646  49.4945947  22.3562300  24.6960509  49.4822246
  24.1717169  22.6618197  49.1703645  23.9948485  22.4679987  50.8338644
  25.9590075  23.9275725  50.4285871  24.8678820  25.3172877  50.1794993
  24.8895514  24.3594706  51.6990625  55.6901690  44.0158744   9.7681225
  54.8172261  43.0951095  10.5788920  55.3873450  42.6537109  11.8892811
  54.3198058  41.9202495  12.7095564  54.9516503  41.1987720  13.9118126
  55.6146943  42.0979896  14.9687879  56.5640866  43.4708972   9.3906874
  56.0286585  44.8763709  10.3581732  55.2717539  44.3481460   8.8101485
  53.8696267  43.5686107  10.8635705  54.6437508  42.1638332  10.0258830
  55.7234455  43.5013080  12.4990409  56.2597119  42.0111957  11.7179916
  53.6051251  42.6383834  13.1299174  53.7867657  41.2141757  12.0610841
  55.6060854  40.4139953  13.5130279  54.2058531  40.6108642  14.4607590
  56.4267613  42.6320300  14.4603198  54.9365317  42.6996723  15.5862520
  56.1414658  41.4277854  15.6591041   2.7683716  46.1556587  37.4188186
   2.4270223  45.2957370  36.1525222   2.2679693  43.7766602  36.4372379
   1.5515676  42.9020197  35.4160263   2.3505582  42.8818948  34.0786144
   1.3544923  42.7223341  32.8845703   2.1522126  45.9154057  38.2939293
   2.7003739  47.2314712  37.2158577   3.8367982  46.0673885  37.6509086
   1.5298489  45.6805464  35.6523315   3.3121164  45.3972094  35.5125992
   1.7567916  43.6251070  37.3958427   3.2904017  43.3993013  36.5614235
   1.3951406  41.8810637  35.7853080   0.5183069  43.2413695  35.2731849
   3.0581424  42.0446822  34.1184761   3.0086391  43.7561025  34.0019180
   0.7017017  41.8872263  33.1667930   0.6996073  43.5996759  32.8167736
   1.8786762  42.4549110  31.9588768  53.3173758  22.8050890   7.1057802
  52.7221581  21.7100795   8.0864674  51.2164847  21.4912441   8.0202438
  50.6767393  20.4947039   9.0888545  49.1466652  20.5045786   9.2026599
  48.7655245  19.2872485   9.9938970  54.4009320  22.8463478   7.2712897
  52.8955065  23.7876578   7.3502694  53.0502859  22.5446682   6.0742584
  53.3267962  20.8154090   7.8936800  52.9782721  22.0825081   9.0859146
  51.0433117  20.9854298   7.0624608  50.6378309  22.4223647   8.0571674
  51.0320107  19.4664315   8.9487558  50.9898449  20.8077252  10.0924340
  48.6727125  20.4535035   8.2147582  48.6728903  21.4043730   9.6138752
  49.1683117  18.3828533   9.5216470  49.1051618  19.5051725  11.0138703
  47.6740071  19.1793666  10.0058055  53.5905768   6.1669202  24.7398079
  54.8098627   6.9924074  24.1133163  55.8046271   7.6356054  25.1168964
  55.3704993   8.8813081  25.9022930  55.2054469  10.1480756  25.0018146
  55.3386818  11.4095192  25.8094337  53.9574629   5.3234659  25.3374470
  53.0264899   5.7787023  23.8829048  52.9316775   6.7279983  25.4137810
  55.4599301   6.2453084  23.6416748  54.3366124   7.7201381  23.4427622
  56.6980406   7.9207244  24.5479419  56.1743084   6.9282594  25.8693512
  54.4605833   8.5503965  26.4177864  56.1320321   9.0830961  26.6655357
  54.2194392  10.1917911  24.5232055  55.9622370  10.2576919  24.2154014
  56.3678099  11.4417954  26.1876400  55.1170470  12.2408128  25.1289776
  54.6439310  11.5442992  26.6474941  14.3823480   4.2861493  31.0019161
  14.6243910   5.7969820  31.0690509  13.4161510   6.6601450  30.5964348
  12.3470096   6.6937640  31.6586315  12.7698840   7.3097613  33.0275032
  11.5466909   7.4096377  33.9166443  14.0931901   3.9889452  29.9864113
  13.5356626   4.0179083  31.6456234  15.2872571   3.7067530  31.2224399
  14.7947549   6.0846198  32.1137668  15.5269851   6.1142790  30.5325443
  13.0618247   6.2120535  29.6600296  13.6906556   7.7059596  30.4117443
  11.5003747   7.2996333  31.3131992  11.9760875   5.6655428  31.7501156
  13.3793315   8.2050154  32.8534843  13.4013481   6.6296713  33.6122467
  11.7832488   7.8470957  34.8943245  10.8651313   8.0907633  33.3924934
  11.2400417   6.3688986  34.0779430  50.0562903  19.3103804  26.7754562
  50.9807879  20.5151310  26.3183048  51.8546654  21.1510322  27.4124878
  53.0518528  21.9710756  26.9996231  53.8076989  22.5626436  28.2075870
  55.0828759  23.2779188  27.6757458  50.0660025  18.3958792  26.1698292
  49.0343176  19.7084666  26.7924583  50.3538500  19.0423773  27.7966450
  51.6057116  19.9826944  25.5908630  50.4364654  21.2993634  25.7780426
  52.2634961  20.2761054  27.9326313  51.3727757  21.8839605  28.0711124
  53.6893631  21.3060208  26.4042461  52.7633768  22.8492790  26.4090889
  54.0146548  21.6853719  28.8326900  53.1907612  23.2808004  28.7615154
  55.7231280  22.5063100  27.2309025  54.8458163  24.0612870  26.9454544
  55.6196658  23.7962041  28.4797542  54.2290903  40.4446509  48.7875330
  53.9098020  39.1297867  48.2397501  53.2288929  39.2410290  46.8681080
  52.9939838  37.8576424  46.1579134  52.2384868  37.9825241  44.7620908
  52.4401975  36.7779257  43.8110553  54.9104172  41.0032189  48.1340915
  54.7187229  40.3829462  49.7671463  53.3104244  41.0431263  48.8203270
  54.8667246  38.5967343  48.2975694  53.2429186  38.5614245  48.8996164
  53.8328605  39.7585475  46.1127350  52.2969394  39.7794740  47.0796043
  53.9941097  37.4115679  46.2208149  52.4370294  37.1379568  46.7703220
  52.6710335  38.8357289  44.2253086  51.1767097  38.1876499  44.9458019
  53.4686800  36.6295988  43.4597513  52.3357111  35.8064549  44.3095686
  51.7575241  36.8439886  42.9550287  29.1507895  28.9029524  40.7944862
  27.7342112  28.7554400  40.2180797  27.0552618  27.4333117  40.5958912
  25.6091425  27.2681238  39.9286701  25.0386507  25.8311407  40.0797359
  23.5741217  25.5878527  39.5913727  29.0188772  28.8110754  41.8795425
  29.5343745  29.8998205  40.5448620  29.8985579  28.2192747  40.3742248
  27.0981810  29.6176321  40.4531948  27.8115790  28.8948748  39.1328327
  26.9655516  27.3383658  41.6849910  27.7688544  26.7012675  40.1982929
  24.9042933  27.9969504  40.3472263  25.6846411  27.4179461  38.8446743
  25.1421320  25.4180491  41.0906002  25.6698992  25.1791250  39.4636261
  23.4272539  26.1348860  38.6520244  23.2639429  24.5423472  39.4734871
  22.9096186  25.9793150  40.3713676  33.9465862  49.9248759  50.1854221
  33.8800102  49.9476471  51.7644083  33.6878525  48.5690095  52.3900849
  34.8459297  47.4993624  52.2767846  36.3212906  47.9504503  51.9541279
  37.2873016  46.7466392  51.6909482  32.9527279  49.6014557  49.8525097
  34.7613178  49.3553157  49.7217361  34.1497207  50.9467361  49.8423044
  34.7360817  50.4638376  52.2159378  33.0526043  50.6195030  52.0236365
  32.7587429  48.2257785  51.9187714  33.5394302  48.7763871  53.4569284
  34.8766685  46.9035498  53.1972477  34.6948295  46.7863926  51.4570071
  36.6168838  48.4510987  52.8842704  36.3150059  48.7614718  51.2156188
  37.0529457  46.3688175  50.6881925  38.3244453  47.0734281  51.8349301
  37.1971908  45.9129457  52.3980757  11.7710488  30.1610281  54.6687609
  13.2401058  29.7981322  54.7729925  13.9918606  30.7325117  55.6899738
  13.6645958  30.7774431  57.2550695  14.7027924  31.5705034  58.0263803
  14.7339995  33.0524914  57.6787650  11.6701443  31.1668150  54.2428500
  11.3603022  30.0796511  55.6825930  11.1891024  29.4621260  54.0555202
  13.2817061  28.8136885  55.2549981  13.7086022  29.6304648  53.7954494
  14.0144369  31.6966583  55.1673843  15.0250819  30.3642142  55.6909172
  12.6574137  31.1761915  57.4276171  13.5665543  29.7488177  57.6231862
  15.7125456  31.2157061  57.7861597  14.6462900  31.4932882  59.1190993
  15.6221096  33.5281269  58.1126004  14.6931441  33.4043619  56.6406382
  13.8336775  33.5438902  58.0675288  44.1591259  59.6177990  29.8327057
  45.1836162  60.5814087  30.4186413  44.8215862  60.9517376  31.8606731
  45.7171417  62.0410244  32.5760967  45.3444839  62.1949322  34.0274326
  46.1810413  63.3594048  34.6676933  44.3772140  59.3274796  28.7976505
  43.1635795  60.0774500  29.8044979  44.0198780  58.7059033  30.4262077
  46.1859165  60.1384537  30.3698951  45.1884666  61.5148089  29.8425075
  44.7327076  60.0700056  32.5070774  43.8203922  61.3988850  31.8313171
  46.7617393  61.7500622  32.4107296  45.6681648  63.0087416  32.0619785
  45.4535709  61.2621624  34.5942032  44.2994934  62.5187733  34.1068641
  45.8256164  64.3182890  34.2709476  46.0842376  63.4174740  35.7587692
  47.2259346  63.1044991  34.4522392  50.1552692  32.7010920  36.2033912
  50.5392395  33.5651695  37.4234821  50.7663961  32.7116463  38.7021114
  51.2756801  33.6146891  39.8866779  51.7329698  32.8486616  41.1849643
  52.5639482  31.5915129  40.8803531  49.2984339  32.0409596  36.3857357
  50.9660059  32.0073788  35.9491111  50.0363231  33.2333395  35.2516777
  51.4967914  34.0594599  37.2186386  49.7599016  34.3209088  37.5805904
  51.5280681  31.9545099  38.4789745  49.8910480  32.0740797  38.8766605
  52.0687481  34.2829086  39.5293094  50.4363876  34.2844851  40.1106216
  50.8128172  32.5626433  41.7090847  52.3436228  33.4973070  41.8249294
  53.1034094  31.3030245  41.7908184  51.8653627  30.7738821  40.6643955
  53.3010317  31.8511393  40.1106178  36.6453815  30.3672239  40.5425579
  37.6845546  29.6579020  41.3719627  37.1518703  29.1180289  42.7025024
  38.1206966  28.2493727  43.4673559  37.7970138  28.2363302  44.9467107
  38.7895485  27.6028502  45.8894626  37.1048370  30.9242174  39.7168171
  36.1589065  31.0904047  41.2085487  35.9029098  29.6460783  40.1794140
  38.1098896  28.7977907  40.8404628  38.5587059  30.3053972  41.5126754
  36.2210747  28.5549013  42.5621835  36.9157348  30.0033552  43.3055183
  38.0562511  27.2024977  43.1462824  39.1556030  28.5600092  43.2785074
  36.7959438  27.9017870  45.2452604  37.8204494  29.3011191  45.2091400
  39.8122574  27.9598086  45.7166940  38.6183868  27.9968474  46.8987495
  38.7179867  26.5194704  45.7333910   1.2655150  48.8960008  26.7133857
   0.6671430  47.6787495  27.4092437   1.1022525  46.3179116  26.8302204
   2.5003852  45.8846647  27.3269016   2.8642258  44.4330880  26.9148246
   3.7702029  44.5134382  25.6239998   2.3445333  48.7149422  26.6351177
   1.1132128  49.8251908  27.2760574   0.8570873  49.1493497  25.7273895
   1.0115407  47.7531287  28.4480163  -0.4239133  47.7593448  27.4885608
   1.0250833  46.2474997  25.7383072   0.3471579  45.6011700  27.1756241
   3.2651437  46.5470924  26.9031994   2.6220612  45.8493664  28.4164650
   1.9815215  43.8890443  26.5570003   3.3365202  43.8771739  27.7340290
   3.9805777  43.4683220  25.3658020   3.3314204  45.1137240  24.8175766
   4.7131517  44.9698052  25.9492294  27.2211096  40.4775712  40.4444782
  26.0833113  40.8856008  41.4793960  24.5789740  41.0663197  41.0467769
  24.3455889  42.2092464  39.9528953  22.8556921  42.4873149  39.6365959
  22.6227534  43.3247201  38.3891460  26.9542391  40.9723632  39.5025894
  27.3137800  39.3921272  40.3163635  28.1716940  40.8898480  40.8044960
  26.0522940  40.1540329  42.2961189  26.3784449  41.8677251  41.8686516
  24.0284960  41.4342043  41.9213192  24.1484949  40.1084253  40.7300445
  24.8337900  43.1283748  40.2993709  24.8790362  42.0140664  39.0145294
  22.2267382  42.8670795  40.4510814  22.3670866  41.5304100  39.4157173
  21.5618593  43.3508255  38.1116325  22.9259131  44.3736100  38.4945709
  23.1114180  42.8575661  37.5253364  36.9706916  14.0497935  43.3288643
  37.2922315  13.8500063  41.7670471  36.2593479  14.5939276  40.9064190
  34.8244438  14.1004145  41.1597740  33.8876333  14.5798037  40.0946762
  32.6193275  13.7460024  40.2385647  37.6891860  13.4806883  43.9314243
  35.9737052  13.6727488  43.5877907  36.9639539  15.1047137  43.6293585
  38.2957029  14.2579100  41.5942585  37.2253818  12.7656329  41.6158630
  36.5245170  14.6555006  39.8438350  36.2874574  15.6535532  41.1885463
  34.9006337  13.0116427  41.0503685  34.5090293  14.3479903  42.1807586
  34.1910781  14.4904597  39.0443775  33.5190305  15.6050951  40.2215587
  32.0926856  13.9752943  41.1730491  31.8912725  13.9294703  39.4388992
  32.8197698  12.6688693  40.1856949  50.2560535  37.8876755  49.1431715
  49.2556110  36.9540312  49.8745853  49.9389711  35.7497723  50.5889279
  51.1144996  36.1542389  51.5140430  51.6983267  35.0012543  52.3575002
  52.8524519  35.5631544  53.2619855  51.1668001  37.3368094  48.8780700
  50.5420461  38.7679255  49.7318622  49.8217674  38.2118990  48.1895115
  48.5858665  37.4157622  50.6104099  48.6328703  36.5083811  49.0892307
  50.1518970  34.9468043  49.8726188  49.1723266  35.2525828  51.1957623
  51.8423801  36.6298372  50.8453237  50.8171926  36.9855778  52.1649458
  52.0658308  34.3141234  51.5855018  50.9265981  34.4280970  52.8858172
  53.5695968  36.1811926  52.7079798  52.4679657  36.0994246  54.1382121
  53.4812942  34.7433912  53.6304065  16.5094506  12.7947660  13.4525545
  16.5355698  11.6780234  12.4254535  17.8160569  10.8352070  12.4720743
  18.9185692  11.5202794  11.7952602  18.8134400  11.6315174  10.2709713
  20.2182900  12.1211768   9.7089436  15.4720265  13.0977955  13.6399467
  17.1166169  13.6192737  13.0592029  16.8470303  12.5113249  14.4569915
  15.6545445  11.0407834  12.5700515  16.3963505  12.1093278  11.4265576
  17.6412655   9.9228092  11.8888347  18.1618115  10.5695286  13.4785822
  19.0808121  12.5168662  12.2238324  19.8526837  10.9759312  11.9804809
  17.9793526  12.3172746  10.0780301  18.5378643  10.6409741   9.8887761
  20.2143628  12.5364895   8.6937146  20.7161576  12.8405147  10.3706613
  20.9605175  11.3210221   9.5992005  23.7160456  30.2437651  38.1484596
  24.4008467  31.1458628  39.1938354  23.7786124  32.5410025  39.2508442
  24.5700171  33.4638302  40.2030918  23.8858435  34.8741753  40.3078796
  24.7898772  35.8688900  41.0819656  23.9870112  30.5648520  37.1352112
  22.6514036  30.4952528  38.2289726  23.9688971  29.1771128  38.1872398
  24.3870489  30.6286051  40.1610176  25.4212744  31.3315260  38.8368427
  22.7585051  32.5435955  39.6540367  23.7572958  33.0178148  38.2632286
  24.5193064  33.0199549  41.2048866  25.6382143  33.5504381  39.9693348
  22.9538615  34.7043354  40.8608276  23.6589243  35.2621929  39.3073093
  25.1343596  35.4782593  42.0473310  25.7010882  35.9827206  40.4820263
  24.3224547  36.8549597  41.1932060  54.6724849  54.9990470  41.1320202
  55.0906225  56.1089890  40.1202652  54.5105654  55.7424910  38.7368480
  54.6261917  56.8831999  37.7582123  54.2304035  56.4386131  36.3261844
  52.7954708  55.8496849  36.1949913  53.6192079  55.0839741  41.4262802
  55.2699085  55.1588442  42.0379669  54.8450533  53.9649012  40.8096039
  54.5739399  57.0500395  40.3453266  56.1783391  56.2464678  40.1543571
  53.4513632  55.4586446  38.7101795  55.0384489  54.8456738  38.3900806
  54.0045467  57.7534525  38.0019485  55.7024151  57.0857746  37.8206321
  54.8384872  55.5790660  36.0186073  54.3374840  57.2768709  35.6268646
  52.0268732  56.5155184  36.6062271  52.4674993  55.5931651  35.1801902
  52.7126156  54.9223182  36.7749206  48.2138754  43.4004056  41.9404537
  48.5293947  42.2472422  42.9411232  49.9240261  41.6598923  43.0108291
  50.9259115  42.6555578  43.5038902  52.3203541  42.1573493  44.0095007
  53.3377338  41.5539639  42.9559156  47.1331192  43.5640113  41.8488495
  48.6218916  43.0765040  40.9751560  48.7102714  44.3243017  42.2617056
  48.4121385  42.6776130  43.9432356  47.7244049  41.5067670  42.8581869
  50.1347080  41.1404025  42.0679962  50.0286222  40.7823856  43.6606218
  51.1010519  43.3376496  42.6628992  50.5229631  43.3015139  44.2935516
  52.2327343  41.3629501  44.7607948  52.7790104  43.0575621  44.4366323
  53.5425707  42.1803405  42.0790540  54.2990957  41.4426920  43.4722397
  52.9650951  40.5573618  42.6892301  27.1598911  18.6573203  42.3962814
  27.1502909  17.1706965  42.7471763  27.6633477  16.2271254  41.5419876
  27.6417269  14.7435477  42.0061485  27.9684357  13.8829787  40.7400905
  27.8382406  12.3761122  40.9897453  26.9837198  18.7383635  41.3166591
  28.1171889  19.0981295  42.7003462  26.5637431  19.3873961  42.9573394
  27.7606997  16.9216101  43.6238443  26.1209316  16.8325236  42.9182007
  28.7164320  16.4802153  41.3683559  27.0335173  16.3648951  40.6545593
  28.4030613  14.5612376  42.7744734  26.6361665  14.4356196  42.3179580
  29.0120105  14.1157343  40.4952099  27.3337483  14.1147444  39.8760044
  26.7717070  12.1239378  40.9438354  28.4244117  11.8003352  40.2630588
  28.0646648  12.1595175  42.0409424  19.6415159  14.9021475  44.0080883
  20.3071284  13.8752692  43.0347654  21.5702677  14.4661429  42.4003269
  21.3245699  15.7932131  41.5618354  22.3884456  16.1759474  40.5134479
  23.7813193  15.8888304  41.0862076  18.7790431  14.4845564  44.5418951
  19.1728927  15.7534716  43.4993354  20.4098145  15.2056715  44.7297441
  20.5196099  12.9997256  43.6604349  19.6064362  13.5797636  42.2442609
  21.9997938  13.6990321  41.7444030  22.2902139  14.5560706  43.2229931
  20.3145458  15.6858714  41.1476909  21.1062668  16.6343596  42.2311680
  22.3841992  17.1885588  40.0917980  22.1400672  15.4722941  39.7094757
  23.8160861  16.4702857  42.0156662  23.8671754  14.8353522  41.3794681
  24.5677842  16.0972598  40.3505279  25.5288922  19.9625444   3.7942724
  26.2438561  18.7368639   3.2783730  26.8523041  17.7817415   4.2860060
  27.9019925  18.4538419   5.2133844  28.4591900  17.4782151   6.2731382
  29.4068943  17.9925986   7.3022653  24.6917168  19.7513887   4.4708383
  25.1614434  20.6115399   2.9899266  26.1885830  20.6345287   4.3567965
  25.4860951  18.2190932   2.6776307  26.9977566  19.0452498   2.5437138
  27.3783089  16.9899841   3.7386236  26.0512310  17.2539540   4.8179021
  28.6874682  18.7792502   4.5203290  27.4591338  19.3374893   5.6890297
  28.9919650  16.6341369   5.8183128  27.5929247  16.9742905   6.7190465
  29.9041344  17.2083269   7.8860972  30.1784340  18.6201515   6.8395626
  28.8616358  18.6062080   8.0298398  58.7544886  15.1058319  22.6015871
  58.1732632  13.8211546  23.2376316  56.8176619  13.2834740  22.6830080
  56.8492037  12.8967038  21.1820724  55.6150366  12.0753198  20.7307804
  54.3690859  12.8763066  20.7803896  58.1723544  16.0222087  22.7583149
  58.8953072  14.8727353  21.5390308  59.7722813  15.2631669  22.9791229
  58.8557011  12.9860721  23.0373771  58.0815855  13.8787442  24.3291748
  56.0824047  14.0599351  22.9273317  56.5291592  12.4338379  23.3139389
  56.8930613  13.8544503  20.6491668  57.7798439  12.3484130  20.9910829
  55.4567257  11.1138831  21.2345455  55.7479359  11.8148017  19.6735876
  53.4655129  12.2580948  20.7128551  54.2390047  13.4282499  21.7193392
  54.3441378  13.5690561  19.9302910  17.1041564   6.1709654  38.2489177
  16.0939192   6.4911349  37.1425697  16.6409845   7.3335345  36.0339557
  15.6211919   7.5627329  34.9253666  16.1122317   8.5189211  33.8748199
  15.9639873   9.9642489  34.4335052  17.4033856   7.1177027  38.7151176
  18.0582499   5.8156989  37.8406517  16.7766184   5.4818881  39.0370113
  15.8175883   5.5359309  36.6795150  15.1798992   6.8171828  37.6538936
  17.5189781   6.8018076  35.6471950  17.0077853   8.3245413  36.3281604
  15.3492102   6.5830061  34.5138447  14.6939802   7.9389002  35.3747760
  15.5286960   8.3770487  32.9569122  17.1525597   8.2403376  33.6667358
  14.9079680  10.2253935  34.5742771  16.5180044  10.1489127  35.3620273
  16.4494118  10.7155554  33.7986099  43.1765323  35.5987646  47.4287597
  41.7438293  35.3023207  47.9607441  41.1373802  36.4893076  48.6174518
  41.9685474  37.1811802  49.7084142  41.4034191  38.6139776  50.1272160
  41.9255272  38.8680823  51.5641958  43.9099918  35.7579777  48.2286836
  43.1746307  36.3776428  46.6564056  43.5629040  34.7827007  46.8059093
  41.1164680  35.0728552  47.0907137  41.7021557  34.4436581  48.6420337
  40.1636844  36.2815544  49.0778286  40.9548527  37.2171652  47.8173916
  41.6953197  36.5383303  50.5541565  43.0593696  37.1515438  49.5969488
  40.3081356  38.6136706  50.0676781  41.7157226  39.3394310  49.3660509
  43.0034881  38.6777565  51.6346790  41.7936855  39.9239537  51.8305465
  41.2403503  38.3466770  52.2438032  28.6717379  28.2512514  56.5855256
  28.6906702  29.4923174  57.4899828  27.6554796  29.3282320  58.6215533
  27.5329458  30.6939604  59.4172880  26.6000826  30.5604059  60.6907927
  26.1935751  31.8178093  61.2793307  28.9583666  27.2949755  57.0400245
  29.3905718  28.6021807  55.8349835  27.6460631  28.1437075  56.2118711
  29.6668894  29.5841982  57.9816550  28.5294497  30.4884798  57.0600306
  27.9811346  28.4947893  59.2559900  26.6470358  29.1200239  58.2435535
  28.5169871  30.9560301  59.8249281  27.1467459  31.4346640  58.7063735
  27.2598212  30.2449076  61.5083465  25.7416498  29.9278528  60.4335531
  26.9644663  32.4711678  61.7059902  25.7607653  32.4558422  60.4990870
  25.4714758  31.7824681  62.1042625  30.7490596  13.2226870  46.9052145
  29.6253509  12.3447649  47.6385080  28.3119969  12.1287100  46.8516227
  27.4692525  13.4506552  46.6195223  26.1343512  13.2554381  45.8355676
  25.3846337  14.5521338  45.5970871  31.0278568  12.7379706  45.9615452
  31.6065511  13.2523615  47.5886022  30.4728669  14.2716010  46.7418453
  29.9453015  11.3287375  47.9002449  29.2830619  12.8260863  48.5628235
  27.7449345  11.2749159  47.2423450  28.6022162  11.8742678  45.8248693
  27.3213353  14.0296767  47.5393297  28.1634902  14.0811026  46.0505230
  25.4921972  12.5410941  46.3652326  26.4642124  12.7407191  44.9248296
  25.8466720  15.2044928  44.8459951  24.3304079  14.4379027  45.3164646
  25.3080212  15.1605113  46.5065901   5.8262395  52.8517528  25.2960365
   6.5294151  53.9541106  26.1398208   7.9490232  53.9419627  25.6161354
   9.0261335  54.5803695  26.6099918   8.6316470  56.0646682  26.9876545
   9.6358699  56.6706653  27.9507931   4.7564344  53.0918861  25.2636421
   5.9706964  51.8721805  25.7680118   6.1108827  52.8752856  24.2369736
   6.1370115  54.9629607  25.9625423   6.5076589  53.7708507  27.2210853
   8.1190805  54.2466006  24.5761993   8.2123927  52.8777042  25.6505173
   9.0178537  53.8325343  27.4124019  10.0317144  54.4869666  26.1818855
   7.6540698  56.1426444  27.4790314   8.5307788  56.6863303  26.0895679
  10.4793691  56.8619914  27.2761848   9.3526353  57.6580463  28.3355625
   9.8941926  55.9483752  28.7348640  26.1236378  25.8696027   1.4562543
  27.2551924  25.9593521   0.4086287  28.4847943  26.7553220   0.8646601
  29.1631590  26.1708589   2.1720937  30.4484078  26.9350524   2.4401353
  31.2764117  26.3108311   3.6464615  25.7679325  26.8694177   1.7338050
  26.4401165  25.3168855   2.3493059  25.2445904  25.3419886   1.0662682
  27.6247059  24.9425969   0.2273767  27.0438095  26.3281651  -0.6025507
  28.2340418  27.8018718   1.0768993  29.1580454  26.7536226  -0.0013249
  28.5746056  26.3717938   3.0756533  29.4867379  25.1312919   2.0387032
  30.2649275  27.9930787   2.6639745  31.0230957  26.8819881   1.5073393
  31.1560894  25.2210207   3.6144316  32.3289629  26.5936475   3.7703135
  30.9134528  26.7280641   4.5937557   7.1125533  32.8183901  30.8889896
   7.4687269  31.9462673  29.6447879   6.3941929  30.7910387  29.3537056
   6.8375971  29.8917086  28.2018234   5.8029208  28.7371943  28.0632412
   6.2901041  27.7249491  26.9448120   7.8019826  33.6669800  30.9771492
   7.2728355  32.2550070  31.8164055   6.1103050  33.2626955  30.8531448
   7.5413053  32.7168648  28.8675491   8.4723384  31.5337355  29.8053314
   5.4322438  31.2847502  29.1690418   6.2593496  30.1286108  30.2175323
   6.9148838  30.5787012  27.3502056   7.8683746  29.5420325  28.3375198
   4.8952389  29.2143423  27.6738407   5.6477248  28.1329939  28.9654857
   6.5981638  28.3306582  26.0837642   7.1596100  27.1343729  27.2584507
   5.4722409  27.0387652  26.6929332  32.7796945  63.7297158  37.8871601
  32.1871242  64.8140121  38.8536098  31.0619678  64.3219915  39.8018215
  31.4599227  63.0579686  40.6531933  30.2881126  62.6338544  41.6229236
  30.5205364  61.1445708  42.0195148  33.1395444  62.8673253  38.4616020
  33.6848802  64.1258779  37.4108360  32.0810365  63.4099422  37.1043346
  33.0192727  65.1005769  39.5082844  31.8686876  65.7116876  38.3095825
  30.2781143  64.0077996  39.1017883  30.8213195  65.1783042  40.4437015
  31.6653537  62.2151561  39.9818828  32.3682632  63.2331939  41.2426021
  29.3098883  62.7264133  41.1353824  30.2780222  63.2067256  42.5582912
  31.3672561  60.9599156  42.6919391  29.6286239  60.7048221  42.4824436
  30.6577253  60.5008426  41.1420238  11.4921706  12.4029470  12.7612479
  11.0766547  13.8904109  12.7885525  10.2757590  14.2903734  14.0533378
   8.7718528  13.9454618  14.0120223   8.0494807  14.2949610  15.2774785
   8.4250987  13.5062542  16.5572479  11.9821914  12.1735931  11.8070648
  10.6367286  11.7204028  12.8356998  12.0993407  12.2188483  13.6560347
  11.9538768  14.5178388  12.5885322  10.4241794  14.0699945  11.9252947
  10.3852637  15.3698364  14.2144530  10.7137454  13.8359094  14.9504550
   8.3036597  14.4927945  13.1847255   8.6218760  12.8742786  13.8296421
   6.9633277  14.2398844  15.1345403   8.3866980  15.3188050  15.4805067
   8.0764964  12.4663658  16.5744894   9.5077041  13.5238161  16.7328804
   7.9158404  14.0393663  17.3694275  54.4692493  48.5136598  31.7465774
  55.7856742  47.8574765  32.3200962  55.7788959  46.3413886  32.0223819
  57.2759305  45.8461930  32.1976844  57.4435096  44.2983074  32.3072311
  58.9137073  43.9209027  32.4903423  54.1924167  49.5455190  31.9952194
  53.6744180  47.9726397  32.2745277  54.3467375  48.4005812  30.6624214
  56.6499463  48.2595429  31.7773582  55.7991606  48.1815119  33.3679573
  55.4643312  46.0863886  31.0029632  55.0831056  45.8205727  32.6915771
  57.7309209  46.2193517  31.2719814  57.7449222  46.3277567  33.0644809
  57.0921684  43.7931928  31.3991520  56.8486152  43.7434756  33.0430671
  59.3148337  44.2747349  33.4479877  59.1230551  42.8444779  32.4644024
  59.5716267  44.3362086  31.7171318  10.9437535  47.3000717  32.5796978
  10.5303318  46.1844487  33.5966770   9.3323180  45.4017834  33.1004745
   8.6885240  44.5013940  34.0948745   7.3456318  44.0265343  33.5447857
   6.7482574  43.0137508  34.4773170  11.2570288  46.8484879  31.6304237
  11.7805006  47.7915340  33.0910770  10.2399075  48.0796347  32.2633526
  11.3167479  45.4270415  33.7019130  10.3985989  46.5288132  34.6297561
   9.7514231  44.9300599  32.2032482   8.5443051  46.1272243  32.8639175
   9.3347633  43.6429462  34.3154003   8.5899226  45.0334584  35.0490123
   7.3687236  43.5553472  32.5545131   6.7733652  44.9550998  33.4287292
   5.9492695  43.4389064  35.0970375   6.1826842  42.2888930  33.8790714
   7.4768994  42.5624830  35.1618854  48.2238780  44.3176704  18.1097048
  47.3292076  43.9260154  19.3289011  47.9285571  42.8131080  20.1393049
  47.8293353  41.3244090  19.6169346  48.4921719  40.1691833  20.3846863
  47.8467842  39.8462787  21.7834842  47.6828734  45.0320926  17.4771621
  48.4235231  43.5117221  17.3929203  49.1914283  44.7471977  18.3970077
  47.2591006  44.7859855  20.0061939  46.3239135  43.5831905  19.0549600
  47.4219519  42.7104469  21.1067760  49.0091392  42.9878135  20.2100866
  46.7874214  41.0248161  19.4500463  48.2652489  41.3346229  18.6104238
  49.5537335  40.3713527  20.5728433  48.3703715  39.3390594  19.6781070
  46.7532369  39.8337741  21.6986902  48.1952983  38.8539462  22.0949409
  48.1932150  40.5981231  22.5031469   8.8615434  46.8106553  28.5446846
   7.7995636  46.0698706  27.6700279   7.3175618  44.6575751  28.2606632
   6.0000546  44.9289157  29.0124046   5.5795686  43.6304428  29.6772319
   4.4015710  43.7876725  30.6772911   9.8214214  46.3324554  28.7752277
   8.4045093  47.0345929  29.5163643   8.9670689  47.7495117  27.9873592
   6.9943702  46.7180617  27.3030044   8.3307302  45.7475602  26.7660553
   8.0670092  44.0816908  28.8173286   7.0642469  44.0526252  27.3814251
   6.0081341  45.7011077  29.7914058   5.2536289  45.2016203  28.2563144
   6.3607304  43.0579793  30.1922676   5.2710821  42.9289896  28.8923828
   4.1690581  42.7410004  30.9088165   4.7516932  44.3247306  31.5673305
   3.5972298  44.2611389  30.1010486  17.5179681  -3.5420959  38.1718284
  18.9667050  -3.3760068  37.8191044  19.6667950  -2.2515743  38.7180092
  21.1432918  -2.0450618  38.2942230  21.8455528  -0.8896549  38.9518520
  23.1166369  -0.3940017  38.2877399  16.9424733  -4.2398942  37.5512859
  17.0316071  -2.5672624  38.0439884  17.4333891  -3.9573472  39.1835624
  19.4942085  -4.3196347  38.0048343  19.0575437  -3.0499809  36.7757236
  19.5491037  -2.4288175  39.7940780  19.1358024  -1.3199279  38.4871952
  21.6921383  -2.9794533  38.4641334  21.0666477  -1.9067838  37.2087795
  22.0591714  -1.0847604  40.0099117  21.1721106  -0.0257461  39.0095245
  23.8886480  -1.1420677  38.5058834  23.1121975  -0.2771747  37.1970874
  23.3317243   0.5619881  38.7807018  29.2215600  25.5611643  26.1973615
  30.4855748  24.7636742  25.8046051  30.2360086  23.2375867  25.7140333
  30.1209958  22.5523677  27.0984879  29.3501186  21.2103417  27.0753909
  29.9736572  20.1306660  26.1713000  29.4043765  26.6356293  26.0910536
  28.9245506  25.3634129  27.2345942  28.3777102  25.3039962  25.5453775
  30.8285886  25.1209100  24.8253470  31.2949015  24.9718378  26.5163098
  31.0669418  22.7756463  25.1660992  29.3296071  23.0569646  25.1205245
  31.1278583  22.3947441  27.5064002  29.6104546  23.2202172  27.8012039
  28.3127441  21.3925084  26.7621727  29.3079809  20.8145486  28.0957072
  30.0100253  20.4696870  25.1329780  30.9913474  19.8829831  26.4924390
  29.3701426  19.2125017  26.2057254  26.4992825  32.7438083   0.8082774
  25.6278530  31.7806573  -0.1469838  26.4598099  31.3065887  -1.3949282
  27.4807316  30.2239833  -1.0064528  28.3690602  29.6845365  -2.1464751
  29.3389698  30.7532239  -2.7287419  26.7387635  33.7364564   0.4076660
  27.5184294  32.3917594   1.0097521  26.0952717  32.8998094   1.8160661
  25.2654873  30.9018207   0.4003055  24.7243973  32.3437858  -0.4112699
  27.0479132  32.0882812  -1.8911955  25.8252293  30.9456363  -2.2135927
  28.1137053  30.6867938  -0.2394192  26.8671891  29.4017940  -0.6181738
  27.7103125  29.2823568  -2.9258930  28.9146887  28.8016868  -1.7914307
  28.6978060  31.4556165  -3.2753165  29.8249737  31.1580949  -1.8326008
  30.0531231  30.2073799  -3.3574164  18.4986708  50.7707498  36.7468254
  19.4769766  50.9508581  35.5318081  20.2338125  49.5845953  35.2383434
  21.4066393  49.8418400  34.1528427  20.8740256  50.2489392  32.7639152
  21.9288523  50.9859833  32.0183345  19.1857970  50.5167718  37.5632469
  17.7728331  49.9483556  36.7428123  17.9004748  51.6630847  36.9683906
  18.9006979  51.4064822  34.7172558  20.1876318  51.7306611  35.8319217
  19.5348227  48.8074047  34.9058124  20.6408636  49.0621054  36.1127025
  22.0058119  50.6636150  34.5637790  21.9907686  48.9205316  34.0380222
  20.0182650  50.9351341  32.7646343  20.4255907  49.3800256  32.2668392
  22.0421030  51.9851520  32.4565422  22.8723624  50.4275531  32.0519153
  21.6628496  51.0147063  30.9545643  46.0232889  34.6401992  25.1173351
  45.1465355  33.8255020  25.9481533  45.8139523  32.4710126  26.1904094
  44.7435597  31.4946161  26.7514332  45.1853608  30.0734897  27.0856426
  46.3664540  29.5001359  26.2795131  46.0804817  34.3085180  24.0733459
  47.0442468  34.6550479  25.5181015  45.7348691  35.6981464  25.1447113
  44.8822427  34.3225370  26.8895843  44.1128601  33.7394348  25.5913666
  46.5726088  32.5307889  26.9803837  46.1832765  32.1034618  25.2251632
  44.2610001  31.9263893  27.6368130  44.0504657  31.4833684  25.9013260
  44.3586056  29.3591667  26.9886921  45.4171788  30.1217552  28.1566780
  46.2605947  29.6956058  25.2053726  47.3454334  29.8864799  26.5885875
  46.3313393  28.4073701  26.3679531  35.3807544  56.8256946  22.4712274
  36.8305511  56.3427539  22.5569046  37.8349399  57.3102012  23.2374437
  39.2439813  56.6142936  23.4397047  39.9632673  56.0979304  22.1542509
  40.1687841  57.0792308  20.9737213  35.3613805  57.9150081  22.3439014
  34.8646354  56.5934901  23.4108503  34.8182802  56.3946605  21.6339586
  36.9381103  55.4302745  23.1560715  37.2798337  55.9805064  21.6241062
  37.4086418  57.7632365  24.1408909  37.8710317  58.1880660  22.5807550
  39.9641637  57.3378673  23.8409145  39.1963834  55.8228030  24.1976421
  39.5082502  55.1527763  21.8335912  40.9509630  55.7223239  22.4484718
  40.7180471  56.6183963  20.1435831  39.2164144  57.4306121  20.5581320
  40.7204370  57.9717918  21.2934120  16.5669768  33.3940937  61.5749230
  16.8432410  34.8845322  61.1962823  18.3812830  35.1516802  60.9285878
  18.7133410  36.5906651  60.3704125  20.1848700  36.7948267  59.9956923
  20.2358801  38.1906454  59.4615016  15.5031998  33.1877653  61.4046289
  16.8339484  33.1771824  62.6164920  17.1073248  32.6873038  60.9333150
  16.2668402  35.3186524  60.3701522  16.5929310  35.5373652  62.0414726
  18.6826098  34.3367283  60.2590753  18.8654825  34.9619610  61.8943779
  18.1489355  36.7055180  59.4368999  18.2750113  37.3508532  61.0285713
  20.5658686  36.1896488  59.1639538  20.8614504  36.6610701  60.8486520
  19.6526301  38.2907364  58.5379272  19.7256758  38.8851816  60.1400947
  21.2331202  38.5975096  59.2537412  58.3547442  48.0818782  16.8941334
  58.8234828  49.5515494  16.8699024  57.9326117  50.6422839  17.4590776
  58.6368125  51.9564262  17.3545196  59.8209937  52.0814738  18.3816889
  61.0139945  52.9152370  17.7762325  58.2114718  47.6427436  17.8890312
  58.9523223  47.3732600  16.3076608  57.3333628  48.1284862  16.4968899
  59.8740695  49.5209994  17.1837843  58.7486575  49.7361274  15.7912357
  57.6567977  50.4164500  18.4964378  57.0180419  50.6002879  16.8549326
  59.0503581  52.1483111  16.3568476  57.8679774  52.6884170  17.6306923
  60.2218325  51.0819144  18.5900104  59.4644282  52.4104896  19.3654630
  61.8062976  52.8887477  18.5343521  61.3022845  52.4137702  16.8442381
  60.7602084  53.9159808  17.4057014  54.3218017  36.3790495  35.3420879
  54.4362255  37.5074417  34.3272983  55.8305517  38.2196667  34.2348377
  56.9929133  37.2401907  33.9667656  56.8973504  36.4359600  32.6503116
  57.3717304  37.2670786  31.4694511  55.1494652  35.6651680  35.2496940
  53.3999830  35.8295223  35.1152412  54.1711832  36.7244179  36.3722469
  54.1218086  37.1413967  33.3422348  53.7742067  38.3491575  34.5648605
  56.1125975  38.7958147  35.1246101  55.9019414  38.9478962  33.4176628
  57.9416629  37.7872765  34.0280887  57.0727235  36.6025107  34.8556892
  55.8510848  36.1173031  32.5667907  57.4747449  35.5033257  32.6516182
  57.2199932  36.7238524  30.5286705  57.0071212  38.3015549  31.4595749
  58.4507938  37.4312336  31.5783855  61.3692051  27.1451011  21.4418228
  61.9467408  28.6378932  21.2515524  61.1927811  29.3265005  20.0517252
  61.2788407  28.5141378  18.7285526  60.3825566  29.2659173  17.6597488
  60.2978150  28.5144019  16.3969305  60.2725178  27.1464019  21.4201935
  61.6225659  26.6022888  22.3607099  61.7183987  26.5164667  20.6135280
  61.8210350  29.2727094  22.1372144  63.0065457  28.5087276  20.9999120
  61.3317009  30.4118467  19.9748142  60.1146828  29.2852779  20.2497022
  62.3502537  28.3445573  18.5657490  60.7685505  27.5520387  18.8595560
  60.8150898  30.2460351  17.4242208  59.3359009  29.5037055  17.8859337
  61.2427842  28.5792232  15.8437364  60.0876690  27.4458948  16.5285375
  59.4940545  28.9835906  15.8163936  35.3863483  61.3509800  47.8306953
  33.9379326  61.1549780  47.3217432  33.2493587  62.3661110  46.7089845
  31.7215439  62.1130106  46.6315653  30.9188572  61.7329466  47.8851864
  31.1144138  62.7322991  48.9847957  35.9433170  61.5178644  46.9005739
  35.9016376  60.5264456  48.3384458  35.4301468  62.3134949  48.3549492
  33.8228126  60.2995102  46.6449033  33.3968883  60.9283573  48.2486211
  33.6511760  62.5381787  45.7029401  33.4276825  63.2222120  47.3711645
  31.3227993  62.9961474  46.1175024  31.6448551  61.2570059  45.9499733
  31.3135906  60.7779553  48.2531110  29.8260532  61.7783873  47.8021156
  30.7173610  63.7184832  48.7146522  30.5732151  62.3163531  49.8434507
  32.1860748  62.7597410  49.2171327  57.5685679  39.6919151  23.7853420
  58.5459858  39.1038432  22.7915647  58.3203408  39.7519145  21.3575132
  59.1096550  39.3230110  20.1641834  60.5481030  39.8061633  20.2969778
  61.4164463  39.3909755  19.1447056  57.8463494  40.7052932  24.1001289
  57.4946467  39.1138111  24.7146004  56.5227887  39.6976848  23.4544275
  59.5773102  39.3561340  23.0670793  58.3803717  38.0245357  22.6873520
  58.2749277  40.8438144  21.4517620  57.3120734  39.3881297  21.1246050
  59.1200463  38.2330718  20.0412405  58.6775729  39.6096549  19.1975754
  60.9458577  39.3476425  21.2106188  60.5668656  40.8650890  20.5824812
  62.3026368  40.0373111  19.1346128  61.7187516  38.3366084  19.1548775
  60.8653160  39.4680667  18.1994531  30.4155206  24.3037207  40.6545879
  30.1428499  24.4655096  42.1930734  29.0318250  23.6038268  42.7546875
  27.5955672  23.8795607  42.2396795  26.6711683  22.7802374  42.6654150
  26.7072377  22.4449484  44.1634466  31.2905349  24.8683722  40.3100444
  29.4623508  24.6150305  40.2099048  30.7006053  23.2913763  40.3430168
  31.0790023  24.2171195  42.7079603  30.0256671  25.5124533  42.4986259
  29.1334228  23.5903647  43.8467895  29.3522972  22.5970480  42.4599258
  27.1988563  24.8135436  42.6561977  27.5502104  23.9966071  41.1499855
  26.9807572  21.8748305  42.1291448  25.6473550  22.9670050  42.3188316
  26.8240198  23.4047797  44.6813995  25.6648750  22.2009032  44.4024278
  27.3926997  21.6580985  44.5013897  16.9719693  14.3312874  19.8964050
  18.4751583  14.2305866  19.3782232  18.4203698  13.8238674  17.9170645
  19.7678257  13.6114207  17.2321956  19.5871502  13.1617475  15.7591589
  20.8911530  13.0204692  14.9097898  16.3891732  15.1525150  19.4615219
  16.8881050  14.5311203  20.9716881  16.5125100  13.3787504  19.6052683
  18.9399430  15.2096596  19.5472486  19.1932389  13.5819550  19.8947761
  17.9019238  14.5902293  17.3279197  17.8106686  12.9220157  17.7824571
  20.2106816  14.6145139  17.2026584  20.4097496  12.9327903  17.8071602
  18.8613545  13.8153534  15.2599509  19.0909459  12.1950593  15.6092041
  21.5916134  12.2562695  15.2683189  20.6245114  12.8288293  13.8631923
  21.3941704  13.9938236  14.9621918  29.7219292  38.2783466   2.5778401
  28.5321890  37.2241035   2.5443146  27.5421883  37.4550281   3.6828039
  26.4759728  36.4126087   3.6691740  25.1877343  36.8975215   4.4979632
  24.0541397  35.8248515   4.3727050  29.5113608  39.3499923   2.4757383
  30.4098460  37.9802699   1.7771471  30.2597262  38.2188087   3.5319979
  27.9972311  37.4318099   1.6095059  28.7992255  36.1602779   2.5572584
  27.0294691  38.4245696   3.7001856  28.0613686  37.3351703   4.6415925
  26.1817166  36.1365581   2.6491745  26.8098027  35.4276042   4.0177603
  24.7595250  37.7816635   4.0099871  25.3792359  37.1231475   5.5541888
  24.4846455  34.8200374   4.4632736  23.2211529  35.9242607   5.0794254
  23.5875145  35.9012027   3.3829448  40.5928048  14.1988089  46.4266969
  41.1470842  14.7531111  47.7898180  41.6927175  16.2428668  47.6859171
  42.1349725  17.0337164  48.9231426  43.3340062  16.3211749  49.5942947
  43.8432664  17.0429041  50.8538634  39.9453172  13.3139517  46.4579241
  41.4356889  14.2052462  45.7247678  39.9030389  14.8891051  45.9257938
  40.2614450  14.8806708  48.4242956  41.8433008  14.0890124  48.3165514
  40.9457654  16.8721697  47.1866867  42.6268625  16.1798747  47.1144306
  42.3582601  18.0551341  48.5914232  41.3218812  17.1381438  49.6519577
  44.1659269  16.3150237  48.8794100  43.0859422  15.2696211  49.7837383
  42.9861116  17.5787070  51.2797677  44.2162427  16.3307288  51.6001102
  44.5630159  17.8040087  50.5284783   6.3475163  24.6750662  32.3592960
   6.4321964  25.3357126  30.9429008   7.7897613  26.1796705  30.8884651
   8.9395911  25.2215388  30.7722503  10.3018553  25.9742911  30.5619785
  10.8082421  26.5365393  31.9462196   6.8563964  23.7059538  32.4303714
   5.3210413  24.3167097  32.5046646   6.5829746  25.4425528  33.1067669
   6.4384143  24.5296519  30.1989814   5.6233580  26.0513785  30.7510883
   7.7726414  26.9064142  31.7098972   7.7913463  26.8358290  30.0094654
   8.9673421  24.6368105  31.6998932   8.6833265  24.4662153  30.0192539
  10.2532437  26.7989046  29.8402855  11.0862438  25.3217394  30.1593601
  10.0136645  27.1935332  32.3206569  11.1200802  25.7912428  32.6881611
  11.6902716  27.1874869  31.9077636  47.8066422  11.7233677  16.6519878
  46.7945296  12.8271561  16.2631901  45.3282455  12.3133526  16.3866394
  44.3426868  13.4566036  16.1552866  42.9216451  12.9739704  16.6174562
  41.9271774  14.1119986  16.4049137  48.8555819  11.9768238  16.4553211
  47.6377188  10.7310152  16.2162226  47.7047302  11.6325288  17.7403648
  46.8979050  13.6727395  16.9541977  46.9864668  13.2025099  15.2505377
  45.1178342  11.8146572  17.3406933  45.2132648  11.5479508  15.6093796
  44.7085914  14.2915116  16.7653950  44.5268035  13.7336116  15.1100295
  42.9754910  12.7513681  17.6901815  42.6762314  12.0245610  16.1259430
  42.3565522  15.1114784  16.5458734  41.7678650  14.0825711  15.3200429
  40.9983772  13.8716622  16.9366634  20.8155806  30.7625162  47.8482114
  20.3603022  32.1246578  47.3875257  21.4924605  32.8223870  46.5134155
  21.1336157  34.2930977  46.0912344  22.4051096  34.9593260  45.4156276
  22.2406370  36.2298195  44.5892536  19.9328940  30.4106886  48.3961803
  21.7103350  30.7968542  48.4817917  21.2094919  30.1307127  47.0427028
  19.4124453  32.1183188  46.8355133  20.0852186  32.7980873  48.2085144
  21.6979410  32.2689049  45.5889560  22.4303648  32.7671625  47.0795242
  20.2356131  34.3160879  45.4617550  21.0036986  34.8790133  47.0093929
  22.7584193  34.2237408  44.6826364  23.2413790  35.1252310  46.1057884
  23.1354468  36.4823858  44.0072605  21.4128744  36.1506722  43.8738968
  22.0964358  37.1110785  45.2262613  21.8967783  37.9596178  48.4124557
  20.4701788  37.7445757  47.8311912  19.5861761  36.8237707  48.7028467
  18.1286452  36.7480366  48.2894565  17.4777176  35.4304955  48.8167545
  15.9692242  35.6232722  48.6708681  22.4178335  38.7709858  47.8896028
  22.3078329  36.9429543  48.3875982  21.8730337  38.3482916  49.4379131
  19.9688589  38.7032873  47.6502458  20.4040568  37.2995169  46.8308212
  19.6147349  37.1504891  49.7495701  20.1073515  35.8591301  48.7350446
  17.5133116  37.6508705  48.3866340  18.0439913  36.5948965  47.2066023
  17.8056900  35.3309719  49.8587333  17.7615006  34.5588915  48.2142841
  15.6470511  35.6631338  47.6231062  15.4777672  34.8539383  49.2789680
  15.6119654  36.5391590  49.1573946  39.6076938  38.9665046  28.1643722
  40.8924631  38.4399391  28.7974155  41.2515006  39.3344875  30.0160568
  40.2134010  39.5287891  31.1666954  40.8559240  40.3067279  32.3906067
  39.8017239  40.7479968  33.4106682  39.1883615  38.2187915  27.4800670
  39.8445472  39.9071842  27.6523063  38.7471539  39.2547603  28.7804630
  40.7241622  37.4194694  29.1628006  41.7148774  38.3712478  28.0748394
  41.4912112  40.3234630  29.6065986  42.1300021  38.9294238  30.5331161
  39.3674873  40.1275630  30.8074024  39.7876159  38.5521083  31.4274566
  41.3673077  41.2000785  32.0116604  41.6075069  39.7111125  32.9231079
  40.3045768  41.2296901  34.2581947  39.0359320  41.4807506  33.1281364
  39.3460380  39.8201995  33.7777221  43.3565613  39.1982529  42.6690790
  42.1767822  38.4729578  43.3409788  41.6239639  39.2459748  44.5204775
  40.2609401  38.5609085  44.9158193  39.4723125  39.3659842  46.0023605
  38.0428329  38.8233826  46.1681358  44.0142246  39.7132742  43.3800079
  43.0365196  40.0325687  42.0329353  43.9370075  38.5435240  42.0075666
  41.4989658  38.3863051  42.4829323  42.6487270  37.5662806  43.7389661
  41.4622856  40.3241946  44.4000513  42.3864933  39.1980374  45.3075239
  39.6293274  38.3984844  44.0338480  40.5500465  37.5834887  45.3211080
  39.4238373  40.4407646  45.7886144  40.0115925  39.4156182  46.9562504
  37.7041031  39.1095755  47.1714050  37.3339515  39.2602684  45.4541265
  37.9968448  37.7274487  46.1714384  30.0762827  34.4350207  47.6144163
  30.8276102  33.1363871  47.0992414  30.2733519  32.5386774  45.8009674
  30.9711878  31.2761347  45.1617233  32.3448069  31.4004290  44.5471822
  32.8571188  30.0823404  43.9658777  30.2578738  34.6454317  48.6755201
  29.0040571  34.2194903  47.5303890  30.4335863  35.2534945  46.9775316
  31.8820231  33.4100659  46.9707386  30.8373301  32.4256117  47.9346420
  30.1746905  33.3741038  45.0970346  29.2241003  32.3491270  46.0585138
  31.1139586  30.4080069  45.8168251  30.3203776  31.0418913  44.3103925
  32.9652769  31.7001736  45.4006263  32.4148752  32.1439945  43.7438223
  33.9194529  30.1056006  43.6936619  32.9596064  29.2097170  44.6225549
  32.3253691  29.7177775  43.0784513  25.8884298  50.0160346  20.5092256
  26.5158471  48.7789912  19.8127706  27.5039415  48.0506015  20.7862184
  28.0327586  46.7612090  20.2011564  29.0411515  45.9738803  21.0142172
  28.5012173  45.8185248  22.4606273  25.0131268  49.7684550  21.1222036
  25.4047546  50.6410422  19.7485588  26.6550464  50.5264869  21.1049841
  25.7402891  48.1442885  19.3668430  27.1260566  49.2893996  19.0575779
  26.8960933  47.8881087  21.6847189  28.2636818  48.7216926  21.2052925
  27.1172346  46.1878066  20.0108507  28.3812799  46.9891429  19.1863811
  29.9892430  46.5254378  21.0240515  29.1952872  45.0310588  20.4752157
  27.5060734  45.3573413  22.4469431  29.0415754  45.0172591  22.9794481
  28.6595177  46.7169700  23.0696705  16.4571450  44.8963213  35.3667232
  17.4752714  43.7279639  35.4416782  16.9223587  42.7495506  36.5065796
  18.0332033  41.8040831  36.8491451  17.7321894  41.0894844  38.1183559
  18.9345438  40.2711365  38.6580364  16.6767027  45.4940679  34.4735901
  16.5518954  45.4945550  36.2812320  15.4304602  44.5173731  35.4409839
  17.6296198  43.3046138  34.4416076  18.4352591  44.1446600  35.7702800
  16.0277798  42.2203896  36.1559993  16.6834509  43.2725703  37.4406921
  18.1406195  41.0869300  36.0261375  19.0117228  42.2903616  36.9451858
  16.9005577  40.3770120  38.0554306  17.4377186  41.7847993  38.9139778
  18.5841849  39.6357171  39.4806434  19.3115980  39.5739138  37.8998100
  19.7436411  40.9033639  39.0438339   4.4752488  20.1502459  42.7908508
   4.8602223  20.8028757  44.0795480   4.4765770  20.1339304  45.4029733
   2.9948878  19.8312304  45.5086700   2.5889585  18.9278032  46.7276384
   2.6716053  19.6966173  48.0038358   4.9317732  20.8017523  42.0356619
   3.3979904  20.1285879  42.5853340   4.9349794  19.1567537  42.7214882
   5.9501807  20.8972590  44.0003902   4.5078616  21.8366263  44.1814787
   4.7854569  20.7564928  46.2516176   5.0146563  19.1780760  45.4045898
   2.5584927  20.8375570  45.5010816   2.7109440  19.2831061  44.6019584
   3.1611845  17.9937918  46.7856876   1.5099736  18.7304384  46.7222377
   2.4556232  18.9824183  48.8078644   3.6636855  20.1222613  48.1982395
   1.9651518  20.5356199  47.9900533  25.3961127  54.4448816  37.8115455
  23.8185141  54.3821118  37.9917633  23.0576060  54.1255414  36.6851360
  23.0986311  55.2406766  35.6167957  22.5997431  54.7975905  34.2205841
  22.8684523  55.7965262  33.0689117  25.7554037  53.4593270  37.4909488
  25.7683832  54.7794687  38.7875873  25.7403490  55.1459534  37.0413562
  23.5736201  53.4984715  38.5937568  23.3721258  55.3215358  38.3402092
  22.0458414  53.8069412  36.9644500  23.5900557  53.3366501  36.1398498
  22.3993284  55.9850771  36.0168373  24.1144240  55.6543286  35.6010658
  21.5546534  54.4827568  34.3294899  23.0631373  53.8320543  33.9835235
  23.9216902  56.0942490  32.9965316  22.5362532  55.3335788  32.1316215
  22.3501036  56.7612259  33.1310226  43.9255322  11.8486019  12.0063160
  43.2366308  11.2120738  10.7391212  41.7150467  11.4004794  10.7658499
  40.9881762  10.4572091  11.7690428  39.5704581  11.0454278  12.1670711
  38.9586951  10.3330207  13.3486083  43.2291973  11.6584587  12.8322413
  44.0344091  12.9217391  11.8070548  44.9216839  11.4657517  12.2598880
  43.6043593  11.7125097   9.8349481  43.4550249  10.1373449  10.7603684
  41.3770740  11.1444459   9.7542115  41.4865352  12.4723201  10.8119974
  40.8618444   9.4866805  11.2737608  41.5526698  10.4399267  12.7093828
  38.9012238  11.0070539  11.2988360  39.5828146  12.1134258  12.4169076
  39.1409665  10.9684186  14.2239573  37.8727886  10.2914043  13.1993954
  39.3285600   9.3113456  13.4988401  42.2097842   7.4985719  37.8284881
  42.4168659   7.6879201  36.3567741  43.8962008   7.4899946  35.9662521
  44.0229964   7.4230819  34.4005192  45.4720310   7.3812261  34.0561359
  45.6717426   7.2975765  32.4947422  41.2019878   7.2283359  38.1668804
  42.4144215   8.4297004  38.3709877  42.9446487   6.7969842  38.2419327
  41.7009033   7.0050474  35.8832004  42.0720661   8.6807571  36.0428016
  44.3986390   6.6735406  36.4993084  44.4238281   8.3738256  36.3452556
  43.4618192   6.5309148  34.0966976  43.5512971   8.2942243  33.9295624
  45.8833844   6.4882999  34.5426147  46.0165295   8.2477441  34.4509342
  45.2182368   8.2148357  32.0995739  46.7349123   7.3151346  32.2253883
  45.2117723   6.4278741  32.0097263   8.4028651  35.6547978  28.9917785
   8.4883249  37.1866762  28.9057686   7.8129465  37.9167511  27.8157818
   7.9962780  39.4420712  27.9980556   6.9168412  40.3550508  27.2671463
   7.0317423  40.2758252  25.7128898   8.9870236  35.1730406  28.1981422
   7.3766458  35.2902701  28.8607380   8.7849543  35.3936903  29.9862739
   8.1206043  37.5044510  29.8891269   9.5755431  37.3299401  28.8808452
   6.7567727  37.6802923  27.6375305   8.3465097  37.6361010  26.8994114
   7.9098465  39.7132318  29.0573913   8.9971330  39.7453048  27.6671039
   7.0065791  41.3970906  27.5977356   5.9962923  39.9285848  27.6841690
   6.1683523  40.8349678  25.3319580   7.9465067  40.7679827  25.3605034
   6.9447529  39.2646315  25.2968170  43.6691566  56.8355467  38.4161159
  43.8539291  57.2848179  36.9743530  44.4992176  58.6944039  36.7824375
  45.4718242  59.0830776  37.9412433  45.9307152  60.5867789  37.7757065
  46.4880367  61.1166947  39.1262809  42.8507972  57.4241173  38.8486225
  44.5145641  56.7288544  39.1068355  43.2932220  55.8058808  38.3755142
  44.4334274  56.5747654  36.3716957  42.8731838  57.3185904  36.4842617
  43.7142292  59.4601853  36.8061172  44.9957786  58.8299839  35.8138115
  45.0143562  59.0335571  38.9369632  46.3044315  58.3703510  37.9857933
  45.0275646  61.2040741  37.6953746  46.5420757  60.8116829  36.8931801
  47.4498878  60.7650091  39.5191566  46.6143966  62.2014000  39.0231411
  45.7298828  60.8464091  39.8714897  29.4532639  24.2090683  17.7943743
  28.2680241  25.1684118  17.3123110  27.3004328  24.5576573  16.3331049
  26.7122895  23.2464161  16.8588913  25.2455593  22.9449258  16.3064220
  24.0938755  23.7841659  16.8835647  30.0258395  23.6977344  17.0108669
  29.0933606  23.3209591  18.3281544  30.0970932  24.8046613  18.4531200
  27.6425873  25.5126334  18.1450956  28.7142197  26.0647292  16.8642977
  27.7810904  24.3706661  15.3650182  26.6076313  25.4019652  16.2312982
  27.2989127  22.4331723  16.4142597  26.6979100  23.1731468  17.9532478
  25.0718609  21.8627231  16.3495004  25.2358815  23.1579595  15.2304504
  23.1493565  23.6086359  16.3541677  23.9033982  23.5208907  17.9312256
  24.3118130  24.8539577  16.7775562  47.8245178  46.4684746  38.0108234
  47.7475725  45.2292027  37.0645534  46.3936840  44.4897525  37.1016628
  46.2460991  43.2809283  38.1134979  44.8107849  42.7967126  38.1724769
  44.5504928  41.9330466  39.4742195  48.8079830  46.9469011  37.9266082
  47.6565977  46.1069621  39.0327331  47.0931202  47.2308886  37.7159149
  47.8566204  45.6026609  36.0389663  48.6224972  44.5843708  37.2124969
  46.1101871  44.1669576  36.0923950  45.6864506  45.2835397  37.3716881
  46.7914463  42.4326427  37.6819927  46.5854698  43.5586903  39.1189186
  44.5578514  42.2504723  37.2555057  44.1404205  43.6639933  38.2128689
  45.2258240  41.0694816  39.4371235  44.8074890  42.5509059  40.3433525
  43.5064388  41.6008212  39.4215919  55.3667045  45.3531797  47.8098385
  54.0227304  44.6161101  47.4809343  52.7966047  45.3486037  48.0183326
  51.5474621  44.6389322  47.4759227  51.2898575  43.1541564  47.9081403
  49.7823015  42.8450973  47.8249742  56.2629596  44.7219245  47.7719709
  55.2193990  45.7815634  48.8088276  55.5436798  46.2086886  47.1465332
  54.0052400  44.5795021  46.3847849  54.1742035  43.5869915  47.8290168
  52.7908540  46.4059090  47.7263366  52.7270590  45.3104734  49.1123621
  50.6559129  45.2177720  47.7466032  51.5152403  44.7164747  46.3822414
  51.6700445  43.0557997  48.9323341  51.8714901  42.4216716  47.3351137
  49.1995855  43.5102317  48.4739982  49.4451280  43.0014145  46.7929517
  49.4816080  41.8433053  48.1554062  49.0940963  35.6290317   8.0003091
  50.0474340  36.3987651   8.9446898  49.4509531  37.6539932   9.5442770
  49.1002985  38.7192951   8.4138857  50.2731482  39.1306701   7.5143288
  50.0976406  40.4099040   6.7830881  49.4901806  34.6149631   7.8662458
  49.0965411  36.1045184   7.0118277  48.1520516  35.3732143   8.5006106
  50.4388386  35.7564502   9.7430771  50.9191181  36.6348052   8.3220784
  50.2295276  38.1530605  10.1341443  48.5619856  37.3944278  10.1321142
  48.2902414  38.2976661   7.8062457  48.7849895  39.6377063   8.9240694
  50.3676158  38.3456130   6.7540990  51.1878725  39.1598029   8.1189942
  50.8583175  40.6358734   6.0257930  49.1234995  40.4623733   6.2816043
  50.1772114  41.1756244   7.5644532  43.6531292  51.8958175  46.3862182
  45.0506531  52.4042222  46.7643739  45.7942711  51.2623181  47.5544416
  47.1620670  51.7923577  48.0390922  48.0486885  50.7945080  48.8890506
  49.2919470  51.4016392  49.4462358  43.7383323  50.8873284  45.9632770
  43.1044803  52.5296514  45.6788027  43.0722080  51.8468010  47.3153669
  45.6048198  52.8828852  45.9476911  44.8216282  53.2064793  47.4764978
  45.7592674  50.3751590  46.9103014  45.1651436  50.8734798  48.3644993
  47.7482544  52.0424554  47.1463291  47.1022087  52.7480261  48.5741665
  48.2119222  49.9430868  48.2170192  47.4065243  50.4575288  49.7120105
  49.7474218  52.0749371  48.7097561  48.9597612  52.1031334  50.2213155
  50.0400253  50.6629598  49.7591669  40.1983467  19.8267138  63.2630421
  41.5709720  20.0549948  63.9009697  42.1531330  21.4609434  63.5084283
  43.6332584  21.4958288  64.0113031  43.8777920  20.9613955  65.4821059
  43.0440441  21.6987574  66.5768186  40.3364368  19.1782915  62.3891603
  39.6424232  20.7136175  62.9351088  39.5128704  19.3036291  63.9410512
  41.5093055  19.8664763  64.9797875  42.2494636  19.3190767  63.4523350
  41.5470100  22.2680990  63.9377362  42.0875564  21.5998919  62.4223382
  44.2781387  20.9746573  63.2931792  43.9630962  22.5416834  63.9870879
  44.9234272  21.1435835  65.7589499  43.6810508  19.8852179  65.4025804
  43.2496067  22.7723620  66.4856712  41.9715267  21.4702303  66.5509988
  43.4740272  21.6507437  67.5847866   5.3759292  15.5565577  31.7518814
   4.1171058  15.3073058  32.5888260   3.5312865  16.6419863  32.9584568
   2.2285121  16.5568627  33.7810638   1.6992286  17.9383369  34.1694744
   2.5762275  18.7984021  35.2144344   5.8462451  14.6367264  31.3832310
   6.1379111  16.0948344  32.3287990   5.1066897  16.1086629  30.8431003
   3.3662570  14.7090860  32.0582168   4.4701865  14.7872575  33.4877575
   3.3614753  17.1874037  32.0220421   4.3102305  17.1438825  33.5454281
   1.4632304  16.0519717  33.1788872   2.3706286  15.9769883  34.7012508
   0.7412017  17.8599702  34.6978996   1.5228522  18.5988498  33.3116844
   2.0608905  19.7031103  35.5595768   2.7607444  18.1405179  36.0725315
   3.5659736  19.1122748  34.8607681  54.0585581  47.7835657  43.6114513
  53.2317234  46.8174460  42.7533809  54.1519752  46.2543127  41.6568424
  55.2571884  45.2718961  42.1328241  56.0691100  44.6341979  40.9734871
  57.0783301  43.6504070  41.5530082  53.4047781  48.4948985  44.1308443
  54.6317335  48.4108609  42.9177944  54.7595306  47.3030390  44.3049432
  52.6914039  46.0666651  43.3429424  52.4091888  47.3123580  42.2226373
  54.4984146  47.1096496  41.0639087  53.5018907  45.7226610  40.9512035
  55.9535204  45.7926919  42.8014709  54.8325315  44.4341984  42.6994983
  56.6614729  45.3380503  40.3760864  55.5251871  43.9933161  40.2687790
  56.5577303  42.7804453  41.9717342  57.7133303  43.2922041  40.7334644
  57.6062747  44.0768676  42.4147484  35.2821460  38.0310375  37.5305778
  35.6196876  38.4127600  39.0059845  37.1255375  38.6548035  39.1782200
  37.6441036  39.0467159  40.6055767  37.5319076  37.9594385  41.7089016
  38.5641762  36.7902920  41.4834682  34.2164264  38.0313160  37.2708980
  35.6016536  37.0154011  37.2667839  35.8951393  38.5205834  36.7639133
  35.2424732  39.4109451  39.2600052  35.3419567  37.6603129  39.7542392
  37.4063373  39.4559691  38.4836170  37.7179600  37.8177731  38.7888519
  38.6798454  39.4021856  40.6693737  37.0647846  39.9544294  40.8144733
  36.5264583  37.5299904  41.7974045  37.6697689  38.4010994  42.7034465
  38.1452442  35.8348953  41.8224441  38.8044773  36.6696007  40.4200393
  39.5076843  36.9028647  42.0314781  17.1836280  52.1943183  16.5971077
  17.2494034  50.6888023  16.9487760  16.7836775  50.4639030  18.4002378
  16.4576463  49.0184112  18.5621288  17.6439332  48.0180888  18.4433000
  18.9224443  48.4667640  19.2838648  17.7082443  52.4068923  15.6575449
  17.7083549  52.8402820  17.3116577  16.1546287  52.5724483  16.5601414
  16.4906053  50.2114158  16.3167026  18.2801847  50.3785453  16.7380026
  15.9224042  51.0964389  18.6478412  17.5789275  50.7939429  19.0798271
  15.9876050  48.9300456  19.5492666  15.6852421  48.6995635  17.8515518
  17.9102287  47.9009223  17.3856857  17.3456144  47.0016418  18.7279737
  18.8094296  48.7793403  20.3291939  19.5963365  47.6021667  19.3230036
  19.4180264  49.3147197  18.7954376  20.6952645  14.4864359  27.5951126
  19.3686596  14.2958265  28.4087036  18.8467671  15.7318659  28.6570766
  17.7654930  15.7754960  29.6948841  18.1657463  15.4170950  31.1431682
  17.0734383  15.5789180  32.1454551  21.4798256  15.0218976  28.1436851
  20.5208279  14.8742192  26.5839813  21.1409279  13.4994173  27.4208343
  18.6538197  13.8475199  27.7078388  19.5787941  13.6860857  29.2959736
  18.3728882  16.1008633  27.7392109  19.6387097  16.3821192  29.0484684
  17.4181763  16.8155929  29.6673382  16.9249970  15.1104274  29.4615619
  19.1282288  15.8760920  31.4003437  18.4586064  14.3604923  31.1750438
  16.2254273  15.9973953  31.5896271  16.8215596  14.6965394  32.7464168
  17.3553978  16.3579064  32.8643883  20.7282968  15.6852000  34.8602306
  20.2367710  16.8081171  35.7657177  21.2244547  17.8667796  36.2100193
  20.5862785  18.8475096  37.0929882  21.5903058  20.0007384  37.5376445
  21.0869402  20.7856562  38.8040268  21.4278683  16.0759032  34.1111366
  19.8943524  15.1946776  34.3433983  21.3168620  14.8762343  35.3100750
  19.4181470  17.3242419  35.2493259  19.7445063  16.4068510  36.6600620
  21.6873316  18.4732916  35.4219333  22.0082601  17.2847235  36.7100803
  19.6632823  19.1710951  36.5964405  20.3076774  18.4044993  38.0569984
  21.7297127  20.7055647  36.7087986  22.6193004  19.6854956  37.7497322
  21.1953983  20.0580142  39.6176387  21.8199705  21.5671065  39.0389549
  20.0497445  21.1011660  38.6370537  16.6105820  20.8727193  27.2073543
  17.9421669  20.7955056  27.9785869  17.9963471  19.7901634  29.1123741
  19.0213467  20.0883910  30.2619274  18.8947178  18.8960147  31.2950866
  19.4953629  19.2300355  32.6612385  16.1837746  19.8647851  27.1359642
  16.7815415  21.2590278  26.1950653  15.9263798  21.5792952  27.6929634
  18.6609017  20.4533339  27.2239177  18.2437321  21.8174405  28.2391575
  18.0822541  18.7901066  28.6699970  16.9860131  19.8198680  29.5384376
  20.0250451  20.2201562  29.8395317  18.7757851  21.0466109  30.7359607
  19.4488903  18.0018256  30.9844234  17.8447243  18.5979205  31.4039104
  20.5248925  19.5859779  32.5325439  18.8811852  19.9955184  33.1511467
  19.4307076  18.3780110  33.3490341  26.3342230   3.0844166  53.6097118
  26.1302437   3.3994029  52.0739094  25.0268785   4.5025084  51.9104096
  24.3793853   4.7305739  50.4551298  25.4131698   5.3957922  49.5170156
  24.8432264   5.4956343  48.0867378  26.7426361   3.9538453  54.1393189
  27.0892624   2.3018458  53.7535426  25.3791234   2.8161385  54.0776939
  27.0849037   3.6661379  51.6041576  25.8815657   2.4589102  51.5671341
  25.4232301   5.4600661  52.2698242  24.2155057   4.3351185  52.6293303
  24.0801268   3.7584708  50.0444609  23.5103506   5.3844798  50.5978991
  26.3464956   4.8215401  49.5652620  25.5244312   6.4437716  49.8212387
  24.6254947   4.5015595  47.6773521  23.9476034   6.1280520  48.0536262
  25.6001882   5.9785101  47.4566337  12.6823549  41.3183189  22.5296877
  14.2164182  41.3961196  22.8593490  15.0755920  42.3217940  21.9230182
  14.3808030  43.7045493  21.8540304  15.3333864  44.6940513  21.1914022
  14.6873903  46.1058803  20.9664457  12.4224452  40.6993423  21.6622179
  12.1736793  42.2589431  22.2854040  12.1389474  40.9437842  23.4058264
  14.4502515  41.8036208  23.8505390  14.6740631  40.3993507  22.8452089
  15.2778377  41.7713904  20.9960106  16.0925888  42.4245238  22.3209560
  13.4283771  43.7063613  21.3099048  14.2528419  44.0138183  22.8986233
  15.5898451  44.2286925  20.2317875  16.2954873  44.7892737  21.7095611
  14.4055232  46.5539012  21.9271848  15.4656185  46.7940478  20.6143453
  13.7761955  45.9643970  20.3723867  59.8511177   6.5127397  27.2316444
  60.0762307   7.8849368  27.8923843  59.8320958   9.0423074  26.8594921
  59.7112385  10.4151330  27.4576729  59.3942753  11.4353533  26.2639263
  60.6779782  11.7104779  25.4523266  58.8505732   6.3691907  26.8056305
  60.1334683   5.6590114  27.8598297  60.5314099   6.4256158  26.3756054
  59.3008992   8.0010009  28.6595733  61.0947358   7.8732210  28.2994545
  58.9989897   8.8659501  26.1681011  60.7258660   9.0100265  26.2244156
  58.8948962  10.3531700  28.1876953  60.6798874  10.6797352  27.8991497
  58.9836975  12.3679505  26.6699798  58.5601784  11.0506144  25.6643856
  60.9350869  10.9360161  24.7193229  60.6208512  12.6471353  24.8843487
  61.5345093  11.7187596  26.1375110  14.5565354  28.1605230   7.0237928
  14.1808621  27.3936849   5.8104266  12.6985375  27.0922027   5.8546467
  12.1272007  26.4914103   4.5506177  10.5646798  26.1997457   4.5126727
  10.2497155  24.9051481   5.3242820  14.3000332  27.7082248   7.9896191
  14.1468846  29.1741491   6.9347031  15.6427361  28.3027377   7.0797752
  14.5609185  27.9286695   4.9314845  14.7440468  26.4556861   5.7318486
  12.1340500  28.0097118   6.0613395  12.5337902  26.4388805   6.7202210
  12.2935349  27.2135425   3.7418859  12.7772328  25.6731749   4.2172387
  10.1836563  26.1025396   3.4886806  10.0648438  27.0584617   4.9773925
  10.5916840  25.2087422   6.3213185   9.1985451  24.6096988   5.2196825
  10.8347260  24.1140800   4.8393483  49.2791888   8.7808118  41.4217136
  50.2026545   9.5746665  40.4567135  51.2467295  10.2808080  41.2760799
  52.1771504  11.0814815  40.4661320  53.1663739  10.2913642  39.6087787
  54.1184393   9.5004964  40.4059665  48.6199137   8.0897308  40.8823116
  48.7388412   9.5661455  41.9643619  49.8115040   8.1076980  42.1049068
  50.6482846   8.8066898  39.8126514  49.5969774  10.2921672  39.8896663
  51.7980639   9.5197711  41.8418033  50.6930839  10.8866144  42.0038593
  51.6275345  11.7388888  39.7813480  52.8041636  11.7815667  41.0317486
  53.8134543  10.9577833  39.0253723  52.6021277   9.7167421  38.8640468
  54.5109917   9.9702344  41.3161533  53.6968924   8.5668741  40.7981975
  55.0384852   9.1606984  39.9148052  54.6423889  47.5576550  25.0088073
  55.0450330  46.1271379  25.4089348  56.2235752  46.0182403  26.3667022
  56.4851781  44.6637959  26.9973823  57.5835596  44.6671204  28.0940868
  58.9110471  44.9919297  27.3332836  55.5049825  48.1819018  24.7452919
  54.1507126  48.0749864  25.8417579  53.9014488  47.5300395  24.2004501
  54.1769138  45.6121561  25.8382980  55.3201395  45.6857512  24.4431793
  56.0089732  46.7213559  27.1808025  57.0546847  46.4145107  25.7705337
  55.5437704  44.3744774  27.4803268  56.6781078  43.9156086  26.2188026
  57.5626570  43.7302150  28.6641399  57.3008328  45.5306189  28.7086059
  59.1488930  44.4164405  26.4302723  58.9406296  46.0148220  26.9383079
  59.8209873  44.8844404  27.9363128  46.7897757  21.7685547  12.1828578
  45.8631212  22.9089051  11.5743802  46.1669010  24.2335506  12.3230846
  45.6131495  24.4654303  13.7729609  46.0649053  25.7595725  14.3651197
  45.1951794  26.0512958  15.6105936  46.4011837  21.7421983  13.2082827
  47.8716856  21.9448014  12.1428850  46.4956612  20.8257866  11.7054961
  46.1768345  23.0560284  10.5336459  44.7784077  22.7725139  11.6637285
  45.7793614  25.0880847  11.7549527  47.1975647  24.6088319  12.3324564
  44.5182595  24.5187254  13.8125041  45.8529667  23.6991353  14.5202692
  45.9764747  26.5424924  13.6019643  47.1379010  25.6876879  14.5812285
  45.0290035  25.1471567  16.2090128  45.6521677  26.7733369  16.2983492
  44.1215749  26.1815510  15.4272936  40.4279037  36.5848219  60.5986921
  41.8743530  36.0857336  60.8180846  42.1502434  34.8877070  59.9220369
  43.5150524  34.2181408  60.1736972  44.8196769  35.0897705  60.1725396
  45.1557804  35.7619888  58.8572864  40.0001865  37.0106251  61.5146283
  39.7814861  35.7709295  60.2480904  40.3352428  37.4107630  59.8828525
  42.5808750  36.8794930  60.5461251  42.0313431  35.7561619  61.8524572
  42.2377964  35.2586004  58.8934640  41.3762108  34.1130326  59.9848868
  43.4581772  33.6855967  61.1309597  43.5821758  33.4559281  59.3877473
  45.6309849  34.4091093  60.4583153  44.8735176  35.8130142  60.9954688
  45.3168140  35.0734646  58.0187211  44.4466263  36.4510815  58.3824817
  46.1023899  36.3109257  58.9333598  49.4970041  45.5002119  33.2072937
  49.0031696  46.9610330  32.8861210  50.0903307  47.7316609  32.0536815
  49.7372442  49.1952771  31.9922992  50.8965517  50.0500216  31.3049404
  50.4138475  51.4068522  31.0149948  50.5070062  45.5070734  33.6351215
  49.4950624  44.8333745  32.3363678  48.8819595  45.0673897  34.0057766
  48.0131717  46.9130612  32.4162361  48.8227554  47.4847300  33.8328983
  50.1418710  47.2771625  31.0567047  51.0592771  47.5846922  32.5463611
  48.7526298  49.3242470  31.5263683  49.6360794  49.5524897  33.0244590
  51.2389932  49.5513770  30.3899128  51.7386232  50.0975897  32.0062572
  50.0686403  51.7274754  32.0055629  51.3075109  51.9230301  30.6433593
  49.5309273  51.4472751  30.3653709  41.0250591  28.5375162  26.0016697
  40.8126730  29.4941383  24.7194088  42.0953334  29.5402656  23.8231933
  42.0533175  30.6723619  22.7989843  43.2381040  30.7186027  21.8775842
  43.0720129  31.8159099  20.8786094  41.9660219  28.7806630  26.5102527
  40.9902758  27.4696737  25.7532871  40.2123791  28.6942220  26.7215202
  39.8641645  29.3130145  24.1990955  40.6915952  30.5024143  25.1340282
  42.2240408  28.5938516  23.2838199  43.0306205  29.6481729  24.3860290
  41.1418189  30.5188871  22.2083862  41.8580197  31.5457359  23.4332283
  43.2904336  29.7301259  21.4049690  44.1214403  30.8214546  22.5197132
  43.9064991  31.9032655  20.1720751  42.2363201  31.5229926  20.2312963
  42.8252989  32.7948919  21.3074644  27.6676199  40.1353080  34.6181537
  26.9263937  41.4045632  35.0971290  27.4388773  41.9966581  36.4083587
  27.1180861  43.5007245  36.5235588  27.4825556  44.0629482  37.8639766
  27.1504595  45.5338614  37.9837963  27.8376524  39.5249045  35.5135223
  28.6314528  40.4028914  34.1680271  27.0401423  39.5306980  33.9518863
  26.9159148  42.1814124  34.3228008  25.8653319  41.1354487  35.1672222
  28.5239260  41.9075172  36.2745201  27.1406538  41.5084884  37.3442775
  27.5469610  44.0139923  35.6541835  26.0291693  43.5353915  36.3960964
  28.5465185  44.0062570  38.1246673  26.9024222  43.5315506  38.6283409
  27.6953738  46.0851016  37.2076561  26.0729372  45.7282062  37.9177276
  27.4561369  45.9420817  38.9549362  20.6705605  30.5033040  -4.9561398
  21.7367817  31.4398990  -5.3808300  22.3140980  32.2475372  -4.2274134
  23.4325673  33.1768613  -4.6122477  23.7555291  34.2373376  -3.5903837
  25.1531788  34.9099460  -3.8769600  20.2474228  29.8901668  -5.7612536
  19.8468491  31.1482883  -4.6264775  20.9283921  29.9411273  -4.0502331
  22.5311352  30.8851333  -5.8950608  21.4188706  32.1122489  -6.1870987
  22.7646977  31.5776477  -3.4848511  21.4913861  32.7827487  -3.7376330
  24.2897660  32.5055776  -4.7455780  23.2244316  33.6026235  -5.6014883
  23.7187001  33.7951227  -2.5872481  23.0214516  35.0523773  -3.5848229
  25.0206868  35.3844867  -4.8569844  25.4019123  35.7125869  -3.1719134
  25.9571167  34.1637979  -3.8887331  41.2364636  24.4255066  26.8109939
  39.9103316  24.6033569  27.5203274  39.7832254  23.4971376  28.6377132
  38.4523169  23.3395892  29.3612507  38.4276906  22.0129307  30.1228626
  37.3290163  22.0416684  31.2105625  41.4496194  23.3877378  26.5267608
  42.0425115  24.7793975  27.4653919  41.3292908  25.0392461  25.9066170
  39.7566277  25.5665574  28.0221355  39.1316842  24.3940463  26.7766273
  40.4860093  23.6738611  29.4611538  39.9756330  22.5141688  28.1905639
  38.2556507  24.1978503  30.0153911  37.6978856  23.2261854  28.5731094
  39.4010090  21.9208501  30.6202171  38.3436963  21.2452097  29.3439262
  37.3123256  21.1330278  31.8247974  37.5299536  22.9221206  31.8331535
  36.3478190  22.1916118  30.7436970  57.3882581  29.8058932  49.6549837
  58.6115423  29.7050307  48.7015173  58.3839956  28.9758322  47.3272421
  59.5508805  28.7208883  46.3640434  60.5715185  27.6425001  46.8298990
  60.0851706  26.1412050  46.7177793  57.0738559  28.7988283  49.9552585
  56.5425115  30.2880766  49.1496107  57.6394592  30.3564856  50.5698258
  59.1088825  30.6677954  48.5314447  59.3758922  29.1300909  49.2385523
  57.6065903  29.5159743  46.7730972  58.0336943  27.9562399  47.5295126
  59.2744814  28.4522955  45.3370811  60.0683115  29.6869204  46.4113123
  60.8147226  27.8167593  47.8852064  61.4902504  27.8350317  46.2623998
  59.4436203  25.9159243  47.5785038  59.5897432  25.8248636  45.7916748
  61.0138508  25.5578520  46.7388155  10.3466589  35.8002331  42.7134592
   9.4429977  36.2102892  43.8441564   9.2880995  37.7457773  44.0613186
   8.2124483  38.1446287  45.1045295   8.1293537  39.5695393  45.3019954
   9.4184048  40.2175219  45.9449846  10.1795151  36.2175533  41.7129108
  10.3184454  34.7240402  42.5032303  11.3436081  36.0970585  43.0615608
   8.4573552  35.7646858  43.6621238   9.8163955  35.7329485  44.7584373
   9.0559118  38.1626818  43.0736591  10.2905009  38.1271183  44.2914507
   7.1911390  37.8048098  44.8932468   8.4499995  37.6228115  46.0396606
   7.2463953  39.7105558  45.9373523   7.9558794  40.0369799  44.3249618
   9.2532418  41.2501633  46.2759840   9.7000682  39.6004402  46.8069975
  10.2573387  40.2246124  45.2383539  35.9497219  48.6678447  39.9396373
  34.6397110  47.9628361  39.3614856  34.8641926  46.9777512  38.1601745
  33.6904636  46.0768861  37.7784759  32.4648109  46.7733033  37.1274025
  32.7081695  47.2690303  35.7176944  36.4445453  49.3151874  39.2052719
  36.6757065  47.8990744  40.2314045  35.6783596  49.2483839  40.8298752
  34.0079914  47.4070978  40.0652420  33.9287925  48.7612681  39.1159355
  35.7206932  46.3135148  38.3286449  35.0768791  47.6106921  37.2899219
  34.0085598  45.2788193  37.0964977  33.2774902  45.6051259  38.6785232
  32.0015159  47.5295518  37.7728836  31.6350303  46.0656328  37.0096828
  31.7671257  47.5516549  35.2300998  33.3740574  48.1384397  35.7802326
  33.3346096  46.6519118  35.0620052  32.7023191   9.7940237  47.2419826
  33.0073547   9.2557967  48.6737138  33.4459133   7.7943423  48.8317463
  33.4991102   7.4820063  50.2881180  34.1291284   6.1424715  50.6457540
  33.9459514   5.9191420  52.1472274  31.7657680   9.3622210  46.8683407
  33.4560251   9.4694350  46.5141374  32.6984968  10.8901617  47.2012245
  33.7113141   9.9164870  49.1943962  32.1277570   9.3592322  49.3208610
  34.4823322   7.6501124  48.5027830  32.8726405   7.1060584  48.1986486
  33.9021520   8.3681548  50.7935735  32.4827785   7.4269755  50.6970560
  35.1885938   6.2555964  50.3851291  33.7151527   5.3626692  49.9948112
  34.2660417   6.7400553  52.8005516  32.8805990   5.7859023  52.3718621
  34.4823016   5.0359833  52.5154006  35.6886207  30.5715776  -1.1876976
  34.8182417  31.8554988  -0.8750450  33.7695567  31.6830535   0.2384751
  32.6854054  30.5685239   0.0327018  31.7365157  30.4853568   1.1507676
  30.8775631  31.7136436   1.2789767  36.2229782  30.6271930  -2.1440232
  35.0978309  29.6515375  -1.1000139  36.4440943  30.3481784  -0.4244539
  35.5908729  32.6243825  -0.7523768  34.2453772  32.1217971  -1.7717631
  33.2914225  32.6628814   0.3589947  34.1335837  31.5230699   1.2607663
  32.1034581  30.8417745  -0.8560393  33.2215887  29.6306901  -0.1574652
  32.3125931  30.2856078   2.0625923  31.0718237  29.6405740   0.9323218
  30.1943594  31.8963056   0.4404915  30.1303307  31.5933795   2.0729354
  31.4515492  32.6388727   1.4119418   1.8305915  33.0811836  46.2558033
   1.1168066  31.8293192  45.5660793   1.6931732  31.5689909  44.1617119
   0.9494818  30.5177118  43.3213360   1.6274069  29.1549055  43.2652713
   0.7683136  27.9350493  42.8206054   2.8216663  32.8567440  46.6688224
   1.1750233  33.4547341  47.0519687   2.0498577  33.8882582  45.5460540
   1.3042708  30.9433157  46.1849853   0.0537188  32.0993836  45.5558979
   2.7356907  31.2678873  44.3219730   1.6473602  32.4925778  43.5717251
  -0.0223787  30.2755873  43.7686083   0.7733375  30.9693892  42.3373901
   2.0207112  28.9528143  44.2690946   2.5608589  29.3121950  42.7110902
   0.3521956  28.1274435  41.8240997   1.3296103  26.9970762  42.7292787
  -0.0606976  27.7913668  43.5243751  37.5349847   3.5128789  30.8267315
  38.1165329   3.6904168  29.3825043  39.7126550   3.8007646  29.2040336
  40.4408809   4.8390689  30.0690677  40.9040698   4.4743343  31.5432480
  41.3407048   5.8532167  32.2452572  38.2347561   2.9483238  31.4550560
  36.5736705   2.9974208  30.7111137  37.2770611   4.4538980  31.3278873
  37.8222391   2.8963247  28.6853626  37.5888878   4.5171771  28.8913353
  39.8964950   4.0425926  28.1500347  40.1560003   2.8104053  29.3647316
  41.4003583   5.0535369  29.5826557  39.9089745   5.7980485  30.0440834
  41.7782667   3.8121372  31.5216968  40.0440134   4.0216108  32.0517090
  41.4820317   5.7202754  33.3248604  42.2441264   6.1441007  31.6953419
  40.5740670   6.6027818  32.0137146  48.4408528  11.3688569  32.7398861
  47.2698881  12.0144854  31.8694446  46.5740107  13.2523737  32.5533035
  47.5560986  14.4058681  32.7130096  46.8984758  15.6636024  33.3344009
  47.9459907  16.7368611  33.5677860  48.8425671  10.4512992  32.2927807
  48.0920140  11.1738820  33.7613933  49.2937619  12.0578900  32.7087047
  47.6872326  12.1943016  30.8711059  46.5076822  11.2371283  31.7354858
  46.0568537  13.0002752  33.4872120  45.8429655  13.5982747  31.8122795
  48.3553645  14.0589986  33.3793781  47.9983770  14.7022090  31.7539680
  46.4574784  15.4203480  34.3088444  46.0959009  16.0943594  32.7232425
  48.4104239  17.0390103  32.6211078  47.3859273  17.6062219  33.9334781
  48.7199732  16.5176431  34.3135002  35.5350084  18.9446452  63.9637448
  35.8511199  19.5746424  62.5207931  36.6732377  18.5659621  61.6072306
  36.8726425  18.9983160  60.0587875  35.9000367  18.2172320  59.1982487
  34.4319667  18.6602404  59.4692027  34.8304128  19.5555708  64.5412475
  36.3922386  18.8339102  64.6390855  35.0423211  17.9968111  63.7146265
  34.9052572  19.8891242  62.0629231  36.2993020  20.5745928  62.5700051
  36.3007850  17.5348399  61.6426350  37.6521987  18.6104376  62.1000282
  36.7871990  20.0835936  59.9244030  37.8453788  18.6843798  59.6607646
  36.0124654  17.1450140  59.4004806  36.1210899  18.2874587  58.1261501
  34.3832940  19.7515852  59.3702445  33.8789863  18.0763228  58.7232523
  33.9483537  18.4040434  60.4198183  53.8214871  26.8325439  24.8031662
  52.5568196  25.9357896  24.6672294  51.5956932  26.0403505  25.9067810
  50.4714519  24.9136515  25.7963798  49.3963610  25.1619606  24.7998436
  48.2830860  24.0656524  24.7117222  53.4922358  27.7730985  25.2615860
  54.2198607  27.0109620  23.7968586  54.3941580  26.2299490  25.5187881
  51.9204193  26.1940852  23.8119705  52.7922684  24.8675380  24.5860241
  51.1152512  27.0062061  26.1055000  52.1119124  25.8042074  26.8453682
  51.0207373  23.9876566  25.5865963  50.0182973  24.6764250  26.7667244
  49.9207808  25.1511298  23.8364876  48.9707934  26.1693321  24.8852051
  47.8153335  24.1463061  25.7006080  47.6202647  24.3242894  23.8768776
  48.7055637  23.0589404  24.6056888   4.8214553  12.3873897  25.0104778
   5.2827037  13.5348549  24.2151363   4.6378634  14.8360930  24.5690182
   5.1240886  15.9552598  23.6477554   4.3779567  17.2982753  23.9152553
   4.6090186  17.8990991  25.3394020   3.7425540  12.2794066  24.8446682
   4.9901374  12.4459787  26.0927456   5.2907069  11.4763279  24.6193741
   6.3566115  13.6735468  24.3902805   5.0818675  13.2427011  23.1771095
   4.6834624  15.0767646  25.6382168   3.5634768  14.6409963  24.4649914
   6.2156241  16.0536416  23.6023605   4.9085124  15.7061882  22.6014850
   3.3248656  17.1615943  23.6404693   4.6815284  17.9531876  23.0893438
   5.6644729  18.1413729  25.5140713   4.0426562  18.8276055  25.4818847
   4.2627719  17.2959184  26.1876228  25.9236275  26.6875987  13.0824354
  26.3209168  25.9256201  11.8249424  26.6993901  24.4892240  12.0999878
  26.8859631  23.6871806  10.8348062  27.2213246  22.2100826  11.1230140
  27.7010600  21.5101822   9.7846339  25.0074459  26.2873588  13.5336669
  25.7516858  27.7001615  12.6972850  26.7118718  26.8614774  13.8251570
  25.5785557  26.0717736  11.0307584  27.2151181  26.3940225  11.3957665
  25.8812157  23.9517055  12.5948079  27.5979878  24.5374761  12.7271898
  26.0727745  23.7668000  10.1029752  27.6807314  24.1496783  10.2367864
  26.4529759  21.6316078  11.6504505  28.0584694  22.0831125  11.8203357
  27.7886616  20.4264870   9.9299677  26.9053799  21.5934356   9.0342006
  28.6006466  21.9937344   9.3844853  30.5693156  35.5906692   7.4070438
  29.4842268  36.6389957   7.0629001  28.9563891  37.4300571   8.3093680
  28.3677422  38.8180652   7.9064594  27.9558970  39.7391200   9.0962650
  27.2597910  39.1041179  10.2983070  30.1421515  34.7198272   7.9192524
  31.3086497  36.0923877   8.0433256  30.9554688  35.1810375   6.4656167
  29.9806782  37.3308654   6.3714944  28.6767432  36.1510520   6.5033736
  29.7313324  37.5750957   9.0720052  28.1998478  36.7617107   8.7384957
  29.1702773  39.3620315   7.3934018  27.5066172  38.5806518   7.2698286
  27.3955761  40.6376529   8.8101374  28.8381812  40.2325054   9.5220983
  26.5274788  38.3210311  10.0666156  27.9799401  38.6554904  10.9935103
  26.8442513  39.8951202  10.9345725  37.6022577   8.1947539  49.1241056
  38.3261737   8.3206446  50.4006249  37.4122943   8.0593932  51.5929724
  38.2055330   8.1208098  52.9268471  37.3028268   8.0564959  54.1306438
  37.8599672   7.4449427  55.3987235  37.0414790   9.1374457  49.1310255
  36.7804822   7.4845087  48.9710523  38.2317752   8.1486952  48.2270137
  39.1501035   7.6125300  50.5519602  38.8575429   9.2757933  50.4929768
  36.8697299   7.1070940  51.5489232  36.6349229   8.8322432  51.6328260
  38.9474897   7.3149130  52.9835879  38.7273263   9.0855467  52.9125864
  36.3703498   7.5047705  53.9595448  36.8940906   9.0457842  54.3702978
  37.0470781   7.5783942  56.1230110  37.9845266   6.3551428  55.4019803
  38.8273305   7.8454726  55.7257916  16.8181721  17.4780441   6.4857642
  17.1676232  18.8972007   6.0262035  18.3333966  18.9579477   5.0417125
  19.0581986  20.3340187   5.1415422  20.3196923  20.4495082   4.2835090
  20.9566666  21.8107176   4.3930919  16.0681969  17.4675271   7.2861518
  17.7054745  17.0068759   6.9260851  16.4480091  16.8938696   5.6343445
  16.2753865  19.3511873   5.5778750  17.3548924  19.4081768   6.9785829
  17.9500729  18.8826467   4.0167330  19.1279045  18.2174006   5.1951280
  18.3261906  21.0212083   4.6998146  19.2820469  20.5957384   6.1829813
  20.0983120  20.3135784   3.2178147  21.0165211  19.6859391   4.6503618
  20.1683861  22.4939356   4.0539477  21.3339955  22.0086236   5.4038568
  21.8409077  21.9375289   3.7565191  19.8510592  26.6256163  47.2087862
  18.4801905  26.9882357  46.6363336  18.1818220  28.4881746  46.9258768
  16.7883608  28.8626024  46.2991382  16.4525521  30.3478586  46.2169363
  16.2947790  30.9668429  47.5881139  20.1116698  25.6001322  46.9195568
  19.7568762  26.7332251  48.2963211  20.6587355  27.2859900  46.8700306
  18.4091551  26.8032515  45.5574800  17.7774727  26.4132139  47.2517454
  18.9742148  29.1520006  46.5589477  18.0675547  28.6300718  48.0075428
  16.8150875  28.5404761  45.2509443  15.9960310  28.3062727  46.8147957
  15.4652645  30.4134047  45.7434837  17.2193348  30.9108584  45.6707994
  15.4708082  30.3542731  47.9741461  17.1574967  30.8785517  48.2597639
  15.8781407  31.9815333  47.5846359  19.3006913  36.0639778  -3.6702101
  18.4380433  37.3817115  -3.6272413  18.2305485  38.1397014  -2.2253182
  19.6063267  38.7034927  -1.8397190  19.4493748  39.8855377  -0.8364184
  20.8426205  40.2923847  -0.2269542  19.4310566  35.6422935  -4.6743901
  18.6370026  35.4128738  -3.0881712  20.2058407  35.9661193  -3.0583899
  18.8039929  38.1285587  -4.3424256  17.4417321  37.2267928  -4.0591643
  17.7802483  37.4653087  -1.4866612  17.5149571  38.9570918  -2.3769457
  20.1742817  37.8572269  -1.4341938  20.1313073  39.0662418  -2.7319090
  18.7895390  39.5492893  -0.0272567  19.1361977  40.7277980  -1.4654743
  21.5288273  40.3958698  -1.0764258  20.6587292  41.2312866   0.3095496
  21.2879483  39.5716033   0.4697149  57.1171551  49.4136550  36.6076557
  56.7578612  47.9883239  37.1743919  56.4184619  46.9363734  36.0573093
  56.1168891  45.5371957  36.6204216  56.1868420  44.4191713  35.5911037
  56.1081806  43.0267169  36.2402145  57.6367713  49.9497711  37.4112541
  56.1711803  49.9227047  36.3858692  57.7159324  49.5091704  35.6935779
  57.7398329  47.7514145  37.6019375  55.9820553  48.0340340  37.9484932
  57.2554894  46.8000940  35.3616058  55.4902235  47.2715254  35.5785209
  56.7901269  45.2680096  37.4435131  55.1151825  45.5488195  37.0672313
  57.1562343  44.5306692  35.0900680  55.3442341  44.4651761  34.8903305
  55.1305567  42.8124487  36.6891357  56.3818470  42.1893389  35.5866901
  56.8849898  43.0224368  37.0146438  13.1770203  26.9641401  44.2474987
  12.6847527  28.3875868  44.3238584  11.1623776  28.5488951  44.1712934
  10.3535836  27.5138151  44.9831449   8.8779113  27.8206198  45.1501190
   8.0911071  26.9463255  46.1317150  12.8459294  26.4417116  45.1533891
  14.2624037  26.8254034  44.1707851  12.6981365  26.4417994  43.4102241
  13.0678847  28.8414480  45.2460396  13.0355646  29.0383532  43.5135357
  10.9185364  28.4539931  43.1060592  10.8525336  29.5604155  44.4611465
  10.4211485  26.5887873  44.3975269  10.8983471  27.3509085  45.9211685
   8.3651001  27.8197176  44.1804735   8.8705351  28.8522246  45.5228464
   8.7623794  26.7728197  46.9817020   7.2259404  27.5221159  46.4826299
   7.9007952  25.9458372  45.7242881  11.5210307  19.6163348  27.4182613
  10.4710544  20.7206774  27.3412292  10.3915122  21.4948652  25.9808853
   9.4614757  22.7564769  25.7853134   8.1248534  22.7745061  26.5919922
   7.0159877  23.6261206  25.9559582  11.2047103  18.8771789  26.6720855
  11.5189116  19.0455776  28.3549736  12.5474875  19.9318679  27.1946132
   9.4404681  20.3992674  27.5355938  10.7902511  21.3784705  28.1589172
   9.9291728  20.7452107  25.3270862  11.3371661  21.6388042  25.4440334
   9.9586795  23.7257672  25.9135921   9.2314704  22.7275744  24.7131851
   8.1895202  23.0176483  27.6596477   7.7513278  21.7470823  26.5021675
   7.3626140  24.6583200  25.8232620   6.9045413  23.2688432  24.9248798
   6.1121486  23.7136751  26.5712631  50.1662851  27.5186655  37.6487152
  50.6897979  28.9523260  37.5491325  52.1836496  29.0956366  37.0229789
  53.2444101  28.1753580  37.6475040  53.5017782  28.4721720  39.1236011
  54.5466247  27.4820597  39.7089531  49.7333112  27.3815252  36.6502582
  49.4168125  27.3754217  38.4367344  50.9250799  26.7381289  37.7835666
  50.0971943  29.7373907  37.0636589  50.6268259  29.1332648  38.6291706
  52.4267774  30.1254999  37.3118736  52.1912294  28.9958346  35.9306537
  52.9334741  27.1321947  37.5121471  54.1140743  28.3518126  37.0027267
  52.5849415  28.2980368  39.7000343  53.8728271  29.5038168  39.1585914
  54.2340523  26.4339735  39.6252739  55.4546896  27.5750487  39.1007091
  54.7060524  27.6077196  40.7869102  12.7470753  57.1984379  44.0292188
  12.0421660  56.0288460  43.4048158  12.7448218  54.6504123  43.5362789
  12.1281903  53.6115977  42.5973503  12.5872385  52.1407296  42.9372131
  11.7429497  51.1241648  42.1859762  12.1881630  58.1416475  43.9951231
  13.6829970  57.2666247  43.4612486  12.9335167  56.9831183  45.0884964
  11.0232489  55.9442618  43.8021118  12.0081284  56.3257439  42.3494074
  12.8636124  54.2228458  44.5394069  13.7660839  54.8585775  43.1943990
  11.0426066  53.7300164  42.7006609  12.2428715  53.8265497  41.5278484
  12.3870146  51.9410798  43.9970438  13.6720145  52.0432479  42.8070261
  10.6661722  51.3068657  42.2877561  12.0123236  50.8655112  41.1546051
  11.9471342  50.1808786  42.7072336  41.4195591  50.4322636  32.8058140
  40.9906440  48.9678101  32.3975879  40.7345367  47.9825450  33.5674736
  41.8921409  48.0849447  34.6435711  41.6998726  47.0381836  35.8378135
  42.9455925  46.9295957  36.6680652  41.5882049  51.1198280  31.9679558
  42.3454948  50.4825723  33.3917343  40.7881714  50.9155647  33.5614330
  40.0728832  48.9025261  31.8003971  41.7936207  48.5938945  31.7505905
  40.7147709  46.9481204  33.2031032  39.8242737  48.3732065  34.0386364
  42.8233543  47.8925897  34.0967342  41.9413296  49.0892043  35.0820247
  41.6647964  46.0760507  35.3122093  40.8007046  47.2005574  36.4447128
  43.3664699  47.8970294  36.9682705  42.7845360  46.3433306  37.5810577
  43.7556797  46.3796022  36.1736404  32.5442215  18.9485427  23.0784891
  31.5957657  20.0817904  22.5919884  31.2246205  19.9818908  21.0918014
  32.3456866  20.0505617  20.0233801  31.8549858  20.2634530  18.5650966
  32.9603382  20.3255916  17.5116995  33.5006882  19.1746098  22.5913980
  32.2373177  17.9370408  22.7854641  32.7468830  18.9221613  24.1561859
  30.6006085  19.9993165  23.0459287  32.0081746  21.0752056  22.8070114
  30.4534003  20.7512369  20.9633281  30.6708771  19.0505156  20.9212187
  32.9879357  20.8993790  20.2883585  32.9281880  19.1308379  20.1575029
  31.2944628  21.2014845  18.4696987  31.1985880  19.4113555  18.3500002
  33.2601754  19.2819081  17.3567388  32.6273466  20.8394924  16.6016376
  33.7301165  20.9062565  18.0346382  38.4432973  56.2401805  17.6158922
  38.2147464  55.3836970  16.3375395  39.5334253  54.6578918  15.9744852
  39.3616037  53.5278392  14.9085162  40.6417798  52.8487773  14.3994887
  40.3216695  51.5506454  13.5909236  38.7770833  55.6253123  18.4607065
  37.5569105  56.7786975  17.9729784  39.1729993  57.0359283  17.4222152
  37.3704576  54.6913161  16.4423025  37.9255695  56.0619598  15.5254276
  39.8999910  54.2208343  16.9113949  40.1993131  55.4181953  15.5481975
  38.7766942  52.7244716  15.3729203  38.7524862  53.9302211  14.0898206
  41.1561765  52.6092715  15.3382237  41.2746400  53.5467277  13.8377531
  39.9555139  51.6216045  12.5593789  41.2427606  50.9627853  13.4950040
  39.6213750  50.8368125  14.0417187  21.3479535  26.7218356   6.1629534
  20.4701821  25.7848277   7.0244788  19.1166569  26.3512369   7.2350777
  18.2458455  25.5023694   8.2297983  16.8081032  26.0252405   8.4534906
  16.8554703  27.2563911   9.4711584  21.7878567  27.5752950   6.6933128
  20.7317501  27.0331426   5.3105619  22.1536366  26.1170965   5.7289533
  20.5187127  24.8281284   6.4901002  20.8938061  25.6048828   8.0201452
  18.6008088  26.3814206   6.2675139  19.1346756  27.3642993   7.6552793
  18.1092068  24.4564653   7.9287972  18.8060070  25.4397893   9.1708052
  16.2082726  25.2625966   8.9651222  16.2203137  26.2939940   7.5672257
  17.4326283  27.0501094  10.3808427  17.1578728  28.1746774   8.9529969
  15.8253037  27.5552335   9.7005809  54.8049313  22.7834607  23.6793716
  55.9808995  21.7704633  23.8995579  56.1565834  20.7537954  22.8008478
  57.5603072  20.1509148  22.7134378  57.7011601  19.1662935  21.5101898
  59.1543919  18.8770247  21.2320955  53.8281104  22.3837710  23.9781368
  54.8455006  23.1651154  22.6518104  54.9660326  23.6121273  24.3797672
  56.8719317  22.3995064  23.7831295  56.0485064  21.2677768  24.8721454
  55.9362351  21.2409492  21.8430765  55.4120184  19.9614514  22.9457720
  58.3192498  20.9333413  22.5909450  57.8478047  19.6432821  23.6423328
  57.3430420  19.6943491  20.6179474  57.0345665  18.3234920  21.7304991
  59.2532097  18.1315924  20.4335010  59.7478157  19.7574621  20.9566582
  59.5927369  18.3927311  22.1132887  14.2893536  27.3944208  36.2776748
  13.9183934  26.5611441  35.0110141  13.4554007  25.1474402  35.3896457
  13.3022740  24.1333468  34.2031242  12.4206507  22.8964636  34.6036655
  10.9031756  23.3361056  34.7058956  15.0202782  26.8530771  36.8907692
  13.3188078  27.6914656  36.6936046  14.7189839  28.3478186  35.9465572
  13.1419546  27.1090243  34.4631454  14.8102562  26.4603331  34.3804523
  12.4990103  25.2981322  35.9052021  14.1125147  24.7279551  36.1612846
  12.7916863  24.6506140  33.3815910  14.2712004  23.8067152  33.8060314
  12.7072556  22.4913752  35.5819084  12.3600046  22.0065500  33.9652549
  10.6560452  24.2636416  35.2367393  10.5109379  23.4578440  33.6887809
  10.4441130  22.5323355  35.2944595  38.8260927  15.8812849  57.3367966
  38.5702810  15.4387324  58.8492967  39.6349954  14.4543517  59.3824963
  39.3475599  13.7380736  60.7718803  38.4014882  12.5637152  60.6064774
  38.4643754  11.6495612  61.8714225  38.1905517  15.2788527  56.6762211
  39.8576822  15.7432559  56.9904420  38.5046453  16.9176314  57.1760261
  38.6958684  16.2978518  59.5196180  37.5607089  15.0326903  58.9874452
  40.6151323  14.9323809  59.5008814  39.6377878  13.6819003  58.6037196
  40.2455835  13.4249995  61.3184425  38.7699155  14.3574107  61.4689759
  38.7471723  11.9299662  59.7806175  37.3457307  12.8252127  60.4644014
  37.9470567  10.6948588  61.7161271  39.5321683  11.4268687  61.9872402
  38.1896676  12.1654685  62.7996289  61.1351336  29.4217074  52.4609434
  59.8166967  29.5399954  53.2456123  59.9556294  30.5601866  54.4044317
  60.6269725  29.8947222  55.6121172  60.6559513  30.7685473  56.8954958
  61.7007732  30.4281542  57.9643119  60.9596713  28.9390356  51.4917018
  61.9958180  28.9752409  52.9738557  61.4711292  30.4212095  52.1587907
  58.9953132  29.7729857  52.5569665  59.4791346  28.5478041  53.5693380
  58.9462405  30.9489653  54.5865728  60.6375774  31.3506148  54.0677394
  60.1065861  28.9603369  55.8556613  61.6694473  29.7238276  55.3167671
  59.6451777  30.8880980  57.3044425  60.8496533  31.7960407  56.5639440
  62.2296358  29.4824640  57.7935477  62.3953953  31.2768538  57.9842808
  61.2256399  30.3263037  58.9477058  40.8915383  41.4645400   7.1412875
  41.3626424  40.8875804   5.7655618  40.1667658  40.3518920   4.8910535
  40.6464960  40.2888408   3.4059665  39.5440780  39.8287444   2.4161518
  40.2423209  39.5241313   1.0321434  41.7788813  41.9597526   7.5542995
  40.5847329  40.6949001   7.8601175  40.1386384  42.2498966   7.0014563
  41.8398973  41.7482581   5.2811547  42.1715496  40.1608177   5.9093558
  39.3025478  41.0245948   4.9526122  39.8002039  39.3304801   5.0508602
  41.0869775  41.2507644   3.1163662  41.4113404  39.5146690   3.2686227
  38.8353430  40.6538082   2.2741831  39.1001943  38.8710399   2.7144101
  41.1308695  38.8891998   1.1348112  39.5988559  39.0880866   0.2581876
  40.6575073  40.4266448   0.5670817   2.2740520  43.6477971  41.8886024
   2.4821905  42.6495330  40.7149688   1.5137404  41.4518888  40.7791607
   1.8025198  40.2947566  39.8482849   0.9077782  39.0618412  40.1005565
   1.4726697  38.0120508  41.1048404   3.0440568  44.4272458  41.9409820
   2.3898296  43.0275891  42.7858898   1.3080435  44.1580324  41.7902042
   2.2879327  43.2662441  39.8288986   3.4738302  42.1840894  40.7715809
   0.5234588  41.8711488  40.5629360   1.4982266  41.0460288  41.7980949
   1.5072522  40.5771129  38.8303062   2.8204422  39.8871824  39.8785068
   0.8609587  38.6243012  39.0957901  -0.1047179  39.4237597  40.3174888
   2.5051967  37.6888411  40.9242489   1.5187638  38.3716776  42.1400854
   0.7426556  37.1939413  41.1359455  18.6235430  35.3518841  33.5802662
  18.8002169  33.9415142  33.0267917  17.6352217  32.9926026  33.4849083
  17.9672301  31.5597079  33.0887462  16.8309014  30.4777987  33.2402603
  15.5894282  30.6948988  32.3345901  18.6412985  35.3175947  34.6764862
  17.7241099  35.8006756  33.1411792  19.4203894  36.0185520  33.2284424
  18.7271406  33.9890921  31.9333622  19.8226721  33.6044619  33.2369720
  16.6711752  33.3635485  33.1158497  17.4758427  33.0865471  34.5660946
  18.2798636  31.5329916  32.0376827  18.7971480  31.1761400  33.6948024
  16.5000565  30.5227091  34.2851116  17.2585814  29.4923861  33.0183593
  15.3157999  31.7569210  32.3549949  15.8696091  30.4827540  31.2955124
  14.6948197  30.1108553  32.5831062   1.0613431  20.4732668  39.4701454
   0.6400893  21.9512636  39.4399254   1.6513313  22.8796961  40.2048599
   1.3881944  22.9793970  41.7402984   0.0859521  23.7049563  42.1891853
  -0.0487401  23.7559111  43.7169792   1.1746432  20.0841334  40.4894172
   2.0045808  20.3715384  38.9195606   0.3690730  19.8437636  38.8977157
   0.6064250  22.2435820  38.3832294  -0.3938208  22.0848353  39.7810661
   1.5734302  23.8910963  39.7874977   2.6225998  22.3922369  40.0558063
   1.2073982  21.9540217  42.0854170   2.1706483  23.5190355  42.2877933
  -0.8001726  23.2774813  41.7041713   0.1164330  24.7179796  41.7696106
   0.2596842  22.8374159  44.2312061   0.4950726  24.5492193  44.2443506
  -1.1153660  23.8415892  43.9581396  23.1989809   3.3562758  42.9814521
  23.8255020   2.5070927  44.0899078  23.3877069   2.7801831  45.5634290
  24.0215712   1.8480351  46.6610071  25.4982900   1.8012736  46.4860708
  26.1663877   1.1596730  47.6940824  22.1220527   3.1576283  42.9185554
  23.6625240   3.0835917  42.0254394  23.3439187   4.4278185  43.1658003
  23.6339213   1.4416172  43.9131347  24.9070081   2.6494677  43.9747402
  22.2957997   2.6906540  45.6173813  23.6561636   3.8079293  45.8370306
  23.8223200   2.2145913  47.6754657  23.5435680   0.8613446  46.6271640
  25.9473242   2.7979834  46.3959181  25.6486718   1.1481097  45.6177675
  25.7083449   1.4481471  48.6481115  26.1422548   0.0690873  47.5790626
  27.2351603   1.3445857  47.8575584  44.5056266  20.6007424  25.3192127
  45.1764931  20.6454716  26.7490261  44.1129139  20.2193683  27.7539547
  44.3937992  20.5381875  29.2428158  43.0761659  20.9399603  29.9723079
  42.3439356  19.6828817  30.3885277  44.1939719  19.5790849  25.0696533
  45.1975259  20.8449295  24.5038364  43.6026509  21.2203377  25.2564609
  45.9989840  19.9216972  26.8024013  45.4434253  21.6833759  26.9829052
  43.9265425  19.1385076  27.7399681  43.1873448  20.7377112  27.4749553
  44.8756943  19.7500021  29.8341968  45.0101398  21.4455428  29.2479370
  42.4270670  21.6273382  29.4160965  43.3379145  21.4917848  30.8834427
  42.8625288  19.1045111  31.1629570  41.3906442  19.9151270  30.8789242
  42.2614775  19.0832615  29.4737289  21.7583449  46.4950514  53.9273292
  21.7942908  47.7462314  54.7043289  20.6444781  47.9033398  55.7104885
  20.8080618  49.2481031  56.4773368  19.9033949  49.2669340  57.7219529
  20.2150080  50.4215057  58.6041565  20.9587748  46.5401665  53.1777679
  21.6886580  45.5724897  54.5165774  22.6628325  46.5030857  53.3068201
  22.7918398  47.8492299  55.1487137  21.6874888  48.5424896  53.9574978
  20.5838930  47.0149023  56.3509560  19.7753145  48.1412430  55.0850727
  21.8400328  49.4792474  56.7685389  20.5813563  50.1010079  55.8259124
  20.2525084  48.4436292  58.3571522  18.8873923  49.0967951  57.3451471
  20.1024878  51.4155588  58.1542811  19.6331904  50.4105744  59.5339723
  21.2811396  50.2682039  58.8116510  23.5598866   9.8685623  12.9963339
  24.0792633  10.1402746  11.6292675  25.5945584   9.7359052  11.5752824
  26.1494347  10.0456577  10.0997889  27.4083897   9.2730565   9.7640965
  28.5669199   9.5623489  10.7057886  23.7806317  10.6120363  13.7720268
  23.7610928   8.8709627  13.4056003  22.4729306   9.9631839  12.8833626
  23.4969460   9.4901042  10.9649065  23.9135319  11.1707960  11.2919965
  25.6216313   8.6492944  11.7227080  26.1198403  10.2649980  12.3798564
  25.4759270   9.7029930   9.3047047  26.3116242  11.1304493  10.1108110
  27.6766707   9.4594865   8.7169771  27.2249171   8.1929727   9.8183940
  28.4349228   8.9595399  11.6126454  29.5473782   9.2983470  10.2908259
  28.7266432  10.6219073  10.9403403  27.2807860  60.9886899  29.9376228
  28.2507157  59.9510131  30.5834797  29.4708680  59.7722144  29.6127517
  29.2569255  58.6618915  28.5804661  30.2775015  58.6539016  27.4305027
  30.1866283  57.4431834  26.4846885  27.8512348  61.7835050  29.4415920
  26.6007284  61.3910871  30.6984031  26.7722201  60.3529925  29.2024753
  28.6615590  60.3589301  31.5151508  27.7969951  58.9851146  30.8371818
  30.3434672  59.4868331  30.2130211  29.7871975  60.7274165  29.1760433
  29.0364489  57.6384826  28.9079044  28.3328294  58.7767768  28.0007789
  31.2340497  58.6649242  27.9672382  30.2130098  59.5451560  26.7943409
  29.2163834  57.2495856  26.0110481  31.0373773  57.4465041  25.7922905
  30.4452047  56.5602374  27.0819595  42.9604120   8.1165831  53.2066580
  43.2871198   7.7648547  54.6110715  41.9819898   7.8561156  55.5720030
  42.3773488   7.7694285  57.0629819  41.0847787   8.1466563  57.9149241
  41.3722562   8.4981577  59.3843481  42.3879842   9.0522578  53.2119862
  42.4063520   7.4033816  52.5841228  43.8345174   8.4558318  52.6374127
  43.6966009   6.7598135  54.7704703  43.9645185   8.4849837  55.0861875
  41.2954511   7.0452158  55.2994296  41.4986486   8.8149912  55.3481054
  42.7290220   6.7546351  57.2859389  43.1780080   8.4614336  57.3515428
  40.4718923   7.2377474  57.9529339  40.4740800   8.9264872  57.4436493
  42.0022287   7.7215292  59.8350981  42.0321149   9.3683150  59.4873149
  40.5287961   8.6296256  60.0731799  54.4146696  11.8133509  43.5313513
  54.7339607  12.3977968  44.8724167  56.1799279  12.0321009  45.2201711
  56.6822010  12.5200388  46.6451437  56.0440264  11.9474680  47.8825533
  56.6205159  12.5431559  49.2328626  55.1918874  12.0856898  42.8068124
  53.5118118  12.3228724  43.1729862  54.2274271  10.7382090  43.6418344
  54.6310325  13.4889147  44.8270475  54.0147043  11.9701884  45.5816528
  56.9125643  12.3409731  44.4645025  56.2826963  10.9414179  45.2753107
  57.7179976  12.1940386  46.8001930  56.7505680  13.6140406  46.6860830
  56.0700999  10.8509333  47.8713981  54.9860702  12.2354624  47.8513261
  55.8274155  12.5169489  49.9901573  57.4450680  11.9283373  49.6140482
  56.9168597  13.5902102  49.0948574  34.3036934  53.4779436  48.6296055
  35.4724155  53.7133581  49.5863048  36.0741115  55.1359417  49.3829996
  36.8948894  55.5643661  50.5935318  37.4076305  56.9440939  50.5508715
  38.0144268  57.2853853  51.9995295  34.4939094  53.7656882  47.5883524
  33.3505722  53.9439203  48.9081976  34.0403133  52.4316599  48.4318382
  35.0551677  53.4648277  50.5698325  36.2870174  53.0003364  49.4096090
  35.1764522  55.7596647  49.2915260  36.6903244  55.0714557  48.4778406
  36.3212219  55.2751491  51.4826037  37.6902042  54.8199880  50.4648244
  36.6002861  57.6811316  50.4605405  38.1699730  57.0941593  49.7765905
  38.9014107  56.6964380  52.2633325  38.3590351  58.3266785  51.9874756
  37.2805095  57.2052271  52.8107864  48.2886154   8.2459836  37.0323131
  48.2672206   6.7409835  36.8040684  49.4789707   6.2216506  36.0140560
  49.4085103   4.7275281  35.6096161  48.2451302   4.3409515  34.5130012
  48.2614490   5.2531791  33.2591732  47.7476031   8.4177709  37.9709213
  47.7648717   8.7316976  36.1998680  49.3156353   8.6166425  37.1373947
  48.5254656   6.3939758  37.8120773  47.2939011   6.2901826  36.5746830
  50.3628260   6.4288383  36.6297367  49.6957790   6.9111514  35.1889675
  50.4039480   4.6358533  35.1580742  49.3931157   4.0250574  36.4519298
  47.2781078   4.2833734  35.0275314  48.5004360   3.3365836  34.1534794
  48.1088020   6.2959190  33.5634525  49.2337819   5.1363149  32.7651088
  47.4666201   4.9188476  32.5811889  22.4054371  30.7675815  20.2752435
  21.1886555  30.5345455  21.1611994  21.4971978  29.8492828  22.5233505
  20.1996724  29.6029792  23.3035295  19.2046811  28.5565820  22.7748688
  17.9210793  28.5127235  23.6200569  23.0982472  29.9172035  20.2676161
  22.9765622  31.6499725  20.5889185  22.0765129  30.9460903  19.2441604
  20.9324471  31.5771079  21.3861454  20.4192215  29.9845100  20.6056621
  22.1205117  30.5685230  23.0686615  22.0905777  28.9305358  22.4397152
  20.4991185  29.4172368  24.3422878  19.6135327  30.5297761  23.2774856
  19.6200215  27.5423923  22.7290170  18.9212719  28.7415996  21.7314909
  18.1880623  28.3905998  24.6769398  17.4069668  29.4643655  23.4376962
  17.2594067  27.6957326  23.3071478  38.0886480  13.9279828  14.3037803
  37.7791821  15.3745234  14.0006912  38.7333285  16.0691157  12.9739530
  38.1835214  17.4475357  12.5872081  38.8399125  17.9476312  11.3026054
  38.2454707  19.2750966  10.7631605  38.1334325  13.3348418  13.3821681
  37.3761026  13.4454193  14.9839285  39.1095334  13.8592916  14.6990893
  36.7848970  15.3625145  13.5376108  37.7947794  15.8466339  14.9906695
  38.9069449  15.4228089  12.1048529  39.7014924  16.1816509  13.4771288
  37.1163918  17.4256113  12.3343537  38.4793426  18.1027380  13.4156945
  38.7113329  17.2351596  10.4785660  39.9255895  17.9921356  11.4526565
  37.1631819  19.2009390  10.6008535  38.4602333  19.9915616  11.5654972
  38.6439015  19.5941315   9.7922511  39.1722189  33.2804933  26.2465599
  39.7883641  34.5785518  25.8179157  41.2492010  34.4982400  25.2031830
  41.9830202  35.8491054  25.1062668  41.3541381  36.8462558  24.1701286
  42.1382018  38.1983161  24.0981987  38.2391535  33.4736686  26.7899387
  39.8633679  32.7184024  26.8865249  39.0399245  32.6442638  25.3628738
  39.1044530  35.0939651  25.1324928  39.9383832  35.1630187  26.7339313
  41.0105051  34.0287919  24.2409809  41.8458846  33.7886653  25.7894104
  42.1424363  36.2426238  26.1176594  43.0199310  35.7299037  24.7689312
  40.3249513  37.0853439  24.4647472  41.4040096  36.3916087  23.1731336
  41.8347476  38.9791255  24.8063228  43.2316256  38.1566234  24.0215881
  41.8884525  38.6216865  23.1176012  42.5405269  11.2439876  32.8133533
  41.3984044  10.4855857  33.5575474  39.9924559  10.9009519  33.1404808
  38.9264833  10.0262275  33.8029983  38.9749204   8.5683904  33.3556831
  37.4704672   8.1213718  33.3923481  42.4743706  11.0670686  31.7328384
  43.5507459  10.9304915  33.1038139  42.5232551  12.3222008  33.0142200
  41.5164652   9.4091783  33.3826244  41.4975763  10.7591038  34.6151626
  39.8459627  11.0273261  32.0607765  39.8815974  11.8696628  33.6429737
  39.0598539  10.0375734  34.8916996  38.0530449  10.5832363  33.4423855
  39.6434416   7.9774366  33.9936817  39.2273160   8.5347848  32.2887428
  37.0118605   8.4452196  34.3346832  36.9331237   8.3769918  32.4708755
  37.3751623   7.0380874  33.5358990   9.5576322  37.0925743  48.8916504
  10.9843294  36.6224911  48.5931951  10.9905560  35.7168572  47.3883878
  12.2801440  34.7869017  47.3027374  11.9963162  33.5593817  46.3463012
  13.2552550  32.6451466  46.1491491   9.1220248  37.5279352  47.9839651
   9.4638636  37.7510712  49.7638771   8.9437678  36.2161905  49.1331302
  11.6325657  37.4971945  48.4595062  11.2300532  36.0560286  49.4997980
  11.0127947  36.3815882  46.5161335  10.0879357  35.0940792  47.3636018
  13.1698906  35.3714516  47.0384628  12.5164406  34.3211415  48.2673217
  11.5979550  34.0147440  45.4313461  11.1582291  32.9250395  46.6600134
  13.5243876  32.0860245  47.0536606  13.0479948  31.9475653  45.3284094
  14.2294371  33.0649359  45.8699762   2.8545240  34.3054869  26.3195717
   3.5602137  35.6532242  26.6445667   3.3058864  36.0913889  28.0827457
   3.6032607  37.5819409  28.3268806   3.5661632  37.8938114  29.8852874
   4.0465021  39.2979052  30.3645126   3.2085078  33.5667746  27.0490848
   3.0840595  33.9423601  25.3102943   1.7601488  34.3532889  26.3765442
   4.6140034  35.5917303  26.3463470   3.1609580  36.3164789  25.8674652
   3.7978562  35.3570130  28.7322456   2.2206552  35.9762051  28.1931831
   4.5402734  37.8091271  27.8038284   2.8417065  38.1891100  27.8223297
   4.1372289  37.1745217  30.4850322   2.4926528  37.8420851  30.1045791
   4.1302242  39.3141558  31.4580929   5.0400080  39.6220238  30.0312225
   3.3968048  40.1290171  30.0639507  16.5294911  32.2867561  15.7227876
  16.5567891  33.1096750  14.4283355  16.8422295  34.6217552  14.6270860
  16.9837014  35.3169246  13.2671321  17.2864205  36.8265052  13.5322683
  17.0557076  37.6930919  12.2755821  15.7398678  32.6884523  16.3695715
  17.5207764  32.3383098  16.1895693  16.3259083  31.2546125  15.4122517
  17.2406269  32.7143865  13.6672170  15.5461632  32.9653201  14.0271056
  17.7723175  34.7347865  15.1974809  16.0183522  35.0565811  15.2061761
  17.6505276  34.7709880  12.5885494  16.0085503  35.1828685  12.7830847
  18.2649914  36.9086910  14.0209773  16.6153523  37.2458225  14.2918942
  17.3441197  38.7429004  12.4094179  17.5202328  37.2124992  11.4058490
  15.9726769  37.7025276  12.1019519  46.6539188  22.7042811  44.9301101
  46.0599685  22.1369707  43.5561401  47.1354614  21.3489210  42.7774173
  48.4378629  22.1035750  42.3896944  49.3775860  21.3783056  41.4241821
  49.3804622  19.8651430  41.5907337  47.1294800  21.9044687  45.5109131
  45.8700214  23.1448271  45.5582935  47.3150631  23.5618231  44.7548629
  45.2236992  21.4718783  43.8041240  45.6619640  22.8915789  42.8666860
  46.6084820  20.9289000  41.9119331  47.3016639  20.4241011  43.3433448
  48.1005712  23.0524065  41.9547893  48.8890310  22.2399275  43.3801738
  50.4164444  21.7218134  41.5014145  49.0295654  21.6093085  40.4099304
  50.1414171  19.3425429  40.9982654  49.5750681  19.6828024  42.6547214
  48.4299703  19.3695910  41.3579590  14.2813990  54.8585131  39.7557384
  15.0165884  53.7452118  39.0122635  14.7496884  52.3780911  39.6544792
  15.4955799  51.2721500  38.8504783  15.4070627  49.8711078  39.5159580
  16.1016133  48.6693303  38.8026535  14.6721318  55.8130352  39.3823635
  14.5471747  54.8262994  40.8194668  13.2171337  54.6722705  39.5664150
  14.5456583  53.6953132  38.0228569  16.0877640  53.9296162  38.8647281
  13.6817868  52.1654179  39.7869446  15.0827400  52.3903963  40.6995231
  14.9926111  51.1953013  37.8787243  16.5609133  51.4802952  38.6925861
  14.4040081  49.4652556  39.6958362  15.8991654  49.8985736  40.4958927
  16.1741030  47.7167849  39.3417179  15.5886843  48.5318544  37.8428642
  17.1452830  48.9529922  38.6196815  19.8006582  42.1919837  21.1426714
  20.3515858  43.4583755  20.4667909  20.4653246  44.6204734  21.4094036
  19.0841960  45.2052436  21.7684515  19.2715992  46.2877956  22.9080742
  17.8634133  46.9168658  23.2851770  20.1783821  41.3973174  20.4876716
  18.7148394  42.3140082  21.0462501  20.0805761  42.1066222  22.1998136
  21.3667398  43.2608733  20.1012171  19.6534249  43.6702323  19.6477163
  21.0553238  45.4046893  20.9194057  20.9745219  44.3287368  22.3361175
  18.5767469  45.6626811  20.9102934  18.3830485  44.4561896  22.1563976
  19.9850382  47.0792117  22.6475790  19.6186947  45.7637401  23.8070076
  17.6531319  47.7562633  22.6110971  17.0462174  46.1856322  23.2591341
  17.8266920  47.3445296  24.2946060  26.1677443  47.0605960  26.4504001
  24.6339051  46.9256644  26.5434501  24.0932611  46.8436294  27.9325702
  22.5629709  46.5852656  28.1412494  22.1101261  46.3225036  29.6261375
  22.5311923  47.5205608  30.6305015  26.4733948  47.4378123  25.4667976
  26.6512260  46.0763106  26.4750240  26.6302981  47.7081161  27.2053516
  24.2299880  47.8521037  26.1171291  24.3864539  46.0053001  26.0004108
  24.4438061  47.7473292  28.4460247  24.6128299  46.0396247  28.4681232
  22.0307004  47.4310660  27.6890362  22.2958514  45.7341399  27.5029514
  22.5974655  45.4101081  29.9911392  21.0274616  46.1503520  29.5888260
  22.0620786  47.3934684  31.6138485  23.6280027  47.5342956  30.6333339
  22.1251036  48.4664474  30.2515781  23.5342869  54.8431964   6.9990996
  22.3952878  55.6112895   7.7201939  21.2404898  55.8540206   6.7091317
  20.5774812  54.5865245   6.0765599  20.0413274  53.6347194   7.2431395
  19.3876681  52.4221625   6.5713270  24.5193235  55.0899177   7.4138553
  23.7716579  55.2159286   5.9951492  23.3335467  53.7742515   6.8567680
  22.0526637  55.0726695   8.6122070  22.6668666  56.6030459   8.1021040
  21.6610712  56.4079146   5.8608970  20.5250978  56.5211005   7.2055270
  19.7410812  54.8146434   5.4045544  21.3911337  54.0825305   5.5406959
  19.2470910  54.1674190   7.7803633  20.8307324  53.2732120   7.9134688
  18.5620057  52.7401729   5.9229855  20.1452553  51.8298621   6.0436607
  18.9649495  51.7806449   7.3542405  31.4148308  10.3291517  31.9847591
  31.8546196  11.5068832  32.9006012  30.6733853  12.1124282  33.7564705
  30.2769419  11.1632429  34.8311909  29.2873751  11.8013664  35.7507503
  29.1835457  11.0735598  37.1434315  32.0854679  10.2755370  31.1184089
  30.4135443  10.6253863  31.6488121  31.3877722   9.3821245  32.5375755
  32.7569672  11.1781431  33.4305923  32.1909520  12.2622447  32.1798351
  29.9300867  12.4540725  33.0257328  31.0153300  13.0473905  34.2170265
  29.7436501  10.3145242  34.3856972  31.1126219  10.8669572  35.4769848
  28.3584515  11.9403420  35.1842125  29.4482714  12.8597274  35.9898613
  29.1483380  10.0069518  36.8898590  30.0998560  11.2306400  37.7255752
  28.4020087  11.4437108  37.8182533   8.5654518  31.9825861  45.4997789
   8.1533744  32.4336083  46.9287445   8.1696098  31.3570311  47.9839040
   7.7623803  31.7631714  49.4220916   8.3951747  33.0558779  49.9752666
   8.4460437  33.1231053  51.5070845   8.7131603  32.8742001  44.8781692
   7.7059319  31.4551527  45.0682356   9.4410012  31.3218863  45.5091154
   8.8145654  33.2680027  47.1929533   7.1492359  32.8700421  46.8622553
   9.1119358  30.8067038  47.8727628   7.4730723  30.5774214  47.6518833
   6.6669452  31.7738878  49.4777395   8.0583584  30.8885576  50.0142395
   7.8687584  33.9426615  49.6015150   9.4202888  33.1380484  49.5937168
   7.4253194  33.0856411  51.9069697   8.9868495  32.2625410  51.9195725
   8.9924905  34.0111811  51.8475362  45.3989902  46.1892588  41.1327907
  44.1868721  46.4506825  40.0766269  43.4265095  47.8267679  40.2255851
  44.3755260  49.0226073  40.0160572  43.6605316  50.3831436  40.4541294
  43.7642589  50.5493054  41.9949543  45.7465568  45.1696973  40.9257080
  45.0299240  46.1331037  42.1642095  46.1950660  46.9438736  41.1364414
  44.6648327  46.4002016  39.0906269  43.5300918  45.5779016  40.1770565
  43.1627174  47.8593920  41.2897941  42.4617763  47.8358088  39.7036659
  45.2713428  48.8174321  40.6148979  44.6076389  48.9841318  38.9446861
  42.6130920  50.3679533  40.1288025  44.1220947  51.2844686  40.0325119
  43.0945278  51.3114404  42.4118482  43.4487396  49.6425750  42.5254966
  44.7910324  50.7539975  42.3221056  48.3718162  21.0278647  56.0553335
  47.6307331  20.6137869  57.2882977  48.5258785  20.1146815  58.4019219
  47.6851507  19.9416926  59.7118696  47.6551834  21.3016112  60.4685456
  46.7486149  21.2214319  61.6922654  48.6784616  20.1678335  55.4474672
  49.2107797  21.7009642  56.2704320  47.6723200  21.5960219  55.4299580
  47.1080032  21.4509737  57.7669011  46.9078155  19.8076460  57.1130323
  49.4367901  20.7173407  58.5030794  48.8261867  19.1035711  58.1008264
  46.6928535  19.6463873  59.3494742  48.1597677  19.2807543  60.4474627
  47.3652607  22.1556284  59.8442148  48.6608845  21.5249788  60.8451955
  47.1396251  20.3841765  62.2832843  46.6877647  22.1436426  62.2830397
  45.7697883  20.9104998  61.3070220  29.3567774  38.5271198  60.2000403
  29.6717169  37.2783987  61.0028290  28.8890669  37.1564905  62.2933866
  29.1395190  35.8846256  63.0903436  28.7594893  35.9286053  64.6242625
  29.0114596  34.5405638  65.2875621  28.3859312  38.3741924  59.7129406
  30.0763438  38.7124998  59.3931650  29.3453848  39.4267809  60.8274719
  29.5450709  36.4243786  60.3262192  30.7401888  37.3387491  61.2434863
  27.8073923  37.2839710  62.1633126  29.3027518  37.9274847  62.9549171
  28.5703051  35.0883772  62.5951926  30.2193701  35.6943638  63.0601670
  27.7314818  36.2814686  64.7721721  29.3715803  36.6731579  65.1478893
  28.3738158  33.7087490  64.9640123  30.0433008  34.2703230  65.0316960
  28.8609125  34.7219050  66.3588421   8.5858090  33.2587473  35.9400703
   8.2768156  33.3462488  34.4484741   7.8715255  34.7987101  34.0006286
   6.4594657  35.2399904  34.2736885   5.2734484  34.4110920  33.9934265
   3.9250242  35.1297667  34.4142086   9.4472587  33.8793547  36.2156326
   8.8606708  32.1994383  36.0142109   7.6839664  33.4950850  36.5180103
   9.1830141  33.0428955  33.9099857   7.4989664  32.6205113  34.1811744
   7.9336860  34.7951557  32.9054977   8.6112001  35.5449726  34.3155357
   6.5918271  35.4978935  35.3315899   6.2348692  36.1775400  33.7504818
   5.2817030  33.4450524  34.5129348   5.3220019  34.1193316  32.9371559
   3.0575413  34.4835455  34.2323772   3.8676514  35.4098503  35.4731952
   3.8002518  36.0262539  33.7945778  40.6574169  19.8895666  51.7077209
  41.1720749  21.2397539  52.1704098  42.7210575  21.2850115  52.2306859
  43.3078647  20.2630980  53.2094742  44.8278461  20.4648630  53.3396327
  45.4549442  19.3267138  54.0928737  40.5496765  19.2620985  52.6009514
  41.2660137  19.5288298  50.8694674  39.6508613  20.0460169  51.3008277
  40.8091236  22.0550787  51.5326792  40.7157303  21.4447081  53.1465937
  42.9719825  22.2911036  52.5884630  42.9881016  21.0279829  51.1982996
  42.8413330  20.4848902  54.1771244  43.1040016  19.2193510  52.9407345
  45.0317150  21.4804156  53.7005741  45.2303043  20.3877794  52.3221485
  45.1197582  18.3606035  53.6960489  46.5504890  19.3516390  54.0443873
  45.1228100  19.3589346  55.1377834  23.2615244  49.0100437  43.3127214
  22.4197008  50.0478823  44.0797292  22.8785269  51.4278733  43.6500313
  22.0682413  52.5179927  44.3857109  22.3675768  53.9583003  43.9519092
  23.7734129  54.5392310  44.4551908  24.3285315  49.0875621  43.5549547
  23.1673205  49.2990738  42.2587873  23.0252211  47.9469210  43.4435827
  21.3787310  49.8540945  43.7933370  22.6455462  49.8681600  45.1379739
  22.5744078  51.5497436  42.6032030  23.9399988  51.6345598  43.8337547
  20.9874441  52.3363692  44.3400881  22.3178618  52.5257241  45.4538023
  21.6389582  54.6106107  44.4486839  22.1673701  54.1289909  42.8870289
  24.1054938  55.4485571  43.9394046  23.8123457  54.6468365  45.5461055
  24.5805971  53.8345077  44.2206461  13.1895768  24.9402376  26.0852630
  13.6236149  26.3771239  26.6468971  13.4954773  26.4580808  28.1605995
  14.7520501  25.8656974  28.9291713  14.6325299  25.9500132  30.5104358
  15.7268464  25.0973740  31.1594551  13.5034176  24.8716030  25.0364597
  12.0964524  24.8553830  26.1179531  13.6763283  24.2045822  26.7372387
  14.6813542  26.5747199  26.4339760  12.9893624  27.1413827  26.1812523
  12.5678574  25.9484916  28.4487446  13.3634335  27.4895635  28.5095985
  15.0215985  24.8514042  28.6102016  15.6375538  26.4197340  28.5943344
  13.6423432  25.6217857  30.8495300  14.8109661  26.9931121  30.7990482
  15.6327931  24.0659323  30.7982471  16.6659123  25.5753336  30.8546646
  15.6081005  25.1069775  32.2498634  24.3861157  34.3447786  11.7476189
  25.7482945  33.8294635  11.1881442  25.8539349  32.2751375  11.0812757
  27.1402356  31.8425765  10.3340967  27.4360081  30.3552881  10.3451615
  27.8770262  29.7500968  11.6810553  24.2937676  35.4341159  11.6581409
  24.3717419  34.1318927  12.8235662  23.6031510  33.7209688  11.2992654
  25.8072792  34.2139984  10.1625502  26.6738984  34.2111326  11.6362260
  24.9367272  31.9510951  10.5744057  25.8550640  31.9295345  12.1223085
  27.1142575  32.1838651   9.2919655  28.0062243  32.4355007  10.6530028
  28.1627718  30.0736032   9.5733705  26.4488522  29.9841333  10.0435720
  27.9296366  28.6665130  11.5189805  28.9217450  29.9509092  11.9483135
  27.1865927  29.9582801  12.5075872  10.4132435  36.0993845  58.1670706
   9.3533523  34.9927056  57.8902257  10.0157854  33.6492254  57.5949409
   8.9527757  32.5637524  57.3548196   7.9302690  32.8431275  56.2012822
   6.9851420  31.6498587  55.9917001   9.9201796  37.0677406  58.3166182
  11.0462973  36.1641333  57.2736252  11.0384934  35.9850075  59.0610345
   8.5528066  35.0097601  58.6399063   8.8451884  35.3003046  56.9680859
  10.5559504  33.3990795  58.5162656  10.6751349  33.6619961  56.7184197
   9.5091564  31.6196215  57.3074261   8.3880207  32.4557192  58.2889347
   8.4667279  32.9757235  55.2537486   7.3757026  33.7193339  56.5589263
   6.2086341  31.8376057  55.2400512   7.6309674  30.8293192  55.6558372
   6.4931853  31.4633486  56.9541882  28.9180266  35.3022170  20.7054746
  28.6917769  34.4763675  21.9712293  29.2986437  33.0311008  21.8046491
  30.8375813  32.8941760  21.5842064  31.7395064  33.3517204  22.7045372
  33.2339522  33.5360828  22.3758009  28.2070128  36.1358238  20.6530121
  28.6853854  34.6315418  19.8692558  29.9516131  35.6633144  20.7725752
  29.0617491  35.0036502  22.8590830  27.6190115  34.3498264  22.1618927
  28.7757622  32.5999427  20.9421594  28.7802159  32.4778943  22.5973566
  31.1398407  31.8787284  21.3001573  31.0226685  33.5809789  20.7492006
  31.6750733  32.6119542  23.5118683  31.3703457  34.3057828  23.1003578
  33.4655816  34.0899511  21.4577768  33.6986863  34.2406135  23.0764063
  33.8589398  32.6355481  22.4159973  46.3674579  41.1424296  51.0751025
  46.6811901  39.9918329  50.0302717  45.7601295  39.8931434  48.7352802
  46.0961090  38.7167675  47.8170082  45.2028404  38.7600281  46.5600616
  45.5242077  37.5001290  45.7019855  47.0648037  41.1077954  51.9210960
  45.3394676  40.9015429  51.3724224  46.5011993  42.1096079  50.5752336
  47.6365276  40.1785323  49.5246412  46.8846203  39.0995810  50.6349961
  45.8676182  40.8515503  48.2126981  44.7296539  39.7541754  49.0845653
  47.1664005  38.6097910  47.6020109  45.7879501  37.8742611  48.4482099
  45.3066002  39.7215712  46.0425197  44.1191173  38.7120411  46.7226392
  44.6838718  37.1287300  45.1027424  46.3543087  37.6651842  45.0042192
  45.8398147  36.6267998  46.2858335   6.5116722  24.2857020  42.9702255
   5.7260725  24.4195158  41.6375648   4.9322915  25.7411616  41.6376945
   4.2100963  26.0031626  40.2988102   3.5822891  27.3781759  40.3720199
   2.1718428  27.3636019  39.6420166   5.7721340  24.4674780  43.7596761
   7.1816652  25.1504118  43.0513136   6.9791820  23.3062861  43.1295311
   6.4231426  24.4609568  40.7916538   5.0519376  23.5706522  41.4697506
   5.6264047  26.5789435  41.7774097   4.1686015  25.7372896  42.4250681
   4.7631378  25.8990977  39.3572666   3.4817395  25.1833136  40.2757179
   4.3264520  28.1019671  40.0177070   3.4159151  27.6477282  41.4221870
   1.8149024  28.4006483  39.6598541   2.1032696  27.0695097  38.5875045
   1.3713757  26.8511851  40.1896259  44.1425148  46.2121821  32.3901016
  45.1190544  45.2932567  31.7508136  45.7864681  45.7520766  30.4899990
  46.9180008  44.7595682  29.8898937  47.3271843  45.0604014  28.4098407
  48.0824857  46.3831632  28.1944496  43.6260925  45.7332585  33.2310116
  43.4031788  46.5328098  31.6459457  44.5904270  47.0916541  32.8687374
  45.8606315  45.0816407  32.5308582  44.5441795  44.3748009  31.5800869
  46.2961078  46.7066733  30.6694500  45.0597778  45.9982022  29.7060768
  47.8040148  44.7243924  30.5355961  46.6128345  43.7098388  29.9800903
  46.4107147  45.0377302  27.8075477  47.9536949  44.2020511  28.1379768
  48.9539934  46.4781818  28.8537189  48.4012781  46.5603605  27.1599628
  47.5037857  47.2589241  28.5127880  30.2883140  37.4065253  30.6410624
  30.5724890  36.3848059  31.7643933  30.7238143  37.0257193  33.1609693
  32.0450781  37.8035099  33.3222531  32.1839408  38.4272575  34.7221391
  33.4418013  39.3080048  34.7752490  31.1444357  38.0709242  30.4945344
  29.4066526  38.0194148  30.8738814  30.1026982  36.8931463  29.6902962
  29.7536753  35.6609061  31.8053216  31.4764101  35.8136154  31.5193292
  30.6910285  36.2344953  33.9216549  29.8722905  37.6895978  33.3596347
  32.8869786  37.1214168  33.1599538  32.1176106  38.5949372  32.5668623
  32.2530262  37.6329953  35.4767185  31.2982579  39.0300845  34.9678832
  33.5872801  39.7136860  35.7764883  34.3320575  38.7221701  34.5080636
  33.3496827  40.1451061  34.0718065  37.2008387  13.8901711   9.6122158
  36.0780984  13.2172723  10.3991320  35.6564933  11.8988614   9.6661325
  34.6645609  11.0885206  10.4493497  33.3081833  11.7687798  10.7570446
  32.6695362  12.4064060   9.5772088  37.3568040  14.8657272  10.0888243
  36.8913967  14.0665975   8.5747626  38.0763456  13.2372556   9.5102917
  36.4201900  12.8777080  11.3844538  35.2078987  13.8844319  10.4281583
  36.5534254  11.3202367   9.4133444  35.3064510  12.1114416   8.6485522
  34.4516398  10.2346864   9.7945051  35.1295058  10.6505785  11.3411026
  33.4414879  12.4648996  11.5942047  32.5680252  10.9945798  10.9936140
  31.5820042  12.5194488   9.6648753  33.1885582  13.3651600   9.4564342
  32.7598425  11.8835717   8.6171685  15.1151520  18.2568481  11.9743049
  15.0150200  17.1038702  13.0022519  15.1850315  17.5182819  14.4674137
  14.9752404  16.3769043  15.5271380  13.5660683  15.8114233  15.7954986
  13.7250401  14.5812772  16.7493427  14.2715718  18.9579107  11.9657185
  15.2100884  17.8403532  10.9640038  16.0011784  18.8776250  12.1553672
  14.0368077  16.6843852  12.7370651  15.7976128  16.3632498  12.7967561
  14.5657936  18.3959321  14.6898182  16.2209546  17.8724981  14.5351599
  15.5003067  15.5224226  15.0828889  15.4668862  16.6209398  16.4768350
  13.0898949  15.3640662  14.9144075  12.8886391  16.6003338  16.1446407
  14.0379254  14.9487586  17.7343576  12.7352177  14.1112237  16.7992456
  14.3191964  13.7535177  16.3431614  40.3695173   5.1592362  46.2685224
  39.0501508   4.7429497  45.6682064  37.7520799   5.0527546  46.4934913
  37.6214952   4.1410134  47.6871139  36.1731424   3.8129857  48.0899059
  36.1173744   2.9389965  49.3179027  40.3101758   6.2473814  46.3934156
  41.1867685   4.8581841  45.6016962  40.4538431   4.5736210  47.1921741
  38.8571328   5.2766621  44.7295458  39.0687246   3.6674797  45.4532205
  36.9224243   4.9209979  45.7881519  37.8265266   6.1165755  46.7502662
  38.0714874   3.1728451  47.4354259  38.1756954   4.5542481  48.5387537
  35.6231279   3.2883618  47.2990553  35.6024217   4.7482369  48.1425726
  36.5551071   3.5864861  50.0875384  35.0946330   2.5948479  49.5147583
  36.7059459   2.0275385  49.1565735   6.5748060  37.2096054  58.2933702
   5.8333514  37.7845776  57.1668851   6.4494564  37.3419754  55.8328823
   5.7392614  37.6664431  54.5441252   6.4251220  37.2738211  53.1918933
   6.0533235  35.8953697  52.8169824   7.6588208  37.3765938  58.3081002
   6.4292924  36.1274979  58.1882580   6.1797626  37.4424221  59.2898261
   4.7603130  37.5637333  57.2217146   5.9069960  38.8658125  57.3362883
   6.5227105  36.2493031  55.8952746   7.4853875  37.6674168  55.6775626
   4.6918130  37.3434298  54.5854088   5.6968162  38.7625210  54.5436315
   7.5066998  37.4527695  53.2286393   6.1183779  37.9040043  52.3481118
   6.1225631  35.6809752  51.7434694   6.6774714  35.1977360  53.3887650
   5.0371620  35.6373608  53.1395275  21.9888210  51.6033721  17.6109951
  22.3282420  51.5130553  16.1586197  23.1439809  52.6518130  15.5754822
  24.6715092  52.5860057  16.1043813  25.5141408  53.6313758  15.3546241
  26.9929828  53.3384490  15.5471990  21.1834161  50.9044528  17.8679512
  21.5905541  52.5802722  17.9113920  22.8731045  51.4270644  18.2356174
  22.9880524  50.6558223  15.9769552  21.3717634  51.4044566  15.6327446
  22.6582827  53.6106296  15.7944734  23.2927852  52.4368033  14.5102022
  24.6543013  52.9105258  17.1520355  25.0572392  51.5697227  15.9574869
  25.2261469  54.5663085  15.8507602  25.2948503  53.6836085  14.2811353
  27.7204227  54.1284785  15.3238752  27.2526135  53.1586318  16.5976503
  27.4249009  52.4795871  15.0190003   7.4174508  13.2199233  45.4614670
   6.4563522  12.2174170  44.8193266   6.9758987  10.7635920  44.7609207
   8.3845281  10.7553523  43.9806091   8.8381366   9.3461173  43.5663006
   8.6956691   8.4312975  44.8184625   6.9603795  14.1967490  45.6616909
   8.2528476  13.3324740  44.7595874   7.8746175  12.8763411  46.3974916
   5.5040864  12.2091906  45.3636810   6.2268037  12.5851405  43.8117172
   6.2166948  10.0636370  44.3909685   7.1031341  10.4414942  45.8017151
   8.3354444  11.2283080  42.9921295   9.1904229  11.1767523  44.5939199
   9.8922090   9.3986113  43.2673599   8.1779346   8.9833643  42.7689707
   9.3354472   7.5669806  44.6020633   9.0092553   8.9390280  45.7388231
   7.6692523   8.1091711  45.0326997  43.4961277  30.2874675   2.0270145
  42.1756064  31.0082536   2.1614020  40.9313175  30.2910781   2.6856783
  41.1704803  29.9742933   4.1477137  39.9863664  29.5460964   5.0277498
  40.4283055  29.0219512   6.3660242  43.4388452  29.3884073   1.4012358
  43.8311051  29.9222274   3.0055745  44.2048508  30.9916740   1.5742476
  42.4136259  31.8703266   2.7965162  41.9808909  31.4275184   1.1666696
  40.5955266  29.4197526   2.1101568  40.1163331  31.0251031   2.6997388
  41.8826525  29.1437736   4.0686772  41.7019162  30.7335477   4.7344830
  39.6275765  28.6004014   4.6033430  39.1718935  30.2789159   5.0806706
  39.5470477  28.5704646   6.8379733  41.0615204  28.1299901   6.2845681
  40.8838626  29.8136773   6.9733399   6.2498648  21.4415285  37.1248733
   6.4656403  21.2953341  35.6494533   7.1287930  19.8667242  35.3878471
   7.4182002  19.5707457  33.9363586   8.5061452  20.3864214  33.1713745
   8.4158361  20.1015894  31.6320106   7.1471627  21.1621897  37.6905739
   5.5278127  20.7537787  37.5818531   5.8865802  22.4196150  37.4633381
   5.5818968  21.5177290  35.0389396   7.1910865  22.0810034  35.4052345
   6.6957528  19.0043146  35.9093048   8.0865366  19.9021952  35.9213802
   7.7927830  18.5397875  33.9382717   6.4796908  19.6125853  33.3701069
   9.4957573  20.2331450  33.6189987   8.2070348  21.4286692  33.3370334
   9.1900499  20.6322882  31.0644371   8.5692174  19.0241587  31.4948684
   7.4344456  20.4502337  31.2877628  32.9604336  10.6020890  37.9721134
  34.4342152  10.8225456  38.2468345  35.3561989  10.3567357  37.0703914
  34.9320103  11.0185247  35.6401279  34.9234959  12.6008201  35.5938080
  35.1275693  13.2269264  34.2129715  32.5485112  11.3605895  37.2952202
  32.3248373  10.6150942  38.8660038  32.8768317   9.6097217  37.5123260
  34.3475357  11.9076801  38.3815639  34.7446152  10.4053979  39.2126663
  35.3431021   9.2645870  36.9692562  36.3928625  10.5659852  37.3614815
  35.6959030  10.7856145  34.8881901  33.9363028  10.6426478  35.3746460
  35.6382762  12.9243207  36.3603752  33.9436728  12.8647499  36.0103119
  36.1711193  13.2433582  33.8754452  34.6802470  12.5431834  33.4811332
  34.5812622  14.1698256  34.0877350  53.4531008  29.4851661  32.2070110
  52.0807358  30.0930648  32.5576084  50.9406048  29.0233264  32.5415905
  49.6027652  29.6564136  33.0693596  48.4807879  28.6494794  33.1680172
  47.1879045  29.1403127  33.8350303  54.2649809  30.1980853  32.0178364
  53.3555981  28.8424850  31.3234718  53.7742926  28.7929397  32.9949539
  52.2499339  30.4981656  33.5628269  51.7868601  31.0110517  32.0340374
  51.1616684  28.0586152  33.0145061  50.6963269  28.7042241  31.5209568
  49.8396322  30.1183296  34.0356510  49.3085863  30.4799896  32.4072616
  48.8297979  27.7655721  33.7158191  48.2395097  28.3299642  32.1467998
  46.3271958  28.4719415  33.9601028  47.4608675  29.4703393  34.8448627
  46.8006500  30.0783544  33.4187324  52.7877594  37.2891021   4.3831234
  52.9855667  36.3597007   5.5360084  54.3296210  36.4442401   6.3232187
  54.2664467  37.4774547   7.4554446  54.4264876  38.8761077   6.9530575
  54.5829617  39.8751273   8.1208053  52.2920834  38.2196174   4.6858385
  51.9302269  36.9935851   3.7662790  53.7063261  37.5596404   3.8481086
  52.0995928  36.4404540   6.1776617  53.0633580  35.3863254   5.0363317
  55.2132775  36.6045719   5.6934294  54.5625740  35.4991775   6.8289656
  53.3565689  37.3593231   8.0565738  55.0421673  37.2356391   8.1923113
  53.6213194  39.1871143   6.2761748  55.3487765  38.9317298   6.3618906
  53.5481831  39.9854846   8.4675691  55.2354990  39.5459342   8.9387386
  54.8015686  40.8999954   7.7966954  36.2696548  33.7980501  44.1019489
  37.6576000  33.3100073  43.5695030  38.8943306  33.7473309  44.3427412
  40.1691662  32.8564770  43.9372198  41.4535671  33.1164162  44.7284385
  42.7288910  32.3010380  44.3947183  36.1981445  33.5820267  45.1749870
  35.4590469  33.3478577  43.5159179  36.1639076  34.8797047  43.9535009
  37.6218086  32.2154600  43.6317465  37.7725502  33.5527250  42.5059873
  38.7654911  33.7275021  45.4318630  39.0409618  34.8066103  44.0985767
  39.9059063  31.8029139  44.0917856  40.3071266  32.9104378  42.8503687
  41.3235393  32.9008248  45.7960540  41.6477829  34.1958925  44.7426483
  42.9498878  32.1253416  43.3347742  43.5930515  32.8184931  44.8290626
  42.6327968  31.3290770  44.8939697  57.5306574  49.3465159  40.6654464
  58.9209700  49.9977407  40.9591171  58.6363450  51.0847864  42.0324365
  58.1421777  50.5917389  43.4529173  58.0124565  51.6991965  44.5119688
  57.1084667  51.1949982  45.6345092  56.8953605  48.8871647  41.4326393
  57.7962576  48.4342287  40.1173793  56.8636432  49.9862833  40.0746986
  59.6640380  49.2836340  41.3347370  59.4215685  50.3771004  40.0598499
  57.9092503  51.7280571  41.5218231  59.5546962  51.6803047  42.1044170
  57.1482697  50.1287467  43.4216968  58.8087559  49.7599246  43.7116615
  57.5027824  52.5490830  44.0417396  58.9985767  52.0066535  44.8810579
  56.1581431  50.7142932  45.3718340  57.6110831  50.5671117  46.3803808
  56.7499295  52.0663035  46.1961757  52.0562454  60.7510349  33.0572139
  50.6701542  61.3273432  33.2937252  49.6780029  60.1970074  33.4624950
  49.8881775  59.3558352  34.7630436  48.6701141  58.5039293  35.1109382
  48.9713321  57.5647967  36.2896091  52.6819893  61.4734528  32.5189315
  52.0439592  59.8032944  32.5051033  52.5234371  60.4767201  34.0109836
  50.6487528  61.9938862  34.1646167  50.3975569  61.9571097  32.4379932
  49.6498295  59.5220940  32.5982696  48.7026611  60.6846754  33.5811588
  50.7312694  58.6626017  34.6543609  50.2288652  60.0358860  35.5533954
  48.4643331  57.9226896  34.2037403  47.7883898  59.1485941  35.2117435
  49.0612961  58.2246782  37.1611892  48.1791206  56.8170235  36.4177658
  49.9086462  57.0267594  36.1021339  44.5792938  41.3655693  32.8067047
  46.0907226  41.3659732  32.9608604  46.6501632  39.9044401  32.6944706
  48.1734930  39.9488494  32.8027775  48.7830292  38.6802008  32.1820385
  48.1451746  37.3222439  32.7357094  44.3304077  41.0993430  31.7721187
  44.1980892  42.3724992  33.0163833  44.0743061  40.6082322  33.4187652
  46.5253139  42.0997703  32.2710334  46.3146015  41.6293595  34.0018684
  46.3246761  39.6064818  31.6902458  46.1164680  39.2016728  33.3459903
  48.5543285  40.9273655  32.4855091  48.5243145  39.9328253  33.8419410
  49.8604370  38.7408631  32.3787681  48.6212860  38.6794512  31.0971290
  47.0842834  37.2483933  32.4669201  48.6101471  36.3928520  32.3846809
  48.2835174  37.3491318  33.8235180  46.6996818  46.6948784  48.0255901
  46.0534836  45.3200175  47.6647646  45.0197159  44.9600210  48.7614538
  44.0947166  43.8410282  48.1983673  43.0152126  43.4379775  49.2746011
  42.4397999  42.0196793  48.9937526  47.7672220  46.6999425  47.7735607
  46.5245319  46.9101221  49.0868074  46.1326462  47.4318338  47.4437362
  45.4778877  45.3362379  46.7311603  46.8311458  44.5470397  47.6341192
  44.5026565  45.8633313  49.1076748  45.5538688  44.6033060  49.6506244
  43.6071811  44.1117406  47.2537967  44.7403255  42.9609730  48.0893346
  42.2151466  44.1622848  49.0784837  43.3509727  43.4967143  50.3171965
  41.5584770  41.9910752  49.6461631  42.1666446  41.8620107  47.9431736
  43.0619465  41.1974432  49.3679907  32.9807653  11.9701731  52.4474389
  31.8344926  11.7216895  51.4718615  30.7119684  10.8367465  52.0440499
  29.3458094  11.0216219  51.4200665  28.2799587  10.0153468  51.9329278
  27.1827068   9.7966177  50.9375283  33.4107971  11.0160925  52.7760636
  32.8115100  12.4699023  53.4091112  33.7765970  12.5182841  51.9283868
  31.4578523  12.7000811  51.1492583  32.2674550  11.2778857  50.5670020
  30.4841928  11.2015021  53.0531394  31.0357780   9.7934763  52.1436779
  29.1051826  12.0818102  51.5659677  29.5056390  10.9100840  50.3406207
  27.8293881  10.3353980  52.8804213  28.6972813   9.0365546  52.1993820
  26.7279395   8.8109019  51.0948264  26.4281406  10.5725996  51.1154916
  27.5119328   9.8174593  49.8914091  38.5175649  46.2926402  15.7412946
  38.0168497  47.6980701  15.6002205  37.9506079  48.3958698  17.0062721
  37.7873708  49.9377551  16.9457300  37.6431805  50.5000568  18.4184063
  37.2741906  51.9653659  18.4473484  38.2845332  45.7650524  14.8082693
  38.2511751  45.8539310  16.7107065  39.6025370  46.4391151  15.8089063
  38.7353903  48.2409091  14.9739492  37.0465738  47.6682849  15.0894673
  38.8967682  48.1671195  17.5118845  37.1606084  47.8639045  17.5504291
  38.5590202  50.4384742  16.3482111  36.8183619  50.1060844  16.4600580
  38.5947858  50.3953204  18.9538191  36.9447385  49.8834529  18.9973467
  36.2708718  52.1850963  18.0623033  37.3049437  52.4517665  19.4300268
  38.0627929  52.5095630  17.9133585  11.1324198  30.4967539  35.0959160
  11.8231327  31.8376248  35.3183281  13.3651182  32.0218689  35.4768459
  13.6843455  33.4787399  35.8808548  15.0896551  33.6169722  36.3529503
  15.6627819  34.9499342  36.0195514  10.9138672  29.8195345  35.9306595
  11.8225624  29.9838240  34.4148857  10.2608111  30.5702574  34.4340374
  11.4755652  32.5044272  34.5197269  11.4364521  32.2042525  36.2771045
  13.8589794  31.6521799  34.5698616  13.8619320  31.4591868  36.2766945
  13.4367592  34.0714476  34.9917061  13.0870716  33.8005526  36.7427684
  15.7630684  32.8654492  35.9229423  15.1899426  33.4404757  37.4309017
  15.1560652  35.7345583  36.5946953  16.7363379  34.9922144  36.2406379
  15.5373528  35.1450245  34.9474518  51.4544274  45.0918498  13.8690875
  52.3886944  45.7868076  14.8645914  51.5085608  45.9815498  16.1534460
  52.1704136  46.8954196  17.2688015  52.0427176  48.4472099  17.2180116
  53.0912634  49.1484428  16.2142914  51.8759161  45.1848789  12.8606799
  50.4473544  45.5262752  13.8854006  51.2252966  44.0510631  14.1288288
  53.2829358  45.1618152  14.9782498  52.7688853  46.7394004  14.4757331
  51.3238026  45.0002170  16.6073644  50.5332214  46.4036041  15.8818310
  51.8824259  46.4546314  18.2310684  53.2555996  46.7585712  17.1861456
  52.1710678  48.8171192  18.2426498  51.0664641  48.7890888  16.8529928
  52.9218174  48.9697433  15.1453932  52.9280650  50.2219119  16.3699205
  54.0621086  48.8073154  16.5941313  35.6871563  24.7713358  64.3858992
  37.1594997  25.1601698  64.1484181  37.5992542  26.2184756  65.1398613
  39.1052109  26.4902861  65.0098397  39.5689502  27.5111468  66.1166412
  41.0941177  27.7690203  66.3675396  35.0862480  25.6716978  64.2085659
  35.4767376  24.4635908  65.4175030  35.3572708  24.0548384  63.6236679
  37.8080345  24.2918017  64.3173024  37.3105503  25.4389860  63.0983540
  37.4180923  25.7358877  66.1080963  37.0610920  27.1733057  65.0965888
  39.6872841  25.5626223  65.0716521  39.2264000  26.9585631  64.0253503
  39.1475578  27.2049563  67.0819723  39.0554748  28.4634764  65.9360816
  41.3248115  28.4343703  67.2085315  41.7193409  26.8689081  66.4130861
  41.3810917  28.3341868  65.4723169  49.2661544  28.1533294   0.5252183
  48.6134263  26.8269496   0.1100853  47.5612227  26.9719854  -1.1209681
  46.9140200  25.6387062  -1.6450999  45.6210824  25.7875781  -2.5337441
  45.1224944  24.3831387  -3.0658476  49.7584597  28.6523509  -0.3184664
  50.0740048  28.0044103   1.2521231  48.6326081  28.8314586   1.1099870
  49.3967463  26.1073842  -0.1579177  48.0794832  26.3853946   0.9604552
  48.2253944  27.2238927  -1.9567959  46.8432628  27.7838197  -0.9516995
  47.6218459  25.0230208  -2.2135174  46.6225740  25.1011925  -0.7344248
  45.7484943  26.3622456  -3.4593317  44.8628597  26.2721668  -1.9064781
  45.7152981  23.9927636  -3.9021361  45.0641753  23.6579237  -2.2449629
  44.1331644  24.5685926  -3.5017616   3.6934188  31.5172973  10.5398839
   4.7211879  32.5943256   9.8649361   4.3561404  34.0945039  10.0648659
   4.0246699  34.4541450  11.5018990   3.7904227  36.0542865  11.6617034
   3.4679721  36.3300662  13.1010964   3.8358558  31.5204521  11.6274917
   3.8323100  30.5058551  10.1387911   2.6290248  31.7243133  10.3743525
   5.6333049  32.3412309  10.4191695   4.7811854  32.3961339   8.7877550
   3.4678042  34.2878852   9.4511456   5.2043326  34.7157512   9.7521124
   3.0653460  34.0080219  11.7914899   4.8025649  34.1606126  12.2173760
   2.9344581  36.4410854  11.0952225   4.6527141  36.7099185  11.4890735
   2.6814216  35.6274028  13.4024132   4.3059714  36.1591487  13.7879250
   3.0403979  37.3245311  13.2783296  58.4618851  17.2989186  17.5928533
  59.0124899  16.0606487  18.4079883  59.3351933  14.8405524  17.6194570
  60.1456601  13.7627178  18.3720081  60.3748013  12.4664650  17.5508888
  59.0516259  11.6461764  17.3264044  57.3678757  17.2223131  17.5711983
  58.8699519  17.3987303  16.5795868  58.7684065  18.1906420  18.1532724
  59.9256455  16.5141343  18.8125704  58.3269450  15.9494679  19.2570217
  59.8017327  15.1076603  16.6633270  58.4270646  14.3018294  17.3223532
  61.1445214  14.1704684  18.5700062  59.6149422  13.5860391  19.3155735
  61.1855770  11.9331484  18.0621612  60.8165184  12.8403688  16.6190784
  59.3094612  10.8112564  16.6633652  58.5933567  11.3224550  18.2689455
  58.3176981  12.2386527  16.7664783  29.3924887  43.1576202  43.5803920
  30.5803263  43.9519586  43.0509693  31.1751826  43.2750318  41.7927829
  30.2997572  43.4006374  40.5767376  31.0494501  42.9064262  39.2948181
  31.0666125  41.3248427  39.2539016  29.0762503  43.5398762  44.5586883
  29.6067946  42.0819409  43.5675651  28.5228770  43.2178800  42.9145557
  30.2541659  44.9763078  42.8329860  31.3804476  43.9263890  43.8008663
  31.3590834  42.1993482  41.9035789  32.1498148  43.7344217  41.5872528
  29.2975390  42.9732640  40.7036354  30.2974589  44.4770176  40.3655616
  32.1009657  43.2146289  39.2446949  30.6050913  43.4287684  38.4387256
  31.1462958  40.9097678  38.2416984  31.8571017  40.8789403  39.8699257
  30.1670439  40.8952496  39.7115223  19.8254103  54.4965415  22.6490972
  19.8937187  53.7106948  21.3381756  19.8952047  52.1666141  21.5059059
  21.0827771  51.5701156  22.2075479  21.1291049  50.0612292  22.1721103
  22.2317697  49.3771930  23.0173137  20.7854808  54.6408649  23.1596124
  19.0852341  54.1351714  23.3734863  19.4802384  55.5196605  22.4560383
  19.1281661  54.0316615  20.6211689  20.8277472  54.0801730  20.8974207
  19.7235312  51.7989612  20.4868086  18.9302987  51.9866996  21.9955757
  22.0370649  51.9030109  21.7812774  21.0013609  51.8834663  23.2555816
  21.2236130  49.5719180  21.1949556  20.1920151  49.7808566  22.6685417
  22.2184746  48.3062701  22.7803962  23.2135623  49.7218680  22.6702221
  22.1697827  49.4518924  24.1099117  37.5696875   5.5195146  11.8016141
  38.6694294   6.3763652  11.1877139  38.7346774   6.1257387   9.7021880
  39.6785673   7.1486040   9.0111681  40.1997019   6.7473350   7.5740125
  39.0620924   6.6135068   6.4617888  37.3765241   5.7343736  12.8597791
  37.8399078   4.4574256  11.7554324  36.6197583   5.7651401  11.3112133
  38.5646492   7.4488139  11.3928128  39.5836932   6.0385003  11.6908634
  37.7153970   6.1953597   9.3029157  39.0057513   5.0799833   9.5121755
  39.1477512   8.1081605   8.9850583  40.5333191   7.3834072   9.6572771
  40.7502200   5.7987867   7.5934193  40.9115659   7.5169158   7.2512324
  39.3714856   6.7000547   5.4129911  38.5169302   5.6634622   6.5201227
  38.3472663   7.3801933   6.7849194  31.6449648  21.7956732  -4.1219141
  31.9422385  20.8495307  -2.9532435  33.4295508  20.8309279  -2.5675394
  33.7437550  20.0726817  -1.2213680  35.2464649  19.7711127  -0.9679835
  36.2057892  20.9900139  -1.0725453  32.1475712  22.7695222  -4.0750725
  30.5580393  21.9054036  -4.2206137  32.1763712  21.3309656  -4.9614632
  31.3947293  21.2201543  -2.0779936  31.4987246  19.8812393  -3.2157280
  33.7172285  21.8806928  -2.4318030  34.0094210  20.5266147  -3.4475033
  33.4337775  20.7617216  -0.4261772  33.1705767  19.1479256  -1.0817835
  35.4920794  19.0828548  -1.7860071  35.4389826  19.2234698  -0.0372774
  36.1247493  21.6957832  -0.2367751  37.2355682  20.6401718  -0.9298746
  36.0416867  21.4771295  -2.0415566  17.9682162  36.0872738  43.8350612
  16.5476067  36.6463434  44.1800052  15.4344227  35.7134144  43.6066982
  15.3972761  35.6379225  42.0304786  14.0735047  34.9959004  41.5113861
  13.7581293  35.2319376  39.9838363  18.1585638  35.0926716  44.2566368
  18.7095606  36.7066624  44.3546335  18.1348040  36.0964873  42.7509205
  16.4946816  36.8643229  45.2537243  16.2421438  37.5796530  43.6913110
  14.5257733  36.1771433  44.0098144  15.5859520  34.7796547  44.1619655
  15.4075892  36.6560919  41.6225387  16.2218840  35.0697434  41.5828335
  13.1827585  35.3500845  42.0445949  13.9476816  33.9537737  41.8297092
  14.3476784  34.6152117  39.2944366  12.7436039  34.8485195  39.8197681
  13.7557633  36.2963955  39.7190391  14.6379486  21.2884426  22.8090923
  15.9077069  20.5667036  22.4344909  16.0347954  20.4324452  20.9072578
  16.8595787  19.2637526  20.4909895  17.5055825  19.2301617  19.0744341
  17.8712517  17.7517502  18.7557009  14.7279011  21.5707834  23.8652084
  13.7466294  20.6759470  22.6258190  14.4803749  22.2259121  22.2618120
  16.8051297  21.0762453  22.8062237  16.0181652  19.5947595  22.9307907
  16.6361424  21.2450521  20.4815328  15.0818306  20.4003768  20.3650205
  17.7150132  19.1519744  21.1684377  16.2746979  18.3470531  20.6350925
  18.3973690  19.8680235  19.1066292  16.8363873  19.6292121  18.3023412
  18.4918229  17.6288411  17.8596113  18.3292176  17.2458815  19.6145160
  16.9429089  17.2235593  18.5059402  17.9465021  44.2759757  -1.0126211
  19.3423557  44.2368407  -0.2491247  20.4862558  44.4500594  -1.2754595
  20.6210865  43.3377700  -2.3657667  22.0540926  43.4682517  -3.0481035
  22.0957463  44.5972419  -4.0206406  17.8760275  45.0179801  -1.8173954
  17.1451716  44.3449798  -0.2667677  17.7608041  43.3166595  -1.5110419
  19.4874386  44.9691672   0.5545147  19.4449491  43.2415824   0.2004659
  21.4428722  44.5194984  -0.7432444  20.2264520  45.3988147  -1.7608015
  20.4723723  42.3525443  -1.9070618  19.8893234  43.4247108  -3.1782686
  22.3409877  42.5763984  -3.6186115  22.8120345  43.6098762  -2.2679388
  21.5064006  45.4766193  -3.7333157  23.1504140  44.8753982  -4.1368038
  21.5995541  44.3384872  -4.9640572  29.4105634  58.9629798  14.0498927
  30.1140498  59.3516345  12.7165678  30.8392085  60.7467094  12.6739352
  31.5774831  61.0414796  11.2915786  32.6223897  62.2138734  11.5553439
  32.0073108  63.6638370  11.7526310  28.8540968  59.8014369  14.4863851
  30.1531648  58.6147895  14.7782438  28.5740008  58.2845702  13.8422582
  30.8636207  58.5807548  12.4995897  29.3195500  59.3750625  11.9606493
  31.5420827  60.6151481  13.5057099  30.1647019  61.5648389  12.9548238
  32.1873006  60.1524634  11.0891886  30.9253940  61.1276889  10.4137724
  33.3352880  62.1736264  10.7226653  33.1959590  61.9748912  12.4592774
  31.1917037  63.6764560  12.4859908  32.7662792  64.4086490  12.0217273
  31.5908059  64.0380874  10.8094158  38.7503854  16.4522918   6.4036358
  38.3234283  17.0357268   7.7904939  36.9126583  17.5870175   7.8031025
  36.7168595  18.9492252   7.0952476  35.2122833  19.2847442   6.7856048
  35.1186472  20.6803575   6.1971964  38.5617081  17.1234656   5.5568087
  38.1444723  15.5468033   6.2765367  39.8224245  16.2211531   6.3813186
  38.3115736  16.2502914   8.5560878  39.0326055  17.7923902   8.1478701
  36.6765639  17.5319062   8.8728739  36.2675959  16.8182681   7.3602611
  37.1635438  19.7148486   7.7413771  37.3047825  19.0157658   6.1716074
  34.6548249  19.2414583   7.7292985  34.7934967  18.5645294   6.0720936
  34.0972515  21.0802803   6.1995142  35.6738936  21.3465290   6.8688409
  35.6080061  20.6894446   5.2155476  35.3449484  33.2815119  35.3146680
  36.0819608  32.0916933  35.9600886  36.5616439  31.0937778  34.8823655
  37.3616610  29.9160042  35.4782562  38.0696302  29.0802232  34.3872120
  38.9001438  27.9423172  35.0111328  35.1159948  34.0545364  36.0585627
  34.4028022  32.9504288  34.8576733  35.9631844  33.7406181  34.5348811
  36.9454352  32.4670086  36.5241657  35.4183258  31.5912966  36.6790833
  37.1916630  31.6303743  34.1613668  35.6971592  30.7063387  34.3292400
  38.1136107  30.3012211  36.1794180  36.6867940  29.2699563  36.0550453
  38.7305936  29.7246932  33.7937258  37.3266950  28.6580851  33.6990372
  38.2570496  27.2737113  35.5987779  39.3938710  27.3489866  34.2334229
  39.6759961  28.3473523  35.6743504  47.4802681  32.6773693  54.5734052
  48.4989763  33.3343937  55.4313127  48.7183891  34.8588488  55.1074928
  49.6991745  35.5486023  56.0059908  49.5823150  37.0951473  55.9374694
  50.5680347  37.7311165  56.9563497  46.6098476  33.3071873  54.3522803
  47.2137924  31.7196572  55.0370640  47.9459835  32.5798266  53.5850817
  48.1814552  33.3587238  56.4809688  49.4633728  32.8117878  55.4274587
  47.7588077  35.3662703  55.2653600  48.9676624  34.9606478  54.0441539
  49.4894157  35.2349703  57.0359546  50.6712576  35.1420929  55.7010407
  48.5421034  37.4195730  56.0635513  49.8651310  37.3898346  54.9194473
  51.5705906  37.4589922  56.6041823  50.5559030  38.8127062  56.7741253
  50.4507795  37.5034268  58.0229356  12.6706869  19.0148833  48.8287718
  12.2208521  19.0429709  50.3164336  12.2945997  20.4860174  50.8820869
  11.9203932  20.5025408  52.3742644  11.8820975  21.9438193  52.9956028
  11.6486552  22.0248205  54.5061273  12.0234444  19.6639044  48.2262432
  12.5596468  18.0483134  48.3222105  13.7313959  19.2891676  48.7753622
  11.1432392  18.8517019  50.3896157  12.7604887  18.4060042  51.0279571
  11.5509436  21.1696875  50.4545824  13.2379763  20.9899161  50.6385395
  10.8935950  20.1492331  52.5293380  12.5800764  19.8660185  52.9766347
  11.0920832  22.4973871  52.4734623  12.8299448  22.4009192  52.6860296
  11.7453987  23.0715754  54.8193886  10.5932114  21.7410624  54.5994569
  12.2371685  21.4040549  55.1927833  14.0146217   0.7570307  28.8050071
  14.2374515  -0.8025034  28.6908943  15.6789727  -1.0916154  28.7592479
  16.0237040  -2.6112201  28.6192104  17.5208234  -2.8401678  28.6760360
  17.8379263  -4.3172596  28.5573932  12.9706315   1.0933907  28.7933361
  14.4076900   1.1842816  27.8743393  14.5221218   1.1791136  29.6810695
  13.6774682  -1.2384584  29.5272857  13.8372831  -1.1949708  27.7480098
  16.0817413  -0.6475656  29.6778270  16.1877727  -0.3970878  28.0795833
  15.5863718  -3.0941742  29.5016414  15.5348453  -2.9657967  27.7035228
  18.0160679  -2.3715017  29.5352661  17.8684372  -2.2811372  27.7986309
  17.6145768  -4.8243148  29.5040714  17.3390159  -4.7820838  27.6981975
  18.9321765  -4.3543141  28.4907467  19.0552523  51.0705490  53.1369769
  18.1956923  52.1241448  52.4770838  18.2409022  53.4840767  53.1720192
  17.5339672  54.5666153  52.4352576  17.5753290  55.9737684  52.9614407
  19.0251887  56.4477989  53.1217024  19.0020735  50.1176681  52.5962550
  18.8688929  50.8689160  54.1989583  20.0958864  51.3874817  52.9961702
  18.5362723  52.1996925  51.4371382  17.1350052  51.8549916  52.4016573
  19.2907259  53.7220494  53.3827974  17.8343737  53.3826105  54.1857394
  17.7296660  54.5876715  51.3561641  16.4950373  54.2286651  52.5332619
  17.0345595  55.9429953  53.9152810  17.0122196  56.6982872  52.3604652
  19.6537459  55.9584915  53.8758136  19.5434630  56.3883431  52.1568000
  19.0271628  57.4607279  53.5426089  35.9016673  24.0153203   9.2977054
  36.4429904  23.0029645  10.4168923  35.3411328  22.3489750  11.3130737
  34.3293291  21.5362635  10.5148351  33.3891331  20.7079618  11.3803659
  32.1333052  20.1316611  10.5492604  36.7306396  24.5057512   8.7728510
  35.3136140  24.7782793   9.8223839  35.3005530  23.4848247   8.5490886
  36.9738962  22.2023158   9.8874679  37.1681177  23.5500040  11.0318136
  34.8030449  23.1044646  11.8986390  35.8033663  21.6487456  12.0196212
  33.6633650  22.1535063   9.8994551  34.7907444  20.8193562   9.8246684
  33.1081644  21.3739503  12.2054146  33.8608128  19.8250654  11.8289302
  31.5092541  20.9348073  10.1385222  32.4170882  19.5087803   9.6921275
  31.5460478  19.5460219  11.2671395  27.8087183  16.1936369  10.0510147
  28.4466187  16.0071326  11.4196537  28.5723692  14.5430663  11.7764886
  29.4638897  14.3658476  13.0666983  29.6911999  12.8648854  13.3138182
  28.4223906  12.1283379  13.7600282  27.7640864  17.2607915   9.8012548
  26.8187004  15.7226713  10.0156958  28.4010970  15.7211800   9.2578802
  29.4063345  16.5377440  11.4438706  27.8261677  16.4384969  12.2147372
  29.1712986  14.2038312  10.9224406  27.5957533  14.0463949  11.8287313
  30.4576813  14.8279212  13.0213502  29.0246102  14.7642277  13.9894750
  30.4311758  12.6892696  14.1042512  29.9788824  12.3468371  12.3907483
  28.7480284  11.0893603  13.8929732  28.0124365  12.5417734  14.6896513
  27.6793019  12.1837998  12.9550870  26.8072335  22.9841628  35.5216129
  26.2553135  22.5924888  36.8860824  27.3214251  21.7594045  37.7001598
  26.8193222  21.4469643  39.1836937  25.5743805  20.5509637  39.5298298
  25.3716885  19.4213510  38.5749653  27.7243410  23.5626259  35.6874016
  26.0453812  23.5840917  35.0089195  27.1004120  22.1557134  34.8651741
  26.0842759  23.5024829  37.4741695  25.3569733  21.9878080  36.7113350
  28.2391354  22.3587203  37.6575210  27.5967575  20.8440757  37.1620567
  27.7051693  21.0531235  39.6968715  26.5044609  22.3992336  39.6278065
  24.6619946  21.1576712  39.4783733  25.7015988  20.2297764  40.5709064
  25.2102314  19.8647303  37.5847442  26.3041474  18.8440419  38.5543125
  24.6569878  18.6663015  38.9246700  42.5846873  28.4785543  16.7083204
  42.5571614  28.1773105  18.2802723  41.1133058  27.7370229  18.8028639
  41.0156931  27.7242322  20.3034923  39.5974423  27.2037673  20.7967947
  39.6311659  26.8158183  22.3143719  41.8131118  29.2265983  16.4885662
  42.4037228  27.6058660  16.0689008  43.5201822  29.0042491  16.4809683
  43.2092884  27.3126970  18.4545229  42.9741053  29.0128141  18.8558500
  40.8309075  26.8111263  18.2869623  40.4723414  28.5128484  18.3664587
  41.7856108  27.0710712  20.7322080  41.1709360  28.7697683  20.5966585
  39.2715327  26.3716493  20.1607502  38.8487016  27.9566131  20.5214727
  40.4153510  26.0901194  22.5625742  40.0042385  27.7136817  22.8221672
  38.6056363  26.5547662  22.6030405  19.3931500  21.3772545  16.4291675
  19.7600991  22.7602845  16.9844024  18.8171898  23.3377862  17.9951456
  19.1424786  24.7370196  18.6944492  20.4080464  24.5525580  19.5007084
  20.8937165  25.8679018  20.1864517  19.0988289  20.7332876  17.2669456
  20.2359120  20.8868544  15.9267252  18.5628582  21.4249986  15.7139566
  20.6447350  22.7024927  17.6303566  20.0140435  23.4576159  16.1766708
  18.6492840  22.6902023  18.8644169  17.8470780  23.4497266  17.4956053
  19.2320172  25.5536552  17.9676206  18.3180500  25.0675903  19.3380573
  21.2257458  24.3081475  18.8116358  20.3086277  23.7478509  20.2394655
  21.2245537  26.6100402  19.4495876  20.0896565  26.2014847  20.8538339
  21.7535206  25.5909667  20.8087337  17.9096276   8.9453607  30.0266922
  18.5451371   9.9681049  30.9509571  19.4341313  11.0165296  30.2959354
  20.6165787  10.5039916  29.4805477  21.5320870   9.4613071  30.3147934
  22.7647911   8.8798318  29.5073879  17.1246869   9.3961187  29.4071167
  17.3229596   8.1841712  30.5554664  18.6627671   8.5268350  29.3478611
  17.7718731  10.3623767  31.6216285  19.1740891   9.3825527  31.6326740
  19.8071419  11.6277180  31.1269005  18.8153550  11.6602793  29.6588409
  20.2234322   9.9862533  28.5970466  21.2017170  11.3215356  29.0418823
  20.8020855   8.6534400  30.4475715  21.9145523   9.9645753  31.2112472
  22.4343449   8.0709472  28.8442848  23.2592274   9.6695743  28.9285705
  23.5025898   8.3501735  30.1224544  34.9059311  35.8065296   9.8090205
  34.1186129  36.5881992  10.8551467  33.6184279  37.9338584  10.2657314
  32.8100268  38.6654601  11.4081385  31.8376986  39.7155319  10.7821770
  31.0330969  40.6907668  11.7485135  35.9456741  36.1251998   9.6655879
  34.3788992  35.7935710   8.8471139  34.9114491  34.7697349  10.1670947
  33.2127472  36.0915084  11.2238016  34.7655407  36.7331882  11.7290185
  33.0625626  37.6880412   9.3526173  34.4595667  38.5844035   9.9965210
  32.3115422  38.0857005  12.1946376  33.4958292  39.3653217  11.9011491
  31.0882994  39.2350688  10.1412826  32.3600632  40.3294864  10.0382788
  30.5235621  40.0536704  12.4817722  31.6528317  41.4479137  12.2443426
  30.2831046  41.2034030  11.1337703  16.0731592  10.2972567  40.2274543
  16.7977113  11.3932707  39.4134533  17.7702956  10.7950880  38.4346821
  18.2957262  11.8219073  37.3097412  18.9656369  13.1484549  37.7882702
  20.2594957  12.8573191  38.4917938  16.7152256   9.5731528  40.7438003
  15.4808301   9.7030127  39.5209076  15.4156741  10.6599314  41.0270626
  16.0648393  11.9944708  38.8615047  17.3157505  11.9950945  40.1701805
  17.3092145   9.8995383  38.0004207  18.6226806  10.5601790  39.0838749
  18.9637541  11.2361643  36.6664421  17.5120382  12.0989191  36.5939953
  18.2445916  13.7512038  38.3539344  19.2828826  13.6879828  36.8874637
  20.0736486  12.1713068  39.3272812  20.9929927  12.3239062  37.8748314
  20.6320952  13.7936060  38.9250728  33.5936371  31.2145601   5.7566955
  34.0183407  30.5249820   4.4242010  35.4864198  30.0746599   4.2939317
  35.7661082  29.1241136   3.1127379  37.2532674  28.9256187   3.0731285
  37.6886484  28.0230050   1.8985465  32.5050265  31.3342758   5.6951508
  34.0170170  32.2224374   5.8468186  33.7398888  30.5943694   6.6495397
  33.5125309  29.5519710   4.3997860  33.7464520  31.1816373   3.5886956
  35.7556807  29.5621028   5.2255831  36.1015703  30.9817186   4.2489386
  35.1388084  28.2242895   3.1133878  35.4082161  29.6221662   2.2033170
  37.6596772  28.5551172   4.0222085  37.7642909  29.8838897   2.9189809
  38.7589280  27.8152738   2.0191338  37.1066152  27.0933862   1.8831990
  37.5685803  28.5033431   0.9197424  37.1119909  59.4689345  34.5091331
  36.8522224  59.2052341  36.0337646  36.2884511  60.3586383  36.9585254
  37.0653123  61.7015967  36.8510807  36.7303695  62.7799764  37.9089649
  37.6909723  63.9769473  37.8185680  36.2356700  59.9119926  34.0203064
  37.4290504  58.5788379  33.9520080  37.9015254  60.2258525  34.4260528
  36.1591911  58.3692203  36.1886204  37.7810840  58.9194903  36.5424488
  36.1158752  60.0271945  37.9898117  35.2233838  60.4457717  36.7110756
  38.1512422  61.5709834  36.7681396  36.8249235  62.0868554  35.8525932
  36.7281789  62.2360702  38.8615158  35.7546672  63.2726197  37.8167846
  37.3410711  64.9069362  38.2832001  38.4915876  63.7366567  38.5288246
  38.0399036  64.1958308  36.8019417  62.0958954  43.3075405  18.2398432
  60.6884686  43.8222022  17.9824798  59.6282345  42.7678027  18.3141172
  58.2541987  43.2424770  17.7264364  57.4950510  44.0440708  18.7680385
  56.2558991  44.8154540  18.2253635  62.9161145  43.9990917  18.4682949
  62.5187642  42.6732459  17.4511459  61.9939286  42.6398368  19.1041143
  60.4785019  44.6775642  18.6362789  60.5560204  44.2189212  16.9684475
  59.6043488  42.6187702  19.4005831  60.0029446  41.9026313  17.7535265
  58.3987519  43.7287402  16.7538936  57.7197501  42.3077617  17.5170076
  58.2315956  44.8318572  18.9682520  57.4055907  43.4246097  19.6688459
  56.5881812  45.2355914  17.2681473  55.4303442  44.1359268  17.9806412
  55.9423872  45.6657138  18.8433950  45.6290159  10.8616488  52.8921067
  46.7076177   9.9307864  52.3651592  47.7201318   9.4470637  53.4326584
  48.6354417   8.2877753  53.0384552  49.4902124   7.7628424  54.2536842
  50.2694482   6.5147097  53.8525216  44.8768586  11.0181620  52.1091925
  45.9867639  11.8535140  53.1944367  45.0496148  10.4745333  53.7392365
  46.2139272   9.0784895  51.8824069  47.2964525  10.4238932  51.5820195
  47.0745134   9.0565760  54.2288279  48.3607053  10.2642062  53.7864029
  48.0331373   7.4803622  52.6042844  49.3041810   8.6360915  52.2418043
  48.7597188   7.5375044  55.0403165  50.1813802   8.4632571  54.7383463
  49.7066621   5.8457854  53.1899492  51.1920881   6.7698977  53.3169800
  50.5615777   5.9584124  54.7516240  41.7207343  32.0951810  34.7648514
  42.8715392  32.8919883  35.4335544  44.1781402  32.4108110  34.7913997
  45.3512093  33.3486915  35.2167194  46.6411637  32.9598194  34.5374611
  46.7783655  33.5072780  33.0782955  41.8623722  31.0143705  34.8872288
  41.7939265  32.3099599  33.6916778  40.7118553  32.3150421  35.1350143
  42.7193045  33.9683290  35.2869079  42.9859383  32.7660785  36.5171821
  44.1746228  32.4247394  33.6945942  44.3987308  31.3609195  35.0199974
  45.0238518  34.3316188  34.8563278  45.4198526  33.3415294  36.3114460
  46.6932930  31.8644424  34.5625313  47.4053799  33.2906537  35.2514026
  46.2091671  32.9043565  32.3601787  46.4365283  34.5345569  32.9021271
  47.8274189  33.3920236  32.7792976  12.4763142   9.9103618  21.9857061
  13.7939278   9.9085842  21.1569689  13.4235169  10.0605064  19.5819299
  14.7114350  10.2447181  18.7295864  14.3205849  11.0848651  17.4249637
  15.5227753  11.3069587  16.4790848  12.1685025  10.9277649  22.2565115
  12.5705334   9.3227992  22.9071625  11.6373993   9.5740161  21.3641832
  14.5703122  10.6118460  21.4822958  14.2946316   8.9467960  21.3226459
  12.8188015  10.9729095  19.5110061  12.7322575   9.2376380  19.3622759
  15.5894486  10.5712920  19.3002289  15.0122277   9.2390190  18.4113367
  13.8416993  12.0122772  17.7622555  13.5767418  10.4787774  16.8934152
  14.9940907  11.6266947  15.5727470  16.1793667  12.0769697  16.9023588
  15.9595982  10.3361354  16.2147434  41.3615681  19.7177486  37.3934410
  40.3731598  20.1515619  38.5380485  39.4885360  19.0666736  39.1324222
  38.2895934  18.6371707  38.1972072  37.1987859  17.7713828  38.8601787
  36.5905224  18.4144921  40.1148021  41.9189738  20.5255876  36.9036510
  40.8772746  19.0727275  36.6500709  42.1303197  19.0367148  37.7786720
  40.9159476  20.7249823  39.2994678  39.6802660  20.8847521  38.1073272
  39.1603364  19.3665641  40.1351879  40.0664259  18.1655177  39.3714855
  37.9039446  19.5534734  37.7336834  38.7520925  17.9839118  37.4471824
  37.6718580  16.7956914  39.0257652  36.4299013  17.4873771  38.1312435
  35.6685335  17.9304591  40.4595287  37.2597162  18.3764503  40.9830883
  36.3360955  19.4682486  39.9473141  42.0128475  46.2401519  51.8872940
  41.6039215  45.0894150  52.7936637  40.1471668  45.2699184  53.4550559
  39.8136745  44.3332679  54.6275520  40.2666546  42.9156720  54.2165195
  39.5069938  42.0031531  55.1542615  41.5825725  46.1872213  50.8796975
  43.0944191  46.3270286  51.7265197  41.7490612  47.2055459  52.3363120
  41.6357456  44.1035406  52.3138382  42.3237243  44.9093508  53.6015326
  39.3917824  45.2828200  52.6598098  40.1368557  46.2921924  53.8525979
  40.3453995  44.6097719  55.5462488  38.7186619  44.2956700  54.6797983
  41.3535076  42.7752363  54.2636513  39.9673858  42.5977504  53.2102596
  38.4218860  42.1232512  55.2605919  39.8321224  40.9927723  54.8774568
  39.8572307  42.2362926  56.1672609  33.5513658  -0.0479410  39.6612827
  34.9052953   0.3727457  40.1997596  34.7659988   1.8087809  40.7177440
  34.3378105   1.7702410  42.1959001  34.3353290   3.2115061  42.8259908
  35.6724300   3.8325102  43.2370264  32.9007472  -0.5543611  40.3847629
  33.7373399  -0.7014024  38.8001262  33.0052671   0.7231514  39.1041652
  35.0894222  -0.3453605  41.0082218  35.6801881   0.2450736  39.4339725
  33.9939899   2.2662775  40.0869590  35.7222204   2.3146813  40.5363514
  33.3021659   1.4123986  42.1451132  35.0355090   1.1467087  42.7682792
  33.7845535   3.2375376  43.7742302  33.9537076   3.9224341  42.0829326
  35.4965581   4.6697533  43.9235269  36.2934789   3.0955889  43.7608911
  36.1916961   4.2410557  42.3614446  36.9922568  26.6212317  25.0095535
  36.0268036  26.8808150  26.1815484  35.8122638  25.6268285  27.0625298
  34.6744020  25.8462153  28.0827070  34.5773493  24.7645684  29.1830465
  33.2785325  24.9229424  30.0041849  36.5996481  25.8359072  24.3501208
  37.9759510  26.3054304  25.3755040  37.1293415  27.5316766  24.4137768
  36.4309158  27.6813780  26.8118269  35.0672301  27.2366949  25.7830591
  36.7486271  25.3971622  27.5854264  35.5700635  24.7648998  26.4266517
  34.8163615  26.8175892  28.5705790  33.7249530  25.8807488  27.5331476
  35.4482253  24.8411821  29.8478176  34.6003754  23.7638951  28.7358520
  33.2105145  25.9249760  30.4450366  32.3993292  24.7769410  29.3647810
  33.2358185  24.1875352  30.8168634  21.8747174  26.7496429  16.5738409
  23.1048237  27.5523038  17.0120132  23.5790917  28.4517494  15.8993614
  24.7849747  29.2944284  16.3773802  25.6113049  29.9117713  15.2652929
  26.7910286  30.6868797  15.9274242  21.9886414  26.3038192  15.5781248
  20.9524018  27.3396440  16.6403244  21.7829396  25.9073840  17.2705229
  22.8972737  28.3125701  17.7749727  23.9379803  26.9360605  17.3715856
  22.7476765  29.0061670  15.4470794  23.8466336  27.7661882  15.0859626
  24.4283062  30.0738016  17.0618904  25.4253613  28.6312414  16.9717577
  24.9862191  30.5821567  14.6627648  25.9090325  29.1308456  14.5548675
  27.5262162  30.0466018  16.4301508  27.3645560  31.2754093  15.2008641
  26.4526440  31.3980708  16.6908996   7.1545209   7.1479037  39.2604667
   7.6105947   5.7688029  38.7640926   9.1565732   5.6007025  38.4516498
   9.5047483   4.1161082  38.2686607  11.0124692   3.9357073  37.9930298
  11.4189987   2.4476492  37.8237678   7.5753822   7.3541472  40.2521965
   6.0673932   7.2703536  39.3401443   7.5421199   7.9590495  38.6319782
   7.2572831   5.1041481  39.5619671   7.0712556   5.3587840  37.9014293
   9.7716598   6.1370108  39.1846096   9.3863143   6.0287535  37.4681942
   9.4389572   3.6601918  39.2641517   8.9933690   3.5467761  37.4828178
  11.8176956   4.4197962  38.5591194  11.0607261   4.4136622  37.0069153
  11.2168550   1.8853342  38.7436210  10.9951591   1.9845488  36.9242737
  12.5078620   2.5799944  37.8309433  24.1326004  29.1043334   4.5779908
  25.1056687  30.0337119   5.2785225  25.4972035  31.2342544   4.4386199
  26.4761654  32.1672216   5.1296282  27.8688160  31.6008201   5.4889272
  28.8213040  32.5857883   6.2131350  23.7766339  28.2516513   5.1690986
  24.6129090  28.6784377   3.6885491  23.2727715  29.6626830   4.1879561
  24.6376282  30.3385082   6.2225704  25.9717690  29.4150739   5.5437529
  24.5608899  31.7111183   4.1238151  25.8119809  30.9423604   3.4292128
  26.6691681  33.0576330   4.5188103  26.0166356  32.5391736   6.0535728
  28.3524844  31.0787492   4.6542435  27.7109333  30.7959037   6.2171951
  29.6981360  32.0450521   6.5899126  29.3063065  33.3176952   5.5556596
  28.4040743  33.2089944   7.0135877  32.8575652  30.3005954  39.7445184
  32.1359735  31.3448355  38.8724586  32.3194014  32.7702330  39.4356003
  33.6987212  33.3528882  39.0342144  33.9236894  34.8066468  39.4954316
  34.2713577  34.9129298  40.9941858  32.8389049  29.3103055  39.2759737
  32.3764554  30.2337821  40.7268131  33.9021382  30.5844302  39.9010608
  32.5238337  31.3029642  37.8458133  31.0689094  31.0942594  38.8145913
  32.2052792  32.7522864  40.5281600  31.5222616  33.4173347  39.0455380
  34.5115627  32.7204315  39.4176065  33.7690595  33.3210400  37.9409671
  33.0298997  35.4043652  39.2766602  34.7472075  35.2394623  38.9098843
  33.5402799  34.3770401  41.6078366  35.2622497  34.4879984  41.1932683
  34.2777913  35.9635056  41.3093894  14.8984584  44.3607307   2.6454489
  15.9900483  44.2745566   3.7151244  17.4674267  44.2548537   3.1784318
  18.4304487  43.9909377   4.3486555  19.9283764  43.8215995   3.9254928
  20.7323429  43.7416053   5.2656608  13.9239578  44.3896194   3.1481459
  14.8928217  43.4034133   2.1100052  14.9794216  45.2281108   1.9788983
  15.7848934  45.0186229   4.4945221  15.7874092  43.3900580   4.3313947
  17.6645359  45.1797366   2.6226170  17.5354413  43.4821448   2.4028700
  18.3730144  44.8386817   5.0423534  18.0240163  43.0962234   4.8359947
  20.2999751  44.6333518   3.2881840  20.0970501  42.8799834   3.3887422
  20.5302560  44.6265884   5.8814143  20.4945530  42.8103805   5.7943093
  21.8279225  43.7533088   5.2131245   5.2307031  31.0735094  42.2469227
   6.0169537  32.2749216  42.8081896   6.1528609  33.4981386  41.8197796
   4.8239133  34.1043732  41.4767639   4.9806649  35.4379351  40.7130462
   5.8553598  35.3276217  39.4133941   4.1510591  31.1709616  42.4144394
   5.5219219  30.1661894  42.7902080   5.3709845  30.9322722  41.1682369
   5.6274223  32.6319124  43.7694446   7.0546038  31.9727461  42.9957020
   6.6020129  33.0932581  40.9046165   6.8193338  34.2393763  42.2775804
   4.2886557  33.3693411  40.8632366   4.2407367  34.3196432  42.3805086
   5.3118720  36.2925875  41.3155910   3.9454760  35.7511151  40.5300361
   6.9014795  35.0637066  39.6113178   5.4195804  34.5943606  38.7237484
   5.9061277  36.2789671  38.8697445  38.2959205  27.3544860   9.9940884
  39.0290908  26.1052084  10.4558146  39.9580411  25.5105033   9.3052607
  40.4247180  24.1376520   9.6901818  41.1904805  23.9847904  11.0751896
  41.9202829  22.7479139  11.2266145  37.6618005  27.8399358  10.7460280
  37.5927721  27.0723415   9.2008884  38.9386603  28.1178222   9.5386817
  39.6121348  26.3770194  11.3442784  38.2710301  25.3619929  10.7317932
  40.8401586  26.1250429   9.0875459  39.4030930  25.5099268   8.3590982
  39.5883006  23.4295640   9.6431983  41.1532523  23.8446451   8.9242945
  40.4185935  24.1968322  11.8251355  41.9722054  24.7461167  11.1868899
  42.1793631  22.4576695  12.2521994  41.5180787  21.8781553  10.6928151
  42.8991127  22.8845830  10.7507956   3.9068053  39.3947082  24.3057430
   4.5856460  39.2937847  22.9293812   4.2502940  40.5993820  22.1953867
   4.5677569  40.6014095  20.6972082   4.0628169  41.9621330  20.0589311
   4.9127925  43.1863895  20.4149540   4.4600737  38.6954322  24.9445675
   2.8439181  39.1678577  24.1574276   3.9928229  40.4394393  24.6287487
   5.6804545  39.3025108  22.9964950   4.3582271  38.3289218  22.4597900
   4.6856101  41.4535308  22.7284153   3.1844333  40.8353000  22.3025186
   5.6108687  40.3575893  20.4612882   3.9269641  39.8645435  20.1976021
   3.0276435  42.2282729  20.3054626   4.0822661  41.9705272  18.9622362
   4.8427070  43.2547012  21.5074785   5.9489577  43.1214156  20.0609367
   4.4856990  44.1381450  20.0759199   9.4917430   9.0773871  36.5924637
   8.1000127   9.6852610  36.4581939   7.3221521   8.7549975  35.4948551
   5.8555822   9.0721762  35.5172073   5.1912088   8.4925673  36.7750065
   3.7433194   8.9552634  37.0237819  10.0962943   9.6978152  37.2653495
   9.9803123   9.2062151  35.6188652   9.5141782   7.9991763  36.7928478
   7.6409406   9.8403399  37.4422676   8.1700467  10.7331469  36.1416237
   7.4834213   7.6915247  35.7098133   7.7375182   8.9943469  34.5082580
   5.6996011  10.1579249  35.5137664   5.4410753   8.6264498  34.6046802
   5.7116708   8.8798659  37.6594879   5.2792501   7.4035304  36.8721573
   3.3863344   8.5398009  37.9741203   3.8045110  10.0504572  37.0245830
   2.9364766   8.6766894  36.3348781  28.3792879  26.5428850  61.8669478
  27.5165312  25.5833952  62.7497069  26.0908453  25.4156458  62.1350466
  25.1700690  24.4329664  62.9741074  23.7660963  24.3209765  62.2746622
  23.0297472  23.2714750  63.1678769  28.1141341  27.5706637  62.1436326
  28.1029436  26.3774664  60.8183963  29.4348166  26.3793032  62.1165420
  28.0387556  24.6190054  62.7703120  27.5315783  26.0284693  63.7521440
  26.2272169  25.0799658  61.0997149  25.6600325  26.4208357  62.2198054
  25.6929705  23.4693472  62.9394800  25.0462382  24.6984141  64.0311801
  23.8990633  23.9554255  61.2490493  23.1986639  25.2418482  62.0924432
  22.0872347  22.9319422  62.7211348  23.6554739  22.3851397  63.3293249
  22.7319872  23.6514284  64.1528460  20.2758927   4.9115412  39.9903118
  20.4481348   5.7456458  41.2424576  19.3977851   6.9410670  41.3646938
  19.5444376   7.6215899  42.7108556  20.8128251   8.5652010  42.6434461
  20.6871992   9.8749526  41.8454773  20.5010793   5.5008776  39.0930034
  19.2659606   4.4861338  39.9428226  20.9570798   4.0533917  40.0428116
  20.4019589   5.0650265  42.1014187  21.4927097   6.0629885  41.3489887
  18.3719572   6.5681765  41.2559749  19.6454524   7.6151984  40.5355999
  18.6639015   8.1641600  43.0761806  19.6961285   6.8976405  43.5208408
  21.7321732   8.0452788  42.3473560  21.0233162   8.7918112  43.6958400
  19.6683535  10.2663996  41.9546253  21.3525038  10.6791613  42.1828338
  20.8628470   9.6638644  40.7835056  38.8043572  13.1956377  38.3630569
  38.4268176  13.4220038  36.9452789  39.5142094  14.0826722  36.0280445
  40.1961466  15.2498906  36.6434868  41.5417791  14.8535898  37.2859943
  42.3514660  16.0792389  37.8762291  38.9719888  14.0881496  38.9782894
  39.7690491  12.6740260  38.3851841  38.0126926  12.5954070  38.8280094
  38.0188104  12.5244985  36.4644363  37.5923845  14.1320277  36.9979790
  39.0049716  14.2831264  35.0774219  40.2665924  13.3305297  35.7608536
  40.3426501  16.0582695  35.9166725  39.5787658  15.7238903  37.4163749
  42.1185428  14.3715835  36.4871185  41.3785750  14.1952286  38.1480358
  43.3045253  15.7895446  38.3355167  42.6445064  16.7754333  37.0808475
  41.8291080  16.6158954  38.6776855   2.9135012  38.3065836  51.0394375
   1.4244922  37.8472445  50.9851262   1.3122936  36.4199488  50.3869788
  -0.1372270  35.7945540  50.5589530  -0.1941807  34.2850849  50.2935149
  -1.6515622  33.8348019  50.3475591   3.6044663  37.6140768  51.5356113
   2.9493633  39.2970974  51.5093171   3.2992489  38.4413473  50.0214850
   1.2426585  37.6984074  52.0565612   0.7953250  38.6165592  50.5209033
   2.0053530  35.7286417  50.8819067   1.5942016  36.3695500  49.3281204
  -0.5756834  36.0946448  51.5185835  -0.8258960  36.2183554  49.8177940
   0.4661962  33.8466217  51.0516988   0.3123452  34.0797522  49.3424818
  -2.0887435  33.7715561  49.3435356  -1.7050755  32.7740290  50.6215817
  -2.2932451  34.3987028  51.0356428  34.1220718  59.8414147  40.3397628
  34.7764030  60.6167710  41.5753376  36.1043945  59.9289667  41.9643127
  36.7600513  60.4588129  43.2705900  37.2530189  61.9397804  43.1066190
  38.3099228  62.3053715  44.1358711  34.6966034  59.9768297  39.4152290
  33.0955139  60.1820690  40.1572086  33.9911552  58.7711546  40.5412399
  34.9333244  61.6593277  41.2726165  34.0535885  60.7018635  42.3960048
  36.8377949  59.9067557  41.1489479  35.8394562  58.8894856  42.1934034
  35.9838024  60.3511078  44.0380708  37.6576439  59.8390810  43.3865797
  36.4075981  62.5878679  43.3682234  37.5490185  62.1880457  42.0800039
  37.8882633  62.4216578  45.1417877  39.1915603  61.6545126  44.1836931
  38.8214908  63.2265780  43.8311283  43.8767935  13.2771097   1.3445657
  42.7180942  13.5390334   0.3295682  42.3259275  15.0139230   0.1266001
  41.3783379  15.3229382  -1.0693371  39.9985408  14.5900805  -0.9113695
  39.0020505  14.9467557  -1.9605438  43.5298341  13.5782843   2.3406084
  44.7777064  13.8630672   1.1250232  44.0460638  12.1977177   1.4417737
  43.1012135  13.1067968  -0.6029446  41.8976805  12.8789311   0.6367758
  43.2297256  15.6352561   0.1097539  41.7201740  15.3523832   0.9761288
  41.3298494  16.4176641  -1.1184656  41.8943308  14.9430237  -1.9596226
  39.6088904  14.8280559   0.0859878  40.1465603  13.5131789  -0.7645285
  39.4274086  14.6808517  -2.9360230  38.1143466  14.3294478  -1.7758734
  38.6563708  15.9875257  -1.9827378  47.0064575  13.4303637   9.8904264
  46.8346733  11.9619460   9.7583120  47.5257779  11.0587011  10.8841076
  49.0759741  11.3886905  10.9712529  49.7576219  10.3944478  11.9816988
  50.0661990   8.9612975  11.3743794  46.6730770  13.6713949  10.9072607
  46.2555047  14.0303045   9.3619088  48.0387627  13.6933861   9.6289718
  45.8169729  11.5927396   9.5817728  47.3016435  11.6998253   8.8010131
  47.3903276   9.9952054  10.6521149  47.0560089  11.2459336  11.8574808
  49.4783927  11.3322859   9.9523969  49.0799819  12.4021621  11.3908346
  48.9654571  10.2302127  12.7224362  50.6060435  10.8073140  12.5410931
  50.7413927   9.1204534  10.5246895  50.4983202   8.2636991  12.1022651
  49.1407558   8.4774223  11.0388022  28.8445723  28.0567991  52.4866959
  27.5252516  28.5573389  53.0690271  26.6005289  29.2573950  52.0610797
  27.1736071  30.6910650  51.5720460  26.2659113  31.3144400  50.4989545
  24.9188158  32.0181563  51.0005943  28.7682879  27.4268553  51.5919720
  29.4547579  27.5386603  53.2366263  29.4586870  28.9128363  52.1813175
  27.1096632  27.6145842  53.4454400  27.7216608  29.2035982  53.9332968
  25.5890906  29.2676584  52.4854342  26.6067564  28.5946657  51.1870429
  27.2808249  31.4148657  52.3892404  28.1910307  30.5213206  51.1989075
  25.8454115  30.5761416  49.8052055  26.8940069  32.0803711  50.0277416
  25.1265509  32.6067688  51.9025771  24.4411070  32.6062395  50.2074095
  24.1679861  31.2396490  51.1832911  34.1535863  20.3677428  55.0809173
  35.3406915  20.3147795  56.0468021  36.3337001  21.4785063  56.0082903
  35.9115476  22.7645972  56.6878360  35.7315120  22.6684821  58.2123298
  35.1536159  23.8152258  58.9345729  34.5385856  20.2590735  54.0595643
  33.6067380  21.3090060  55.2157659  33.3763179  19.6099226  55.2382409
  34.8581371  20.1961405  57.0246851  35.8153295  19.3657057  55.7690124
  36.4719362  21.6707633  54.9372541  37.3506021  21.2042868  56.3147332
  36.7176627  23.5018599  56.5888037  34.9891347  23.1787703  56.2626259
  36.7243728  22.5107291  58.6511138  35.2006826  21.7419798  58.4633402
  35.7996654  24.6923697  58.8063907  34.1596679  23.9579565  58.4931162
  35.0705346  23.5726492  60.0010831  40.3374725  56.2936384  46.7081739
  39.7951637  54.8498809  46.6509706  40.0604149  54.0122678  47.8774969
  39.4875885  52.6250717  47.6773912  40.0498462  51.5859561  48.6546060
  39.2775646  50.2573170  48.6481067  41.4322296  56.2446549  46.7561027
  39.9309707  56.8651793  47.5515529  39.9769016  56.8107636  45.8105318
  38.7679058  54.7015302  46.2961151  40.3394352  54.3108303  45.8658697
  39.5632282  54.4764268  48.7380497  41.1275039  53.9277184  48.1170007
  38.4076381  52.6712353  47.8638450  39.5237880  52.2696554  46.6402981
  40.0710388  51.9873631  49.6752006  41.0850693  51.4434242  48.3211586
  39.6610466  49.6656882  49.4884092  38.2048355  50.3993454  48.8277408
  39.5448395  49.8317210  47.6731035  37.2273141  36.6228881  21.8174665
  36.8631698  35.2211490  22.4754207  37.9517971  34.1319824  22.2441051
  37.3327114  32.7805753  22.5081318  38.3333732  31.6315589  22.2072084
  37.6642028  30.2100940  22.2473486  36.5832621  37.4263664  22.1953705
  37.0574695  36.6144233  20.7338283  38.2620212  36.9383712  21.9992683
  36.8599702  35.3551650  23.5640972  35.8502032  34.9431701  22.1594780
  38.8465406  34.3915267  22.8231218  38.2005931  34.1915670  21.1774566
  36.9977094  32.5898490  23.5350626  36.4409672  32.7120099  21.8730867
  39.0736097  31.7793727  23.0030659  38.8532764  31.7239147  21.2457712
  37.1808688  30.1256452  23.2283905  36.9503647  30.1424547  21.4172581
  38.3498246  29.3549371  22.2046621   9.7915696  52.6102824  21.5526407
  11.2788705  52.7513766  21.2190082  11.4307832  52.6451678  19.6501644
  12.8486347  52.7838397  19.1066845  13.3736638  54.2422290  19.0264356
  14.3257140  54.5980487  17.8085659   9.5212983  51.5611949  21.3807228
   9.1588954  53.2239280  20.8996799   9.6148471  52.7658515  22.6239765
  11.6681165  53.7292380  21.5279835  11.8283176  51.9445815  21.7193907
  10.8204021  53.4230876  19.1753338  11.0979547  51.6597190  19.3018663
  13.5812339  52.1568046  19.6294811  12.8537568  52.3799319  18.0868690
  13.7428817  54.4286113  20.0423734  12.4857444  54.8656287  18.8646848
  13.9142560  54.2310519  16.8603018  14.2727231  55.6891093  17.7087181
  15.3000388  54.1321750  18.0005167  31.1389980  56.3780494  21.3460615
  31.2435560  57.5110011  20.3040092  30.1483507  58.6461864  20.3034523
  30.0407295  59.5896182  19.0494087  31.4277524  60.1491313  18.5708158
  31.3709001  61.4177079  17.7249048  31.2621326  56.7214923  22.3805053
  31.7650260  55.4920211  21.1841104  30.1349181  55.9369845  21.3678406
  32.2630843  57.8982692  20.4213712  31.2440347  56.9329276  19.3717954
  30.3852443  59.1929603  21.2243803  29.1344971  58.2344928  20.3796556
  29.6353158  59.0175109  18.2058904  29.2845773  60.3636603  19.2291010
  31.9325780  59.4301028  17.9140528  32.0524396  60.4285636  19.4280632
  30.8386497  61.4072147  16.7658489  30.9900340  62.2898517  18.2703369
  32.3832607  61.7352557  17.4465549  49.6442601  30.0642114  10.6343682
  50.4925152  30.9059997   9.6009052  49.6262247  31.3508535   8.3825696
  50.4806420  31.7105298   7.1239677  49.6263920  32.3661809   6.0209054
  50.5569674  32.8101812   4.8029635  50.3845636  29.6784749  11.3459461
  49.0438105  29.2555156  10.2000160  49.0387379  30.8590703  11.0868421
  50.8008472  31.8667703  10.0310695  51.3532063  30.2997938   9.2928243
  49.0635611  32.2207284   8.7430078  48.8107163  30.6821847   8.0808722
  51.2719017  32.3979268   7.4473608  51.1328131  30.8852754   6.8128050
  49.0692936  33.2285276   6.4071505  48.8628708  31.6597295   5.6728374
  49.9605280  33.1097303   3.9324911  51.1677805  33.6612001   5.1283300
  51.2222725  31.9736467   4.5564325  42.6524858  10.1410582  42.4284956
  41.3711671   9.6370394  41.8814766  41.3849725   8.1132166  42.0465891
  40.1803006   7.4538195  41.2919800  39.9630651   6.0483649  41.7066375
  38.8808221   5.3195841  40.9132263  42.7116308  11.2131789  42.2043258
  43.5132474   9.5980017  42.0193893  42.6335229   9.9583628  43.5099098
  40.5326490  10.1891024  42.3234235  41.3045472   9.8222773  40.8023845
  41.4813775   7.8072951  43.0955440  42.2443647   7.6980097  41.5059978
  39.2347287   7.9284041  41.5815555  40.3316087   7.5177577  40.2074463
  39.5710821   5.9200385  42.7230322  40.9276380   5.5514967  41.5456669
  39.0195340   5.2139571  39.8302700  38.6843194   4.3220284  41.3248798
  37.9019059   5.8052351  41.0083915   1.1040728  35.1331363  21.8909004
   0.4604304  36.4757133  21.7869728   0.3051608  37.2128272  23.1171892
  -0.8377111  36.5855022  23.9655121  -0.9658944  37.1538196  25.4322059
   0.1122096  36.7427249  26.4278190   1.7677977  34.8999172  21.0493143
   0.4135211  34.2895131  22.0118406   1.6641238  35.1519561  22.8338621
   1.0278418  37.1093402  21.0943306  -0.5349023  36.2941642  21.3632467
   0.0559867  38.2425037  22.8328150   1.2175296  37.2465396  23.7251671
  -1.8488328  36.7332549  23.5667713  -0.6718576  35.5038524  24.0411098
  -1.9356782  36.8625217  25.8539360  -1.0017984  38.2481723  25.3666942
   1.1058829  36.9873958  26.0329426   0.0205214  37.4228301  27.2835300
   0.0283854  35.7147842  26.8013180  44.8503389   1.7262146  56.6105828
  44.9850435   3.0408223  55.8740410  44.6672315   2.8926613  54.3528477
  43.2414159   3.4156525  53.9749610  43.3425283   4.0723135  52.5830900
  41.9761266   4.4264557  51.9675042  43.9469938   1.1916144  56.2922092
  44.9625043   1.8169281  57.6979555  45.6648340   1.1094935  56.2112750
  44.3527040   3.7797825  56.3812632  46.0120878   3.4235871  55.9171828
  44.8771085   1.9019339  53.9314205  45.3258428   3.6367991  53.8884303
  42.3999776   2.7238305  54.1036104  42.8953275   4.2803595  54.5543625
  43.8088559   3.3434060  51.9089810  44.0622262   4.8995907  52.5540921
  41.3225908   3.5487654  51.8917395  41.4821004   5.1464035  52.6314298
  42.2275190   4.9589007  51.0420353  25.9208242  58.0586295  34.7572792
  27.3620571  58.5933890  34.3678901  28.0988435  57.5386863  33.4838608
  28.4308285  56.2055736  34.1206501  29.1860132  56.4290309  35.4594047
  29.5213556  55.0341430  36.0129211  25.3119084  57.8156104  33.8778732
  25.3900930  58.7560248  35.4169395  26.0517520  57.1076770  35.2880752
  27.2287216  59.4966254  33.7599647  27.9461803  58.8934550  35.2464988
  29.0406656  57.9602256  33.1117504  27.4552721  57.3589397  32.6139782
  27.5425824  55.5750194  34.2495296  29.1946358  55.7492499  33.4791229
  28.5752358  56.9328818  36.2185314  30.0876788  57.0273070  35.2798107
  29.8853592  54.4792228  35.1395614  30.3182253  55.0776095  36.7654503
  28.6279029  54.5555186  36.4322784  34.5922638  45.5239959  16.6806915
  34.5881621  45.3774791  15.1860774  34.9423729  43.9757552  14.5980819
  35.1639592  44.1670318  13.0452588  35.5493180  42.8351302  12.3828428
  36.8372766  42.1526523  12.9234913  34.2438275  46.5363117  16.9194095
  35.5431296  45.3446441  17.1972921  33.8625208  44.8649650  17.1668451
  33.5503870  45.5922923  14.9031160  35.2522875  46.1432510  14.7668870
  34.2583472  43.1540408  14.8431990  35.8854762  43.7325721  15.1026681
  34.2311617  44.5926891  12.6555236  35.9572197  44.8886428  12.8145955
  35.5323402  42.8204761  11.2861722  34.7488972  42.1545253  12.6979468
  37.7080656  42.6952052  12.5354708  36.8791186  41.9312702  13.9970038
  36.9276520  41.1819301  12.4207785   0.8892196  27.8976102  13.0041197
   1.1064704  29.3707528  12.4731100   0.8109305  30.4437890  13.5559294
   1.8589976  30.3662801  14.7340524   1.6325953  31.4246078  15.8409097
   2.2604831  31.0786434  17.2900284  -0.1882875  27.7986369  13.1840360
   1.3701137  27.6500965  13.9584086   1.2348712  27.0856891  12.3525851
   2.1383021  29.4135833  12.1034115   0.4481662  29.4726758  11.6016510
  -0.2068421  30.3553577  13.9553163   0.8473418  31.4248519  13.0666650
   1.8627437  29.3513990  15.1502168   2.8086150  30.5204139  14.2071207
   0.5551017  31.5682350  15.9877746   1.8768237  32.3983016  15.3987940
   1.8743728  30.1588474  17.7461927   3.2795222  30.8017173  16.9932821
   2.2246936  31.8775621  18.0407913  11.0121145  13.8601382  46.8584110
  12.1860856  14.8945963  46.9005129  13.5023946  14.2543852  47.1508428
  14.0974378  13.5108263  45.9355661  15.5144500  12.9851286  46.1808731
  15.9398779  11.9466994  45.1422435  11.2512416  13.1237395  46.0814125
  10.0512723  14.2953722  46.5575077  10.7441339  13.3064349  47.7665931
  12.2347068  15.4265387  45.9424621  11.8928975  15.5687506  47.7146036
  13.4206189  13.5623305  47.9979374  14.2523755  14.9812529  47.4860784
  13.3374318  12.7942774  45.6006958  14.2782888  14.1410773  45.0562088
  15.5804805  12.6337073  47.2178547  16.2442550  13.8039687  46.1895448
  15.6877674  10.9271929  45.4588443  15.3559360  12.0006850  44.2152664
  16.9721121  12.2219431  44.8933946  47.5270038  52.0531990  42.7528345
  48.2991291  52.1613495  44.1128389  48.3721987  50.7954435  44.7574970
  49.2621418  49.7823887  43.9365350  49.3135591  48.3599932  44.5650179
  47.9446245  47.5838879  44.4393865  47.9667469  51.2993636  42.0883438
  47.7458397  53.0049574  42.2533790  46.4632965  51.9975946  43.0148012
  49.2763496  52.6312120  43.9471275  47.7479683  52.7645518  44.8446581
  47.3185669  50.4925959  44.7939970  48.7390457  50.7870354  45.7911998
  48.7273775  49.5446068  43.0088083  50.2329803  50.2100415  43.6576463
  49.4269539  48.4834875  45.6490289  50.2150894  47.8254693  44.2414133
  47.2320686  48.0441542  45.1348077  47.5749984  47.6691380  43.4101640
  48.1675363  46.5229225  44.6063062   9.2909148  35.0333724  12.5043810
   7.9329989  34.3992172  12.7679799   8.1518462  33.0471750  13.5046909
   6.8731578  32.3480592  13.8248003   7.1940883  31.1564603  14.7109311
   5.9357913  30.2558732  14.9772985   9.9836924  34.4013553  11.9353402
   9.6014617  35.4602638  13.4658983   9.1010478  35.9060340  11.8675115
   7.2619880  34.9967876  13.3971403   7.4581092  34.1922956  11.8011019
   8.6077903  33.3228708  14.4634898   8.9466670  32.4341283  13.0623930
   6.0912288  32.9635282  14.2862904   6.4530662  31.9799610  12.8807576
   7.6564238  31.6121402  15.5951231   7.9339049  30.6408725  14.0864074
   5.2015384  30.7818523  15.5997198   5.4451411  29.9300647  14.0519336
   6.2611258  29.2966714  15.3983500   5.5724534  11.0939162  39.9618274
   6.5570678  12.2536051  39.5816890   7.8252467  12.3687251  40.3766376
   8.8341455  13.4638655  39.8753654  10.0587091  13.6883032  40.7649490
  11.0645408  14.7249052  40.2066127   5.0445947  11.3659193  40.8840896
   6.0799341  10.1423094  40.1620876   4.8245019  10.9540732  39.1717617
   6.8526000  11.9698889  38.5641643   5.9229364  13.1485732  39.5916664
   8.3547773  11.4100211  40.4372245   7.4476547  12.5979998  41.3806526
   9.1655130  13.0990183  38.8954307   8.3456115  14.4260638  39.6786491
  10.6274604  12.7591536  40.8929874   9.8109798  13.9692481  41.7959148
  11.2946233  14.4799063  39.1624710  10.5545177  15.6923373  40.2911255
  12.0418453  14.7284987  40.7046653   4.2157929  30.2644140  52.9938394
   3.0328291  31.0990545  53.3564688   3.3421513  32.0134175  54.5688261
   2.1842037  32.8886692  54.9714936   1.9821221  34.0984728  53.9776618
   0.7524733  34.9707291  54.4161951   4.9308998  30.1384947  53.8160049
   4.7740447  30.7277987  52.1711437   3.8461354  29.3035166  52.6153952
   2.6081108  31.7041294  52.5461055   2.1876698  30.4615442  53.6436564
   4.1757505  32.6210339  54.1958594   3.6380930  31.4552214  55.4655019
   1.2796380  32.2712815  55.0329994   2.3250058  33.3959410  55.9338032
   1.8270700  33.6905300  52.9713165   2.8906946  34.7108128  53.9253756
  -0.2169333  34.4942972  54.2252673   0.7704497  35.1721823  55.4942848
   0.8583623  35.9073622  53.8552171  51.6048993  12.3125937  49.7196333
  52.2826490  11.7088606  50.9777104  51.3576116  11.5518839  52.1468636
  51.9468850  10.6992571  53.2767588  53.0651826  11.4431956  54.0870437
  52.4970846  12.3595831  55.1841010  51.1178693  13.2302782  50.0715572
  50.8247003  11.5835555  49.4686748  52.2640657  12.4623988  48.8557722
  52.7603483  10.7711775  50.6682932  53.0620393  12.3953879  51.3304393
  50.5416135  10.9056475  51.8008653  50.8984174  12.5016406  52.4473535
  51.1106138  10.5492785  53.9705507  52.1818857   9.6940634  52.9058711
  53.7493333  11.9839327  53.4216649  53.7596616  10.7050116  54.5065388
  52.0937147  11.7944739  56.0332975  53.1995439  13.0853884  55.6118221
  51.8300886  13.1005766  54.7266728  32.1788498  30.3200323  51.1915218
  32.1299148  31.7550137  50.7984010  32.8183799  32.6622050  51.9452445
  32.6480461  34.1907656  51.6458761  33.0672374  35.1639635  52.7689420
  34.5230766  34.8173172  53.2572142  31.9102569  30.1680166  52.2441084
  33.2451721  30.0658438  51.2307331  31.6208835  29.6502764  50.5257184
  32.6584278  31.8891661  49.8466312  31.0908199  32.0401251  50.5929953
  33.8841396  32.4563238  52.1032302  32.3553444  32.4260657  52.9111787
  33.2738891  34.4581320  50.7856280  31.6052662  34.4301045  51.4039675
  32.3061920  35.1733219  53.5588242  33.0929008  36.1627581  52.3162338
  35.1429077  34.3927700  52.4579894  34.9897419  35.7009899  53.7094690
  34.4072643  34.1038277  54.0822691  44.2694421  24.9120365   6.6604381
  44.8192340  24.5841508   8.0016761  45.2351803  25.8343859   8.8273366
  44.0241416  26.6286159   9.3675629  44.4435561  27.9336171  10.1392055
  43.2115017  28.8664499  10.4627826  43.9668687  24.0330615   6.0781665
  44.8782654  25.5736847   6.0321505  43.2951605  25.4102936   6.7359753
  44.1232727  23.9119830   8.5184132  45.6839799  23.9452100   7.7845153
  45.8709270  26.5407052   8.2794967  45.8499032  25.4473062   9.6492095
  43.3811854  26.9833532   8.5527263  43.4550242  25.9751845  10.0401202
  45.2401673  28.5425907   9.6945119  44.8088831  27.5603719  11.1037896
  42.3684233  28.2485490  10.7953630  43.4479663  29.6343141  11.2095461
  42.9255132  29.5824743   9.6825846  23.8212340  24.0730059  46.5308286
  23.8119395  25.5265372  45.9940740  24.6078455  25.6328394  44.6676437
  24.4037497  27.0618326  44.0532371  25.5061304  28.1239168  44.3762876
  25.0090277  29.5033896  43.8916904  23.2342074  23.9532835  47.4496633
  24.8430769  23.6949217  46.6576206  23.2482493  23.3937285  45.8878214
  22.8090613  25.9352286  45.8197281  24.2643530  26.2050707  46.7276298
  24.3715403  24.9861242  43.8137647  25.6914580  25.4741156  44.7291519
  24.2639754  26.9501841  42.9710237  23.4545214  27.4700682  44.4213411
  26.4344942  27.8221972  43.8759901  25.7515032  28.0455763  45.4425174
  24.1597426  29.8686850  44.4820024  25.8404791  30.2177088  43.9320060
  24.7248556  29.3822729  42.8391849  44.3616323  62.5763497  22.7178610
  45.0304422  62.9759975  21.3867500  46.1046361  61.8561587  21.1282871
  47.0095586  62.0846133  19.8942249  47.9916925  63.2290101  20.1125534
  48.7465906  63.4931941  18.7999189  44.1771268  61.4958787  22.7594774
  43.4675264  63.1875892  22.8915041  45.0891713  62.8608346  23.4878929
  44.3405809  62.9434285  20.5345638  45.4757184  63.9779763  21.3557747
  45.5893068  60.9065118  20.9390886  46.6815976  61.6773295  22.0438917
  47.5221414  61.1367660  19.6891725  46.4513654  62.2521863  18.9649627
  48.6439256  63.0477862  20.9756525  47.4413785  64.1325727  20.4022405
  49.1217241  62.5689683  18.3435495  48.1450548  63.9564624  18.0082596
  49.5455598  64.2294011  18.9510687  22.5918776  35.5494961  34.0745247
  23.7063778  34.9437831  34.9558590  25.0491355  34.7601860  34.2128675
  25.6502017  36.0867047  33.6807066  26.9740683  35.9021677  32.9035118
  26.8098663  35.1070075  31.5878059  22.8363421  36.5719394  33.7621577
  21.6466875  35.5876432  34.6299002  22.4332720  34.9471933  33.1724091
  23.8640914  35.5681303  35.8425801  23.3704607  33.9669821  35.3229655
  24.8963980  34.0529809  33.3890917  25.7688259  34.2906203  34.8975198
  24.9352427  36.5908697  33.0206279  25.8265331  36.7607332  34.5290312
  27.7217044  35.4235637  33.5495115  27.3645288  36.8960343  32.6519064
  26.0894285  35.6087423  30.9352817  27.7609978  35.0390333  31.0482435
  26.4578426  34.0848487  31.7618793  59.8412648  48.5909357  31.5640213
  59.4614888  49.6427095  30.4090892  58.7391468  48.9156148  29.1847393
  58.9301253  49.7293009  27.8913223  58.2870851  49.0050633  26.7296859
  58.3257442  49.8246822  25.4577896  60.4907499  47.7508085  31.2891666
  58.9680029  48.0002358  31.8668033  60.2624212  49.1763786  32.3905060
  58.8622361  50.4892053  30.7662136  60.3999534  50.0796463  30.0463764
  57.7290431  48.6537982  29.5228740  59.2938143  47.9841562  29.0176517
  58.4912291  50.7341578  27.9200107  60.0106529  49.8340771  27.7342483
  57.2712451  48.8050971  27.0920002  58.6979485  48.0137694  26.5022575
  57.9027463  49.3204808  24.5802681  57.7271920  50.7260256  25.6380798
  59.3381296  50.1289370  25.1650497  46.4693228   8.3935523  18.0266111
  47.4601504   7.7410341  18.9942606  48.6687356   8.6784711  19.2679680
  49.7158557   8.1648755  20.3127735  50.8902756   9.1075435  20.5334680
  51.8240639   8.5211511  21.5782545  45.9974650   9.3152500  18.3885753
  45.6672052   7.6474243  18.0822027  46.9832233   8.5429473  17.0691269
  47.0596610   7.5799737  20.0026539  47.7549168   6.7588888  18.6047800
  48.2777182   9.6190801  19.6748445  49.1108734   8.9022136  18.2893751
  49.1951338   7.8482595  21.2247999  49.9895035   7.1695409  19.9418066
  50.4514457  10.0739551  20.8103559  51.3779522   9.1580673  19.5522402
  51.1863982   8.3155551  22.4467609  52.2630125   7.5519834  21.3113697
  52.6715371   9.2018991  21.7251146  29.0767812  19.2659075  63.3043286
  28.9477906  19.9285300  61.8885531  28.0373020  21.1695311  62.0251915
  27.2916741  21.6958106  60.7689413  26.2715961  20.6904032  60.0875100
  25.6430563  21.3813689  58.8702696  30.0068259  18.6886942  63.3752577
  28.2749409  18.5740054  63.5898320  29.1131520  20.0368407  64.0837723
  29.8846583  20.2935812  61.4501306  28.5601405  19.2854140  61.0889785
  28.5677594  22.0830557  62.3206131  27.2949185  20.9957640  62.8137747
  26.6729154  22.5488722  61.0732669  28.0737032  22.1780951  60.1697559
  25.5989315  20.2216494  60.8161947  26.8497176  19.8648169  59.6546463
  26.4746813  21.9299338  58.4112852  25.0558812  20.7851565  58.1610840
  24.9717511  22.1664221  59.2393676  27.5062827   4.5229685  44.4288084
  28.2472905   3.4339650  43.5578930  29.6496271   3.9136002  43.2006323
  30.4108462   2.7464011  42.6553346  29.9464688   2.2009127  41.2514488
  30.0561194   3.1059525  40.0244648  27.8332762   4.5555870  45.4753248
  26.4357929   4.2856848  44.3981983  27.4766759   5.4923575  43.9163620
  28.3536157   2.5038559  44.1295492  27.7705597   3.2090628  42.5959484
  30.0249128   4.2428162  44.1773445  29.6639580   4.7674696  42.5122339
  31.4626979   3.0526526  42.6005050  30.1873969   1.8759873  43.2843343
  28.9092283   1.8451149  41.2244350  30.4479760   1.2365096  41.1044399
  30.0120706   2.4126952  39.1755573  29.2192044   3.8147423  40.0051147
  31.0461997   3.5662987  40.1294033  56.7398649  19.2386439  48.7990219
  55.6951433  18.6347620  47.8473703  55.2257915  17.2220385  48.3341181
  54.2186399  16.5446703  47.3459293  53.5996881  15.2112734  47.8020784
  52.7135282  14.6289599  46.7004720  56.4234668  19.4130099  49.8347236
  57.0569597  20.2057783  48.3900053  57.6627737  18.6473982  48.8421365
  54.7778564  19.2332174  47.9075844  56.1607738  18.6533320  46.8543770
  54.9288107  17.2965395  49.3874189  56.1496197  16.6429674  48.4541618
  53.4273992  17.2745287  47.1351320  54.8290020  16.3529951  46.4549104
  53.0344101  15.2857058  48.7391540  54.4215103  14.4909632  47.8966772
  53.0681635  14.8810236  45.6935541  52.6728283  13.5370066  46.7962534
  51.7103468  15.0543673  46.8263294  32.4105787  64.1282563  28.4352443
  33.9711456  64.1994395  28.6266067  34.5762023  63.0448670  29.4909008
  36.1410446  63.1994424  29.4398868  36.9363021  62.1710544  30.2718609
  36.9157256  62.5264344  31.7684238  31.8786048  64.2572274  29.3858001
[truncated: 777,524 more chars]
