# Supplementary material for: Multistate, Polarizable QM/MM Embedding Scheme Based on the Direct Reaction Field Method: Solvatochromic Shifts, Analytical Gradients and Optimizations of Conical Intersections in Solution
Source: J Chem Theory Comput. 2024 Feb 8;20(5):2111–26. doi: 10.1021/acs.jctc.3c01018 (PMC10938509; doi:10.1021/acs.jctc.3c01018)
Supplement: Supplementary file 3 — ct3c01018_si_003.zip [file ct3c01018_si_003.zip › fig4.prmtop]

%VERSION  VERSION_STAMP = V0001.000  DATE = 01/17/23  16:27:07
%FLAG TITLE
%FORMAT(20a4)
solvated
%FLAG POINTERS
%FORMAT(10I8)
   16129       7   11284    4041   25796    3241   33871    7291       0       0
   81478     806    4041    3241    7291       8      15      11       8       0
       0       0       0       0       0       0       0       0      29       0
       0
%FLAG ATOM_NAME
%FORMAT(20a4)
S1  C1  C2  C3  C4  C5  C6  C7  C8  C9  C10 C11 N1  C12 N2  H1  H2  H3  H4  H5  
H6  H7  H8  H9  H10 H11 H12 H13 H14 C   C1  C2  C3  C4  C5  H   H1  H2  H3  H4  
H5  H6  H7  H8  H9  H10 H11 H12 H13 C   C1  C2  C3  C4  C5  H   H1  H2  H3  H4  
H5  H6  H7  H8  H9  H10 H11 H12 H13 C   C1  C2  C3  C4  C5  H   H1  H2  H3  H4  
H5  H6  H7  H8  H9  H10 H11 H12 H13 C   C1  C2  C3  C4  C5  H   H1  H2  H3  H4  
H5  H6  H7  H8  H9  H10 H11 H12 H13 C   C1  C2  C3  C4  C5  H   H1  H2  H3  H4  
H5  H6  H7  H8  H9  H10 H11 H12 H13 C   C1  C2  C3  C4  C5  H   H1  H2  H3  H4  
H5  H6  H7  H8  H9  H10 H11 H12 H13 C   C1  C2  C3  C4  C5  H   H1  H2  H3  H4  
H5  H6  H7  H8  H9  H10 H11 H12 H13 C   C1  C2  C3  C4  C5  H   H1  H2  H3  H4  
H5  H6  H7  H8  H9  H10 H11 H12 H13 C   C1  C2  C3  C4  C5  H   H1  H2  H3  H4  
H5  H6  H7  H8  H9  H10 H11 H12 H13 C   C1  C2  C3  C4  C5  H   H1  H2  H3  H4  
H5  H6  H7  H8  H9  H10 H11 H12 H13 C   C1  C2  C3  C4  C5  H   H1  H2  H3  H4  
H5  H6  H7  H8  H9  H10 H11 H12 H13 C   C1  C2  C3  C4  C5  H   H1  H2  H3  H4  
H5  H6  H7  H8  H9  H10 H11 H12 H13 C   C1  C2  C3  C4  C5  H   H1  H2  H3  H4  
H5  H6  H7  H8  H9  H10 H11 H12 H13 C   C1  C2  C3  C4  C5  H   H1  H2  H3  H4  
H5  H6  H7  H8  H9  H10 H11 H12 H13 C   C1  C2  C3  C4  C5  H   H1  H2  H3  H4  
H5  H6  H7  H8  H9  H10 H11 H12 H13 C   C1  C2  C3  C4  C5  H   H1  H2  H3  H4  
H5  H6  H7  H8  H9  H10 H11 H12 H13 C   C1  C2  C3  C4  C5  H   H1  H2  H3  H4  
H5  H6  H7  H8  H9  H10 H11 H12 H13 C   C1  C2  C3  C4  C5  H   H1  H2  H3  H4  
H5  H6  H7  H8  H9  H10 H11 H12 H13 C   C1  C2  C3  C4  C5  H   H1  H2  H3  H4  
H5  H6  H7  H8  H9  H10 H11 H12 H13 C   C1  C2  C3  C4  C5  H   H1  H2  H3  H4  
H5  H6  H7  H8  H9  H10 H11 H12 H13 C   C1  C2  C3  C4  C5  H   H1  H2  H3  H4  
H5  H6  H7  H8  H9  H10 H11 H12 H13 C   C1  C2  C3  C4  C5  H   H1  H2  H3  H4  
H5  H6  H7  H8  H9  H10 H11 H12 H13 C   C1  C2  C3  C4  C5  H   H1  H2  H3  H4  
H5  H6  H7  H8  H9  H10 H11 H12 H13 C   C1  C2  C3  C4  C5  H   H1  H2  H3  H4  
H5  H6  H7  H8  H9  H10 H11 H12 H13 C   C1  C2  C3  C4  C5  H   H1  H2  H3  H4  
H5  H6  H7  H8  H9  H10 H11 H12 H13 C   C1  C2  C3  C4  C5  H   H1  H2  H3  H4  
H5  H6  H7  H8  H9  H10 H11 H12 H13 C   C1  C2  C3  C4  C5  H   H1  H2  H3  H4  
H5  H6  H7  H8  H9  H10 H11 H12 H13 C   C1  C2  C3  C4  C5  H   H1  H2  H3  H4  
H5  H6  H7  H8  H9  H10 H11 H12 H13 C   C1  C2  C3  C4  C5  H   H1  H2  H3  H4  
H5  H6  H7  H8  H9  H10 H11 H12 H13 C   C1  C2  C3  C4  C5  H   H1  H2  H3  H4  
H5  H6  H7  H8  H9  H10 H11 H12 H13 C   C1  C2  C3  C4  C5  H   H1  H2  H3  H4  
H5  H6  H7  H8  H9  H10 H11 H12 H13 C   C1  C2  C3  C4  C5  H   H1  H2  H3  H4  
H5  H6  H7  H8  H9  H10 H11 H12 H13 C   C1  C2  C3  C4  C5  H   H1  H2  H3  H4  
H5  H6  H7  H8  H9  H10 H11 H12 H13 C   C1  C2  C3  C4  C5  H   H1  H2  H3  H4  
H5  H6  H7  H8  H9  H10 H11 H12 H13 C   C1  C2  C3  C4  C5  H   H1  H2  H3  H4  
H5  H6  H7  H8  H9  H10 H11 H12 H13 C   C1  C2  C3  C4  C5  H   H1  H2  H3  H4  
H5  H6  H7  H8  H9  H10 H11 H12 H13 C   C1  C2  C3  C4  C5  H   H1  H2  H3  H4  
H5  H6  H7  H8  H9  H10 H11 H12 H13 C   C1  C2  C3  C4  C5  H   H1  H2  H3  H4  
H5  H6  H7  H8  H9  H10 H11 H12 H13 C   C1  C2  C3  C4  C5  H   H1  H2  H3  H4  
H5  H6  H7  H8  H9  H10 H11 H12 H13 C   C1  C2  C3  C4  C5  H   H1  H2  H3  H4  
H5  H6  H7  H8  H9  H10 H11 H12 H13 C   C1  C2  C3  C4  C5  H   H1  H2  H3  H4  
H5  H6  H7  H8  H9  H10 H11 H12 H13 C   C1  C2  C3  C4  C5  H   H1  H2  H3  H4  
H5  H6  H7  H8  H9  H10 H11 H12 H13 C   C1  C2  C3  C4  C5  H   H1  H2  H3  H4  
H5  H6  H7  H8  H9  H10 H11 H12 H13 C   C1  C2  C3  C4  C5  H   H1  H2  H3  H4  
H5  H6  H7  H8  H9  H10 H11 H12 H13 C   C1  C2  C3  C4  C5  H   H1  H2  H3  H4  
H5  H6  H7  H8  H9  H10 H11 H12 H13 C   C1  C2  C3  C4  C5  H   H1  H2  H3  H4  
H5  H6  H7  H8  H9  H10 H11 H12 H13 C   C1  C2  C3  C4  C5  H   H1  H2  H3  H4  
H5  H6  H7  H8  H9  H10 H11 H12 H13 C   C1  C2  C3  C4  C5  H   H1  H2  H3  H4  
H5  H6  H7  H8  H9  H10 H11 H12 H13 C   C1  C2  C3  C4  C5  H   H1  H2  H3  H4  
H5  H6  H7  H8  H9  H10 H11 H12 H13 C   C1  C2  C3  C4  C5  H   H1  H2  H3  H4  
H5  H6  H7  H8  H9  H10 H11 H12 H13 C   C1  C2  C3  C4  C5  H   H1  H2  H3  H4  
H5  H6  H7  H8  H9  H10 H11 H12 H13 C   C1  C2  C3  C4  C5  H   H1  H2  H3  H4  
H5  H6  H7  H8  H9  H10 H11 H12 H13 C   C1  C2  C3  C4  C5  H   H1  H2  H3  H4  
H5  H6  H7  H8  H9  H10 H11 H12 H13 C   C1  C2  C3  C4  C5  H   H1  H2  H3  H4  
H5  H6  H7  H8  H9  H10 H11 H12 H13 C   C1  C2  C3  C4  C5  H   H1  H2  H3  H4  
H5  H6  H7  H8  H9  H10 H11 H12 H13 C   C1  C2  C3  C4  C5  H   H1  H2  H3  H4  
H5  H6  H7  H8  H9  H10 H11 H12 H13 C   C1  C2  C3  C4  C5  H   H1  H2  H3  H4  
H5  H6  H7  H8  H9  H10 H11 H12 H13 C   C1  C2  C3  C4  C5  H   H1  H2  H3  H4  
H5  H6  H7  H8  H9  H10 H11 H12 H13 C   C1  C2  C3  C4  C5  H   H1  H2  H3  H4  
H5  H6  H7  H8  H9  H10 H11 H12 H13 C   C1  C2  C3  C4  C5  H   H1  H2  H3  H4  
H5  H6  H7  H8  H9  H10 H11 H12 H13 C   C1  C2  C3  C4  C5  H   H1  H2  H3  H4  
H5  H6  H7  H8  H9  H10 H11 H12 H13 C   C1  C2  C3  C4  C5  H   H1  H2  H3  H4  
H5  H6  H7  H8  H9  H10 H11 H12 H13 C   C1  C2  C3  C4  C5  H   H1  H2  H3  H4  
H5  H6  H7  H8  H9  H10 H11 H12 H13 C   C1  C2  C3  C4  C5  H   H1  H2  H3  H4  
H5  H6  H7  H8  H9  H10 H11 H12 H13 C   C1  C2  C3  C4  C5  H   H1  H2  H3  H4  
H5  H6  H7  H8  H9  H10 H11 H12 H13 C   C1  C2  C3  C4  C5  H   H1  H2  H3  H4  
H5  H6  H7  H8  H9  H10 H11 H12 H13 C   C1  C2  C3  C4  C5  H   H1  H2  H3  H4  
H5  H6  H7  H8  H9  H10 H11 H12 H13 C   C1  C2  C3  C4  C5  H   H1  H2  H3  H4  
H5  H6  H7  H8  H9  H10 H11 H12 H13 C   C1  C2  C3  C4  C5  H   H1  H2  H3  H4  
H5  H6  H7  H8  H9  H10 H11 H12 H13 C   C1  C2  C3  C4  C5  H   H1  H2  H3  H4  
H5  H6  H7  H8  H9  H10 H11 H12 H13 C   C1  C2  C3  C4  C5  H   H1  H2  H3  H4  
H5  H6  H7  H8  H9  H10 H11 H12 H13 C   C1  C2  C3  C4  C5  H   H1  H2  H3  H4  
H5  H6  H7  H8  H9  H10 H11 H12 H13 C   C1  C2  C3  C4  C5  H   H1  H2  H3  H4  
H5  H6  H7  H8  H9  H10 H11 H12 H13 C   C1  C2  C3  C4  C5  H   H1  H2  H3  H4  
H5  H6  H7  H8  H9  H10 H11 H12 H13 C   C1  C2  C3  C4  C5  H   H1  H2  H3  H4  
H5  H6  H7  H8  H9  H10 H11 H12 H13 C   C1  C2  C3  C4  C5  H   H1  H2  H3  H4  
H5  H6  H7  H8  H9  H10 H11 H12 H13 C   C1  C2  C3  C4  C5  H   H1  H2  H3  H4  
H5  H6  H7  H8  H9  H10 H11 H12 H13 C   C1  C2  C3  C4  C5  H   H1  H2  H3  H4  
H5  H6  H7  H8  H9  H10 H11 H12 H13 C   C1  C2  C3  C4  C5  H   H1  H2  H3  H4  
H5  H6  H7  H8  H9  H10 H11 H12 H13 C   C1  C2  C3  C4  C5  H   H1  H2  H3  H4  
H5  H6  H7  H8  H9  H10 H11 H12 H13 C   C1  C2  C3  C4  C5  H   H1  H2  H3  H4  
H5  H6  H7  H8  H9  H10 H11 H12 H13 C   C1  C2  C3  C4  C5  H   H1  H2  H3  H4  
H5  H6  H7  H8  H9  H10 H11 H12 H13 C   C1  C2  C3  C4  C5  H   H1  H2  H3  H4  
H5  H6  H7  H8  H9  H10 H11 H12 H13 C   C1  C2  C3  C4  C5  H   H1  H2  H3  H4  
H5  H6  H7  H8  H9  H10 H11 H12 H13 C   C1  C2  C3  C4  C5  H   H1  H2  H3  H4  
H5  H6  H7  H8  H9  H10 H11 H12 H13 C   C1  C2  C3  C4  C5  H   H1  H2  H3  H4  
H5  H6  H7  H8  H9  H10 H11 H12 H13 C   C1  C2  C3  C4  C5  H   H1  H2  H3  H4  
H5  H6  H7  H8  H9  H10 H11 H12 H13 C   C1  C2  C3  C4  C5  H   H1  H2  H3  H4  
H5  H6  H7  H8  H9  H10 H11 H12 H13 C   C1  C2  C3  C4  C5  H   H1  H2  H3  H4  
H5  H6  H7  H8  H9  H10 H11 H12 H13 C   C1  C2  C3  C4  C5  H   H1  H2  H3  H4  
H5  H6  H7  H8  H9  H10 H11 H12 H13 C   C1  C2  C3  C4  C5  H   H1  H2  H3  H4  
H5  H6  H7  H8  H9  H10 H11 H12 H13 C   C1  C2  C3  C4  C5  H   H1  H2  H3  H4  
H5  H6  H7  H8  H9  H10 H11 H12 H13 C   C1  C2  C3  C4  C5  H   H1  H2  H3  H4  
H5  H6  H7  H8  H9  H10 H11 H12 H13 C   C1  C2  C3  C4  C5  H   H1  H2  H3  H4  
H5  H6  H7  H8  H9  H10 H11 H12 H13 C   C1  C2  C3  C4  C5  H   H1  H2  H3  H4  
H5  H6  H7  H8  H9  H10 H11 H12 H13 C   C1  C2  C3  C4  C5  H   H1  H2  H3  H4  
H5  H6  H7  H8  H9  H10 H11 H12 H13 C   C1  C2  C3  C4  C5  H   H1  H2  H3  H4  
H5  H6  H7  H8  H9  H10 H11 H12 H13 C   C1  C2  C3  C4  C5  H   H1  H2  H3  H4  
H5  H6  H7  H8  H9  H10 H11 H12 H13 C   C1  C2  C3  C4  C5  H   H1  H2  H3  H4  
H5  H6  H7  H8  H9  H10 H11 H12 H13 C   C1  C2  C3  C4  C5  H   H1  H2  H3  H4  
H5  H6  H7  H8  H9  H10 H11 H12 H13 C   C1  C2  C3  C4  C5  H   H1  H2  H3  H4  
H5  H6  H7  H8  H9  H10 H11 H12 H13 C   C1  C2  C3  C4  C5  H   H1  H2  H3  H4  
H5  H6  H7  H8  H9  H10 H11 H12 H13 C   C1  C2  C3  C4  C5  H   H1  H2  H3  H4  
H5  H6  H7  H8  H9  H10 H11 H12 H13 C   C1  C2  C3  C4  C5  H   H1  H2  H3  H4  
H5  H6  H7  H8  H9  H10 H11 H12 H13 C   C1  C2  C3  C4  C5  H   H1  H2  H3  H4  
H5  H6  H7  H8  H9  H10 H11 H12 H13 C   C1  C2  C3  C4  C5  H   H1  H2  H3  H4  
H5  H6  H7  H8  H9  H10 H11 H12 H13 C   C1  C2  C3  C4  C5  H   H1  H2  H3  H4  
H5  H6  H7  H8  H9  H10 H11 H12 H13 C   C1  C2  C3  C4  C5  H   H1  H2  H3  H4  
H5  H6  H7  H8  H9  H10 H11 H12 H13 C   C1  C2  C3  C4  C5  H   H1  H2  H3  H4  
H5  H6  H7  H8  H9  H10 H11 H12 H13 C   C1  C2  C3  C4  C5  H   H1  H2  H3  H4  
H5  H6  H7  H8  H9  H10 H11 H12 H13 C   C1  C2  C3  C4  C5  H   H1  H2  H3  H4  
H5  H6  H7  H8  H9  H10 H11 H12 H13 C   C1  C2  C3  C4  C5  H   H1  H2  H3  H4  
H5  H6  H7  H8  H9  H10 H11 H12 H13 C   C1  C2  C3  C4  C5  H   H1  H2  H3  H4  
H5  H6  H7  H8  H9  H10 H11 H12 H13 C   C1  C2  C3  C4  C5  H   H1  H2  H3  H4  
H5  H6  H7  H8  H9  H10 H11 H12 H13 C   C1  C2  C3  C4  C5  H   H1  H2  H3  H4  
H5  H6  H7  H8  H9  H10 H11 H12 H13 C   C1  C2  C3  C4  C5  H   H1  H2  H3  H4  
H5  H6  H7  H8  H9  H10 H11 H12 H13 C   C1  C2  C3  C4  C5  H   H1  H2  H3  H4  
H5  H6  H7  H8  H9  H10 H11 H12 H13 C   C1  C2  C3  C4  C5  H   H1  H2  H3  H4  
H5  H6  H7  H8  H9  H10 H11 H12 H13 C   C1  C2  C3  C4  C5  H   H1  H2  H3  H4  
H5  H6  H7  H8  H9  H10 H11 H12 H13 C   C1  C2  C3  C4  C5  H   H1  H2  H3  H4  
H5  H6  H7  H8  H9  H10 H11 H12 H13 C   C1  C2  C3  C4  C5  H   H1  H2  H3  H4  
H5  H6  H7  H8  H9  H10 H11 H12 H13 C   C1  C2  C3  C4  C5  H   H1  H2  H3  H4  
H5  H6  H7  H8  H9  H10 H11 H12 H13 C   C1  C2  C3  C4  C5  H   H1  H2  H3  H4  
H5  H6  H7  H8  H9  H10 H11 H12 H13 C   C1  C2  C3  C4  C5  H   H1  H2  H3  H4  
H5  H6  H7  H8  H9  H10 H11 H12 H13 C   C1  C2  C3  C4  C5  H   H1  H2  H3  H4  
H5  H6  H7  H8  H9  H10 H11 H12 H13 C   C1  C2  C3  C4  C5  H   H1  H2  H3  H4  
H5  H6  H7  H8  H9  H10 H11 H12 H13 C   C1  C2  C3  C4  C5  H   H1  H2  H3  H4  
H5  H6  H7  H8  H9  H10 H11 H12 H13 C   C1  C2  C3  C4  C5  H   H1  H2  H3  H4  
H5  H6  H7  H8  H9  H10 H11 H12 H13 C   C1  C2  C3  C4  C5  H   H1  H2  H3  H4  
H5  H6  H7  H8  H9  H10 H11 H12 H13 C   C1  C2  C3  C4  C5  H   H1  H2  H3  H4  
H5  H6  H7  H8  H9  H10 H11 H12 H13 C   C1  C2  C3  C4  C5  H   H1  H2  H3  H4  
H5  H6  H7  H8  H9  H10 H11 H12 H13 C   C1  C2  C3  C4  C5  H   H1  H2  H3  H4  
H5  H6  H7  H8  H9  H10 H11 H12 H13 C   C1  C2  C3  C4  C5  H   H1  H2  H3  H4  
H5  H6  H7  H8  H9  H10 H11 H12 H13 C   C1  C2  C3  C4  C5  H   H1  H2  H3  H4  
H5  H6  H7  H8  H9  H10 H11 H12 H13 C   C1  C2  C3  C4  C5  H   H1  H2  H3  H4  
H5  H6  H7  H8  H9  H10 H11 H12 H13 C   C1  C2  C3  C4  C5  H   H1  H2  H3  H4  
H5  H6  H7  H8  H9  H10 H11 H12 H13 C   C1  C2  C3  C4  C5  H   H1  H2  H3  H4  
H5  H6  H7  H8  H9  H10 H11 H12 H13 C   C1  C2  C3  C4  C5  H   H1  H2  H3  H4  
H5  H6  H7  H8  H9  H10 H11 H12 H13 C   C1  C2  C3  C4  C5  H   H1  H2  H3  H4  
H5  H6  H7  H8  H9  H10 H11 H12 H13 C   C1  C2  C3  C4  C5  H   H1  H2  H3  H4  
H5  H6  H7  H8  H9  H10 H11 H12 H13 C   C1  C2  C3  C4  C5  H   H1  H2  H3  H4  
H5  H6  H7  H8  H9  H10 H11 H12 H13 C   C1  C2  C3  C4  C5  H   H1  H2  H3  H4  
H5  H6  H7  H8  H9  H10 H11 H12 H13 C   C1  C2  C3  C4  C5  H   H1  H2  H3  H4  
H5  H6  H7  H8  H9  H10 H11 H12 H13 C   C1  C2  C3  C4  C5  H   H1  H2  H3  H4  
H5  H6  H7  H8  H9  H10 H11 H12 H13 C   C1  C2  C3  C4  C5  H   H1  H2  H3  H4  
H5  H6  H7  H8  H9  H10 H11 H12 H13 C   C1  C2  C3  C4  C5  H   H1  H2  H3  H4  
H5  H6  H7  H8  H9  H10 H11 H12 H13 C   C1  C2  C3  C4  C5  H   H1  H2  H3  H4  
H5  H6  H7  H8  H9  H10 H11 H12 H13 C   C1  C2  C3  C4  C5  H   H1  H2  H3  H4  
H5  H6  H7  H8  H9  H10 H11 H12 H13 C   C1  C2  C3  C4  C5  H   H1  H2  H3  H4  
H5  H6  H7  H8  H9  H10 H11 H12 H13 C   C1  C2  C3  C4  C5  H   H1  H2  H3  H4  
H5  H6  H7  H8  H9  H10 H11 H12 H13 C   C1  C2  C3  C4  C5  H   H1  H2  H3  H4  
H5  H6  H7  H8  H9  H10 H11 H12 H13 C   C1  C2  C3  C4  C5  H   H1  H2  H3  H4  
H5  H6  H7  H8  H9  H10 H11 H12 H13 C   C1  C2  C3  C4  C5  H   H1  H2  H3  H4  
H5  H6  H7  H8  H9  H10 H11 H12 H13 C   C1  C2  C3  C4  C5  H   H1  H2  H3  H4  
H5  H6  H7  H8  H9  H10 H11 H12 H13 C   C1  C2  C3  C4  C5  H   H1  H2  H3  H4  
H5  H6  H7  H8  H9  H10 H11 H12 H13 C   C1  C2  C3  C4  C5  H   H1  H2  H3  H4  
H5  H6  H7  H8  H9  H10 H11 H12 H13 C   C1  C2  C3  C4  C5  H   H1  H2  H3  H4  
H5  H6  H7  H8  H9  H10 H11 H12 H13 C   C1  C2  C3  C4  C5  H   H1  H2  H3  H4  
H5  H6  H7  H8  H9  H10 H11 H12 H13 C   C1  C2  C3  C4  C5  H   H1  H2  H3  H4  
H5  H6  H7  H8  H9  H10 H11 H12 H13 C   C1  C2  C3  C4  C5  H   H1  H2  H3  H4  
H5  H6  H7  H8  H9  H10 H11 H12 H13 C   C1  C2  C3  C4  C5  H   H1  H2  H3  H4  
H5  H6  H7  H8  H9  H10 H11 H12 H13 C   C1  C2  C3  C4  C5  H   H1  H2  H3  H4  
H5  H6  H7  H8  H9  H10 H11 H12 H13 C   C1  C2  C3  C4  C5  H   H1  H2  H3  H4  
H5  H6  H7  H8  H9  H10 H11 H12 H13 C   C1  C2  C3  C4  C5  H   H1  H2  H3  H4  
H5  H6  H7  H8  H9  H10 H11 H12 H13 C   C1  C2  C3  C4  C5  H   H1  H2  H3  H4  
H5  H6  H7  H8  H9  H10 H11 H12 H13 C   C1  C2  C3  C4  C5  H   H1  H2  H3  H4  
H5  H6  H7  H8  H9  H10 H11 H12 H13 C   C1  C2  C3  C4  C5  H   H1  H2  H3  H4  
H5  H6  H7  H8  H9  H10 H11 H12 H13 C   C1  C2  C3  C4  C5  H   H1  H2  H3  H4  
H5  H6  H7  H8  H9  H10 H11 H12 H13 C   C1  C2  C3  C4  C5  H   H1  H2  H3  H4  
H5  H6  H7  H8  H9  H10 H11 H12 H13 C   C1  C2  C3  C4  C5  H   H1  H2  H3  H4  
H5  H6  H7  H8  H9  H10 H11 H12 H13 C   C1  C2  C3  C4  C5  H   H1  H2  H3  H4  
H5  H6  H7  H8  H9  H10 H11 H12 H13 C   C1  C2  C3  C4  C5  H   H1  H2  H3  H4  
H5  H6  H7  H8  H9  H10 H11 H12 H13 C   C1  C2  C3  C4  C5  H   H1  H2  H3  H4  
H5  H6  H7  H8  H9  H10 H11 H12 H13 C   C1  C2  C3  C4  C5  H   H1  H2  H3  H4  
H5  H6  H7  H8  H9  H10 H11 H12 H13 C   C1  C2  C3  C4  C5  H   H1  H2  H3  H4  
H5  H6  H7  H8  H9  H10 H11 H12 H13 C   C1  C2  C3  C4  C5  H   H1  H2  H3  H4  
H5  H6  H7  H8  H9  H10 H11 H12 H13 C   C1  C2  C3  C4  C5  H   H1  H2  H3  H4  
H5  H6  H7  H8  H9  H10 H11 H12 H13 C   C1  C2  C3  C4  C5  H   H1  H2  H3  H4  
H5  H6  H7  H8  H9  H10 H11 H12 H13 C   C1  C2  C3  C4  C5  H   H1  H2  H3  H4  
H5  H6  H7  H8  H9  H10 H11 H12 H13 C   C1  C2  C3  C4  C5  H   H1  H2  H3  H4  
H5  H6  H7  H8  H9  H10 H11 H12 H13 C   C1  C2  C3  C4  C5  H   H1  H2  H3  H4  
H5  H6  H7  H8  H9  H10 H11 H12 H13 C   C1  C2  C3  C4  C5  H   H1  H2  H3  H4  
H5  H6  H7  H8  H9  H10 H11 H12 H13 C   C1  C2  C3  C4  C5  H   H1  H2  H3  H4  
H5  H6  H7  H8  H9  H10 H11 H12 H13 C   C1  C2  C3  C4  C5  H   H1  H2  H3  H4  
H5  H6  H7  H8  H9  H10 H11 H12 H13 C   C1  C2  C3  C4  C5  H   H1  H2  H3  H4  
H5  H6  H7  H8  H9  H10 H11 H12 H13 C   C1  C2  C3  C4  C5  H   H1  H2  H3  H4  
H5  H6  H7  H8  H9  H10 H11 H12 H13 C   C1  C2  C3  C4  C5  H   H1  H2  H3  H4  
H5  H6  H7  H8  H9  H10 H11 H12 H13 C   C1  C2  C3  C4  C5  H   H1  H2  H3  H4  
H5  H6  H7  H8  H9  H10 H11 H12 H13 C   C1  C2  C3  C4  C5  H   H1  H2  H3  H4  
H5  H6  H7  H8  H9  H10 H11 H12 H13 C   C1  C2  C3  C4  C5  H   H1  H2  H3  H4  
H5  H6  H7  H8  H9  H10 H11 H12 H13 C   C1  C2  C3  C4  C5  H   H1  H2  H3  H4  
H5  H6  H7  H8  H9  H10 H11 H12 H13 C   C1  C2  C3  C4  C5  H   H1  H2  H3  H4  
H5  H6  H7  H8  H9  H10 H11 H12 H13 C   C1  C2  C3  C4  C5  H   H1  H2  H3  H4  
H5  H6  H7  H8  H9  H10 H11 H12 H13 C   C1  C2  C3  C4  C5  H   H1  H2  H3  H4  
H5  H6  H7  H8  H9  H10 H11 H12 H13 C   C1  C2  C3  C4  C5  H   H1  H2  H3  H4  
H5  H6  H7  H8  H9  H10 H11 H12 H13 C   C1  C2  C3  C4  C5  H   H1  H2  H3  H4  
H5  H6  H7  H8  H9  H10 H11 H12 H13 C   C1  C2  C3  C4  C5  H   H1  H2  H3  H4  
H5  H6  H7  H8  H9  H10 H11 H12 H13 C   C1  C2  C3  C4  C5  H   H1  H2  H3  H4  
H5  H6  H7  H8  H9  H10 H11 H12 H13 C   C1  C2  C3  C4  C5  H   H1  H2  H3  H4  
H5  H6  H7  H8  H9  H10 H11 H12 H13 C   C1  C2  C3  C4  C5  H   H1  H2  H3  H4  
H5  H6  H7  H8  H9  H10 H11 H12 H13 C   C1  C2  C3  C4  C5  H   H1  H2  H3  H4  
H5  H6  H7  H8  H9  H10 H11 H12 H13 C   C1  C2  C3  C4  C5  H   H1  H2  H3  H4  
H5  H6  H7  H8  H9  H10 H11 H12 H13 C   C1  C2  C3  C4  C5  H   H1  H2  H3  H4  
H5  H6  H7  H8  H9  H10 H11 H12 H13 C   C1  C2  C3  C4  C5  H   H1  H2  H3  H4  
H5  H6  H7  H8  H9  H10 H11 H12 H13 C   C1  C2  C3  C4  C5  H   H1  H2  H3  H4  
H5  H6  H7  H8  H9  H10 H11 H12 H13 C   C1  C2  C3  C4  C5  H   H1  H2  H3  H4  
H5  H6  H7  H8  H9  H10 H11 H12 H13 C   C1  C2  C3  C4  C5  H   H1  H2  H3  H4  
H5  H6  H7  H8  H9  H10 H11 H12 H13 C   C1  C2  C3  C4  C5  H   H1  H2  H3  H4  
H5  H6  H7  H8  H9  H10 H11 H12 H13 C   C1  C2  C3  C4  C5  H   H1  H2  H3  H4  
H5  H6  H7  H8  H9  H10 H11 H12 H13 C   C1  C2  C3  C4  C5  H   H1  H2  H3  H4  
H5  H6  H7  H8  H9  H10 H11 H12 H13 C   C1  C2  C3  C4  C5  H   H1  H2  H3  H4  
H5  H6  H7  H8  H9  H10 H11 H12 H13 C   C1  C2  C3  C4  C5  H   H1  H2  H3  H4  
H5  H6  H7  H8  H9  H10 H11 H12 H13 C   C1  C2  C3  C4  C5  H   H1  H2  H3  H4  
H5  H6  H7  H8  H9  H10 H11 H12 H13 C   C1  C2  C3  C4  C5  H   H1  H2  H3  H4  
H5  H6  H7  H8  H9  H10 H11 H12 H13 C   C1  C2  C3  C4  C5  H   H1  H2  H3  H4  
H5  H6  H7  H8  H9  H10 H11 H12 H13 C   C1  C2  C3  C4  C5  H   H1  H2  H3  H4  
H5  H6  H7  H8  H9  H10 H11 H12 H13 C   C1  C2  C3  C4  C5  H   H1  H2  H3  H4  
H5  H6  H7  H8  H9  H10 H11 H12 H13 C   C1  C2  C3  C4  C5  H   H1  H2  H3  H4  
H5  H6  H7  H8  H9  H10 H11 H12 H13 C   C1  C2  C3  C4  C5  H   H1  H2  H3  H4  
H5  H6  H7  H8  H9  H10 H11 H12 H13 C   C1  C2  C3  C4  C5  H   H1  H2  H3  H4  
H5  H6  H7  H8  H9  H10 H11 H12 H13 C   C1  C2  C3  C4  C5  H   H1  H2  H3  H4  
H5  H6  H7  H8  H9  H10 H11 H12 H13 C   C1  C2  C3  C4  C5  H   H1  H2  H3  H4  
H5  H6  H7  H8  H9  H10 H11 H12 H13 C   C1  C2  C3  C4  C5  H   H1  H2  H3  H4  
H5  H6  H7  H8  H9  H10 H11 H12 H13 C   C1  C2  C3  C4  C5  H   H1  H2  H3  H4  
H5  H6  H7  H8  H9  H10 H11 H12 H13 C   C1  C2  C3  C4  C5  H   H1  H2  H3  H4  
H5  H6  H7  H8  H9  H10 H11 H12 H13 C   C1  C2  C3  C4  C5  H   H1  H2  H3  H4  
H5  H6  H7  H8  H9  H10 H11 H12 H13 C   C1  C2  C3  C4  C5  H   H1  H2  H3  H4  
H5  H6  H7  H8  H9  H10 H11 H12 H13 C   C1  C2  C3  C4  C5  H   H1  H2  H3  H4  
H5  H6  H7  H8  H9  H10 H11 H12 H13 C   C1  C2  C3  C4  C5  H   H1  H2  H3  H4  
H5  H6  H7  H8  H9  H10 H11 H12 H13 C   C1  C2  C3  C4  C5  H   H1  H2  H3  H4  
H5  H6  H7  H8  H9  H10 H11 H12 H13 C   C1  C2  C3  C4  C5  H   H1  H2  H3  H4  
H5  H6  H7  H8  H9  H10 H11 H12 H13 C   C1  C2  C3  C4  C5  H   H1  H2  H3  H4  
H5  H6  H7  H8  H9  H10 H11 H12 H13 C   C1  C2  C3  C4  C5  H   H1  H2  H3  H4  
H5  H6  H7  H8  H9  H10 H11 H12 H13 C   C1  C2  C3  C4  C5  H   H1  H2  H3  H4  
H5  H6  H7  H8  H9  H10 H11 H12 H13 C   C1  C2  C3  C4  C5  H   H1  H2  H3  H4  
H5  H6  H7  H8  H9  H10 H11 H12 H13 C   C1  C2  C3  C4  C5  H   H1  H2  H3  H4  
H5  H6  H7  H8  H9  H10 H11 H12 H13 C   C1  C2  C3  C4  C5  H   H1  H2  H3  H4  
H5  H6  H7  H8  H9  H10 H11 H12 H13 C   C1  C2  C3  C4  C5  H   H1  H2  H3  H4  
H5  H6  H7  H8  H9  H10 H11 H12 H13 C   C1  C2  C3  C4  C5  H   H1  H2  H3  H4  
H5  H6  H7  H8  H9  H10 H11 H12 H13 C   C1  C2  C3  C4  C5  H   H1  H2  H3  H4  
H5  H6  H7  H8  H9  H10 H11 H12 H13 C   C1  C2  C3  C4  C5  H   H1  H2  H3  H4  
H5  H6  H7  H8  H9  H10 H11 H12 H13 C   C1  C2  C3  C4  C5  H   H1  H2  H3  H4  
H5  H6  H7  H8  H9  H10 H11 H12 H13 C   C1  C2  C3  C4  C5  H   H1  H2  H3  H4  
H5  H6  H7  H8  H9  H10 H11 H12 H13 C   C1  C2  C3  C4  C5  H   H1  H2  H3  H4  
H5  H6  H7  H8  H9  H10 H11 H12 H13 C   C1  C2  C3  C4  C5  H   H1  H2  H3  H4  
H5  H6  H7  H8  H9  H10 H11 H12 H13 C   C1  C2  C3  C4  C5  H   H1  H2  H3  H4  
H5  H6  H7  H8  H9  H10 H11 H12 H13 C   C1  C2  C3  C4  C5  H   H1  H2  H3  H4  
H5  H6  H7  H8  H9  H10 H11 H12 H13 C   C1  C2  C3  C4  C5  H   H1  H2  H3  H4  
H5  H6  H7  H8  H9  H10 H11 H12 H13 C   C1  C2  C3  C4  C5  H   H1  H2  H3  H4  
H5  H6  H7  H8  H9  H10 H11 H12 H13 C   C1  C2  C3  C4  C5  H   H1  H2  H3  H4  
H5  H6  H7  H8  H9  H10 H11 H12 H13 C   C1  C2  C3  C4  C5  H   H1  H2  H3  H4  
H5  H6  H7  H8  H9  H10 H11 H12 H13 C   C1  C2  C3  C4  C5  H   H1  H2  H3  H4  
H5  H6  H7  H8  H9  H10 H11 H12 H13 C   C1  C2  C3  C4  C5  H   H1  H2  H3  H4  
H5  H6  H7  H8  H9  H10 H11 H12 H13 C   C1  C2  C3  C4  C5  H   H1  H2  H3  H4  
H5  H6  H7  H8  H9  H10 H11 H12 H13 C   C1  C2  C3  C4  C5  H   H1  H2  H3  H4  
H5  H6  H7  H8  H9  H10 H11 H12 H13 C   C1  C2  C3  C4  C5  H   H1  H2  H3  H4  
H5  H6  H7  H8  H9  H10 H11 H12 H13 C   C1  C2  C3  C4  C5  H   H1  H2  H3  H4  
H5  H6  H7  H8  H9  H10 H11 H12 H13 C   C1  C2  C3  C4  C5  H   H1  H2  H3  H4  
H5  H6  H7  H8  H9  H10 H11 H12 H13 C   C1  C2  C3  C4  C5  H   H1  H2  H3  H4  
H5  H6  H7  H8  H9  H10 H11 H12 H13 C   C1  C2  C3  C4  C5  H   H1  H2  H3  H4  
H5  H6  H7  H8  H9  H10 H11 H12 H13 C   C1  C2  C3  C4  C5  H   H1  H2  H3  H4  
H5  H6  H7  H8  H9  H10 H11 H12 H13 C   C1  C2  C3  C4  C5  H   H1  H2  H3  H4  
H5  H6  H7  H8  H9  H10 H11 H12 H13 C   C1  C2  C3  C4  C5  H   H1  H2  H3  H4  
H5  H6  H7  H8  H9  H10 H11 H12 H13 C   C1  C2  C3  C4  C5  H   H1  H2  H3  H4  
H5  H6  H7  H8  H9  H10 H11 H12 H13 C   C1  C2  C3  C4  C5  H   H1  H2  H3  H4  
H5  H6  H7  H8  H9  H10 H11 H12 H13 C   C1  C2  C3  C4  C5  H   H1  H2  H3  H4  
H5  H6  H7  H8  H9  H10 H11 H12 H13 C   C1  C2  C3  C4  C5  H   H1  H2  H3  H4  
H5  H6  H7  H8  H9  H10 H11 H12 H13 C   C1  C2  C3  C4  C5  H   H1  H2  H3  H4  
H5  H6  H7  H8  H9  H10 H11 H12 H13 C   C1  C2  C3  C4  C5  H   H1  H2  H3  H4  
H5  H6  H7  H8  H9  H10 H11 H12 H13 C   C1  C2  C3  C4  C5  H   H1  H2  H3  H4  
H5  H6  H7  H8  H9  H10 H11 H12 H13 C   C1  C2  C3  C4  C5  H   H1  H2  H3  H4  
H5  H6  H7  H8  H9  H10 H11 H12 H13 C   C1  C2  C3  C4  C5  H   H1  H2  H3  H4  
H5  H6  H7  H8  H9  H10 H11 H12 H13 C   C1  C2  C3  C4  C5  H   H1  H2  H3  H4  
H5  H6  H7  H8  H9  H10 H11 H12 H13 C   C1  C2  C3  C4  C5  H   H1  H2  H3  H4  
H5  H6  H7  H8  H9  H10 H11 H12 H13 C   C1  C2  C3  C4  C5  H   H1  H2  H3  H4  
H5  H6  H7  H8  H9  H10 H11 H12 H13 C   C1  C2  C3  C4  C5  H   H1  H2  H3  H4  
H5  H6  H7  H8  H9  H10 H11 H12 H13 C   C1  C2  C3  C4  C5  H   H1  H2  H3  H4  
H5  H6  H7  H8  H9  H10 H11 H12 H13 C   C1  C2  C3  C4  C5  H   H1  H2  H3  H4  
H5  H6  H7  H8  H9  H10 H11 H12 H13 C   C1  C2  C3  C4  C5  H   H1  H2  H3  H4  
H5  H6  H7  H8  H9  H10 H11 H12 H13 C   C1  C2  C3  C4  C5  H   H1  H2  H3  H4  
H5  H6  H7  H8  H9  H10 H11 H12 H13 C   C1  C2  C3  C4  C5  H   H1  H2  H3  H4  
H5  H6  H7  H8  H9  H10 H11 H12 H13 C   C1  C2  C3  C4  C5  H   H1  H2  H3  H4  
H5  H6  H7  H8  H9  H10 H11 H12 H13 C   C1  C2  C3  C4  C5  H   H1  H2  H3  H4  
H5  H6  H7  H8  H9  H10 H11 H12 H13 C   C1  C2  C3  C4  C5  H   H1  H2  H3  H4  
H5  H6  H7  H8  H9  H10 H11 H12 H13 C   C1  C2  C3  C4  C5  H   H1  H2  H3  H4  
H5  H6  H7  H8  H9  H10 H11 H12 H13 C   C1  C2  C3  C4  C5  H   H1  H2  H3  H4  
H5  H6  H7  H8  H9  H10 H11 H12 H13 C   C1  C2  C3  C4  C5  H   H1  H2  H3  H4  
H5  H6  H7  H8  H9  H10 H11 H12 H13 C   C1  C2  C3  C4  C5  H   H1  H2  H3  H4  
H5  H6  H7  H8  H9  H10 H11 H12 H13 C   C1  C2  C3  C4  C5  H   H1  H2  H3  H4  
H5  H6  H7  H8  H9  H10 H11 H12 H13 C   C1  C2  C3  C4  C5  H   H1  H2  H3  H4  
H5  H6  H7  H8  H9  H10 H11 H12 H13 C   C1  C2  C3  C4  C5  H   H1  H2  H3  H4  
H5  H6  H7  H8  H9  H10 H11 H12 H13 C   C1  C2  C3  C4  C5  H   H1  H2  H3  H4  
H5  H6  H7  H8  H9  H10 H11 H12 H13 C   C1  C2  C3  C4  C5  H   H1  H2  H3  H4  
H5  H6  H7  H8  H9  H10 H11 H12 H13 C   C1  C2  C3  C4  C5  H   H1  H2  H3  H4  
H5  H6  H7  H8  H9  H10 H11 H12 H13 C   C1  C2  C3  C4  C5  H   H1  H2  H3  H4  
H5  H6  H7  H8  H9  H10 H11 H12 H13 C   C1  C2  C3  C4  C5  H   H1  H2  H3  H4  
H5  H6  H7  H8  H9  H10 H11 H12 H13 C   C1  C2  C3  C4  C5  H   H1  H2  H3  H4  
H5  H6  H7  H8  H9  H10 H11 H12 H13 C   C1  C2  C3  C4  C5  H   H1  H2  H3  H4  
H5  H6  H7  H8  H9  H10 H11 H12 H13 C   C1  C2  C3  C4  C5  H   H1  H2  H3  H4  
H5  H6  H7  H8  H9  H10 H11 H12 H13 C   C1  C2  C3  C4  C5  H   H1  H2  H3  H4  
H5  H6  H7  H8  H9  H10 H11 H12 H13 C   C1  C2  C3  C4  C5  H   H1  H2  H3  H4  
H5  H6  H7  H8  H9  H10 H11 H12 H13 C   C1  C2  C3  C4  C5  H   H1  H2  H3  H4  
H5  H6  H7  H8  H9  H10 H11 H12 H13 C   C1  C2  C3  C4  C5  H   H1  H2  H3  H4  
H5  H6  H7  H8  H9  H10 H11 H12 H13 C   C1  C2  C3  C4  C5  H   H1  H2  H3  H4  
H5  H6  H7  H8  H9  H10 H11 H12 H13 C   C1  C2  C3  C4  C5  H   H1  H2  H3  H4  
H5  H6  H7  H8  H9  H10 H11 H12 H13 C   C1  C2  C3  C4  C5  H   H1  H2  H3  H4  
H5  H6  H7  H8  H9  H10 H11 H12 H13 C   C1  C2  C3  C4  C5  H   H1  H2  H3  H4  
H5  H6  H7  H8  H9  H10 H11 H12 H13 C   C1  C2  C3  C4  C5  H   H1  H2  H3  H4  
H5  H6  H7  H8  H9  H10 H11 H12 H13 C   C1  C2  C3  C4  C5  H   H1  H2  H3  H4  
H5  H6  H7  H8  H9  H10 H11 H12 H13 C   C1  C2  C3  C4  C5  H   H1  H2  H3  H4  
H5  H6  H7  H8  H9  H10 H11 H12 H13 C   C1  C2  C3  C4  C5  H   H1  H2  H3  H4  
H5  H6  H7  H8  H9  H10 H11 H12 H13 C   C1  C2  C3  C4  C5  H   H1  H2  H3  H4  
H5  H6  H7  H8  H9  H10 H11 H12 H13 C   C1  C2  C3  C4  C5  H   H1  H2  H3  H4  
H5  H6  H7  H8  H9  H10 H11 H12 H13 C   C1  C2  C3  C4  C5  H   H1  H2  H3  H4  
H5  H6  H7  H8  H9  H10 H11 H12 H13 C   C1  C2  C3  C4  C5  H   H1  H2  H3  H4  
H5  H6  H7  H8  H9  H10 H11 H12 H13 C   C1  C2  C3  C4  C5  H   H1  H2  H3  H4  
H5  H6  H7  H8  H9  H10 H11 H12 H13 C   C1  C2  C3  C4  C5  H   H1  H2  H3  H4  
H5  H6  H7  H8  H9  H10 H11 H12 H13 C   C1  C2  C3  C4  C5  H   H1  H2  H3  H4  
H5  H6  H7  H8  H9  H10 H11 H12 H13 C   C1  C2  C3  C4  C5  H   H1  H2  H3  H4  
H5  H6  H7  H8  H9  H10 H11 H12 H13 C   C1  C2  C3  C4  C5  H   H1  H2  H3  H4  
H5  H6  H7  H8  H9  H10 H11 H12 H13 C   C1  C2  C3  C4  C5  H   H1  H2  H3  H4  
H5  H6  H7  H8  H9  H10 H11 H12 H13 C   C1  C2  C3  C4  C5  H   H1  H2  H3  H4  
H5  H6  H7  H8  H9  H10 H11 H12 H13 C   C1  C2  C3  C4  C5  H   H1  H2  H3  H4  
H5  H6  H7  H8  H9  H10 H11 H12 H13 C   C1  C2  C3  C4  C5  H   H1  H2  H3  H4  
H5  H6  H7  H8  H9  H10 H11 H12 H13 C   C1  C2  C3  C4  C5  H   H1  H2  H3  H4  
H5  H6  H7  H8  H9  H10 H11 H12 H13 C   C1  C2  C3  C4  C5  H   H1  H2  H3  H4  
H5  H6  H7  H8  H9  H10 H11 H12 H13 C   C1  C2  C3  C4  C5  H   H1  H2  H3  H4  
H5  H6  H7  H8  H9  H10 H11 H12 H13 C   C1  C2  C3  C4  C5  H   H1  H2  H3  H4  
H5  H6  H7  H8  H9  H10 H11 H12 H13 C   C1  C2  C3  C4  C5  H   H1  H2  H3  H4  
H5  H6  H7  H8  H9  H10 H11 H12 H13 C   C1  C2  C3  C4  C5  H   H1  H2  H3  H4  
H5  H6  H7  H8  H9  H10 H11 H12 H13 C   C1  C2  C3  C4  C5  H   H1  H2  H3  H4  
H5  H6  H7  H8  H9  H10 H11 H12 H13 C   C1  C2  C3  C4  C5  H   H1  H2  H3  H4  
H5  H6  H7  H8  H9  H10 H11 H12 H13 C   C1  C2  C3  C4  C5  H   H1  H2  H3  H4  
H5  H6  H7  H8  H9  H10 H11 H12 H13 C   C1  C2  C3  C4  C5  H   H1  H2  H3  H4  
H5  H6  H7  H8  H9  H10 H11 H12 H13 C   C1  C2  C3  C4  C5  H   H1  H2  H3  H4  
H5  H6  H7  H8  H9  H10 H11 H12 H13 C   C1  C2  C3  C4  C5  H   H1  H2  H3  H4  
H5  H6  H7  H8  H9  H10 H11 H12 H13 C   C1  C2  C3  C4  C5  H   H1  H2  H3  H4  
H5  H6  H7  H8  H9  H10 H11 H12 H13 C   C1  C2  C3  C4  C5  H   H1  H2  H3  H4  
H5  H6  H7  H8  H9  H10 H11 H12 H13 C   C1  C2  C3  C4  C5  H   H1  H2  H3  H4  
H5  H6  H7  H8  H9  H10 H11 H12 H13 C   C1  C2  C3  C4  C5  H   H1  H2  H3  H4  
H5  H6  H7  H8  H9  H10 H11 H12 H13 C   C1  C2  C3  C4  C5  H   H1  H2  H3  H4  
H5  H6  H7  H8  H9  H10 H11 H12 H13 C   C1  C2  C3  C4  C5  H   H1  H2  H3  H4  
H5  H6  H7  H8  H9  H10 H11 H12 H13 C   C1  C2  C3  C4  C5  H   H1  H2  H3  H4  
H5  H6  H7  H8  H9  H10 H11 H12 H13 C   C1  C2  C3  C4  C5  H   H1  H2  H3  H4  
H5  H6  H7  H8  H9  H10 H11 H12 H13 C   C1  C2  C3  C4  C5  H   H1  H2  H3  H4  
H5  H6  H7  H8  H9  H10 H11 H12 H13 C   C1  C2  C3  C4  C5  H   H1  H2  H3  H4  
H5  H6  H7  H8  H9  H10 H11 H12 H13 C   C1  C2  C3  C4  C5  H   H1  H2  H3  H4  
H5  H6  H7  H8  H9  H10 H11 H12 H13 C   C1  C2  C3  C4  C5  H   H1  H2  H3  H4  
H5  H6  H7  H8  H9  H10 H11 H12 H13 C   C1  C2  C3  C4  C5  H   H1  H2  H3  H4  
H5  H6  H7  H8  H9  H10 H11 H12 H13 C   C1  C2  C3  C4  C5  H   H1  H2  H3  H4  
H5  H6  H7  H8  H9  H10 H11 H12 H13 C   C1  C2  C3  C4  C5  H   H1  H2  H3  H4  
H5  H6  H7  H8  H9  H10 H11 H12 H13 C   C1  C2  C3  C4  C5  H   H1  H2  H3  H4  
H5  H6  H7  H8  H9  H10 H11 H12 H13 C   C1  C2  C3  C4  C5  H   H1  H2  H3  H4  
H5  H6  H7  H8  H9  H10 H11 H12 H13 C   C1  C2  C3  C4  C5  H   H1  H2  H3  H4  
H5  H6  H7  H8  H9  H10 H11 H12 H13 C   C1  C2  C3  C4  C5  H   H1  H2  H3  H4  
H5  H6  H7  H8  H9  H10 H11 H12 H13 C   C1  C2  C3  C4  C5  H   H1  H2  H3  H4  
H5  H6  H7  H8  H9  H10 H11 H12 H13 C   C1  C2  C3  C4  C5  H   H1  H2  H3  H4  
H5  H6  H7  H8  H9  H10 H11 H12 H13 C   C1  C2  C3  C4  C5  H   H1  H2  H3  H4  
H5  H6  H7  H8  H9  H10 H11 H12 H13 C   C1  C2  C3  C4  C5  H   H1  H2  H3  H4  
H5  H6  H7  H8  H9  H10 H11 H12 H13 C   C1  C2  C3  C4  C5  H   H1  H2  H3  H4  
H5  H6  H7  H8  H9  H10 H11 H12 H13 C   C1  C2  C3  C4  C5  H   H1  H2  H3  H4  
H5  H6  H7  H8  H9  H10 H11 H12 H13 C   C1  C2  C3  C4  C5  H   H1  H2  H3  H4  
H5  H6  H7  H8  H9  H10 H11 H12 H13 C   C1  C2  C3  C4  C5  H   H1  H2  H3  H4  
H5  H6  H7  H8  H9  H10 H11 H12 H13 C   C1  C2  C3  C4  C5  H   H1  H2  H3  H4  
H5  H6  H7  H8  H9  H10 H11 H12 H13 C   C1  C2  C3  C4  C5  H   H1  H2  H3  H4  
H5  H6  H7  H8  H9  H10 H11 H12 H13 C   C1  C2  C3  C4  C5  H   H1  H2  H3  H4  
H5  H6  H7  H8  H9  H10 H11 H12 H13 C   C1  C2  C3  C4  C5  H   H1  H2  H3  H4  
H5  H6  H7  H8  H9  H10 H11 H12 H13 C   C1  C2  C3  C4  C5  H   H1  H2  H3  H4  
H5  H6  H7  H8  H9  H10 H11 H12 H13 C   C1  C2  C3  C4  C5  H   H1  H2  H3  H4  
H5  H6  H7  H8  H9  H10 H11 H12 H13 C   C1  C2  C3  C4  C5  H   H1  H2  H3  H4  
H5  H6  H7  H8  H9  H10 H11 H12 H13 C   C1  C2  C3  C4  C5  H   H1  H2  H3  H4  
H5  H6  H7  H8  H9  H10 H11 H12 H13 C   C1  C2  C3  C4  C5  H   H1  H2  H3  H4  
H5  H6  H7  H8  H9  H10 H11 H12 H13 C   C1  C2  C3  C4  C5  H   H1  H2  H3  H4  
H5  H6  H7  H8  H9  H10 H11 H12 H13 C   C1  C2  C3  C4  C5  H   H1  H2  H3  H4  
H5  H6  H7  H8  H9  H10 H11 H12 H13 C   C1  C2  C3  C4  C5  H   H1  H2  H3  H4  
H5  H6  H7  H8  H9  H10 H11 H12 H13 C   C1  C2  C3  C4  C5  H   H1  H2  H3  H4  
H5  H6  H7  H8  H9  H10 H11 H12 H13 C   C1  C2  C3  C4  C5  H   H1  H2  H3  H4  
H5  H6  H7  H8  H9  H10 H11 H12 H13 C   C1  C2  C3  C4  C5  H   H1  H2  H3  H4  
H5  H6  H7  H8  H9  H10 H11 H12 H13 C   C1  C2  C3  C4  C5  H   H1  H2  H3  H4  
H5  H6  H7  H8  H9  H10 H11 H12 H13 C   C1  C2  C3  C4  C5  H   H1  H2  H3  H4  
H5  H6  H7  H8  H9  H10 H11 H12 H13 C   C1  C2  C3  C4  C5  H   H1  H2  H3  H4  
H5  H6  H7  H8  H9  H10 H11 H12 H13 C   C1  C2  C3  C4  C5  H   H1  H2  H3  H4  
H5  H6  H7  H8  H9  H10 H11 H12 H13 C   C1  C2  C3  C4  C5  H   H1  H2  H3  H4  
H5  H6  H7  H8  H9  H10 H11 H12 H13 C   C1  C2  C3  C4  C5  H   H1  H2  H3  H4  
H5  H6  H7  H8  H9  H10 H11 H12 H13 C   C1  C2  C3  C4  C5  H   H1  H2  H3  H4  
H5  H6  H7  H8  H9  H10 H11 H12 H13 C   C1  C2  C3  C4  C5  H   H1  H2  H3  H4  
H5  H6  H7  H8  H9  H10 H11 H12 H13 C   C1  C2  C3  C4  C5  H   H1  H2  H3  H4  
H5  H6  H7  H8  H9  H10 H11 H12 H13 C   C1  C2  C3  C4  C5  H   H1  H2  H3  H4  
H5  H6  H7  H8  H9  H10 H11 H12 H13 C   C1  C2  C3  C4  C5  H   H1  H2  H3  H4  
H5  H6  H7  H8  H9  H10 H11 H12 H13 C   C1  C2  C3  C4  C5  H   H1  H2  H3  H4  
H5  H6  H7  H8  H9  H10 H11 H12 H13 C   C1  C2  C3  C4  C5  H   H1  H2  H3  H4  
H5  H6  H7  H8  H9  H10 H11 H12 H13 C   C1  C2  C3  C4  C5  H   H1  H2  H3  H4  
H5  H6  H7  H8  H9  H10 H11 H12 H13 C   C1  C2  C3  C4  C5  H   H1  H2  H3  H4  
H5  H6  H7  H8  H9  H10 H11 H12 H13 C   C1  C2  C3  C4  C5  H   H1  H2  H3  H4  
H5  H6  H7  H8  H9  H10 H11 H12 H13 C   C1  C2  C3  C4  C5  H   H1  H2  H3  H4  
H5  H6  H7  H8  H9  H10 H11 H12 H13 C   C1  C2  C3  C4  C5  H   H1  H2  H3  H4  
H5  H6  H7  H8  H9  H10 H11 H12 H13 C   C1  C2  C3  C4  C5  H   H1  H2  H3  H4  
H5  H6  H7  H8  H9  H10 H11 H12 H13 C   C1  C2  C3  C4  C5  H   H1  H2  H3  H4  
H5  H6  H7  H8  H9  H10 H11 H12 H13 C   C1  C2  C3  C4  C5  H   H1  H2  H3  H4  
H5  H6  H7  H8  H9  H10 H11 H12 H13 C   C1  C2  C3  C4  C5  H   H1  H2  H3  H4  
H5  H6  H7  H8  H9  H10 H11 H12 H13 C   C1  C2  C3  C4  C5  H   H1  H2  H3  H4  
H5  H6  H7  H8  H9  H10 H11 H12 H13 C   C1  C2  C3  C4  C5  H   H1  H2  H3  H4  
H5  H6  H7  H8  H9  H10 H11 H12 H13 C   C1  C2  C3  C4  C5  H   H1  H2  H3  H4  
H5  H6  H7  H8  H9  H10 H11 H12 H13 C   C1  C2  C3  C4  C5  H   H1  H2  H3  H4  
H5  H6  H7  H8  H9  H10 H11 H12 H13 C   C1  C2  C3  C4  C5  H   H1  H2  H3  H4  
H5  H6  H7  H8  H9  H10 H11 H12 H13 C   C1  C2  C3  C4  C5  H   H1  H2  H3  H4  
H5  H6  H7  H8  H9  H10 H11 H12 H13 C   C1  C2  C3  C4  C5  H   H1  H2  H3  H4  
H5  H6  H7  H8  H9  H10 H11 H12 H13 C   C1  C2  C3  C4  C5  H   H1  H2  H3  H4  
H5  H6  H7  H8  H9  H10 H11 H12 H13 C   C1  C2  C3  C4  C5  H   H1  H2  H3  H4  
H5  H6  H7  H8  H9  H10 H11 H12 H13 C   C1  C2  C3  C4  C5  H   H1  H2  H3  H4  
H5  H6  H7  H8  H9  H10 H11 H12 H13 C   C1  C2  C3  C4  C5  H   H1  H2  H3  H4  
H5  H6  H7  H8  H9  H10 H11 H12 H13 C   C1  C2  C3  C4  C5  H   H1  H2  H3  H4  
H5  H6  H7  H8  H9  H10 H11 H12 H13 C   C1  C2  C3  C4  C5  H   H1  H2  H3  H4  
H5  H6  H7  H8  H9  H10 H11 H12 H13 C   C1  C2  C3  C4  C5  H   H1  H2  H3  H4  
H5  H6  H7  H8  H9  H10 H11 H12 H13 C   C1  C2  C3  C4  C5  H   H1  H2  H3  H4  
H5  H6  H7  H8  H9  H10 H11 H12 H13 C   C1  C2  C3  C4  C5  H   H1  H2  H3  H4  
H5  H6  H7  H8  H9  H10 H11 H12 H13 C   C1  C2  C3  C4  C5  H   H1  H2  H3  H4  
H5  H6  H7  H8  H9  H10 H11 H12 H13 C   C1  C2  C3  C4  C5  H   H1  H2  H3  H4  
H5  H6  H7  H8  H9  H10 H11 H12 H13 C   C1  C2  C3  C4  C5  H   H1  H2  H3  H4  
H5  H6  H7  H8  H9  H10 H11 H12 H13 C   C1  C2  C3  C4  C5  H   H1  H2  H3  H4  
H5  H6  H7  H8  H9  H10 H11 H12 H13 C   C1  C2  C3  C4  C5  H   H1  H2  H3  H4  
H5  H6  H7  H8  H9  H10 H11 H12 H13 C   C1  C2  C3  C4  C5  H   H1  H2  H3  H4  
H5  H6  H7  H8  H9  H10 H11 H12 H13 C   C1  C2  C3  C4  C5  H   H1  H2  H3  H4  
H5  H6  H7  H8  H9  H10 H11 H12 H13 C   C1  C2  C3  C4  C5  H   H1  H2  H3  H4  
H5  H6  H7  H8  H9  H10 H11 H12 H13 C   C1  C2  C3  C4  C5  H   H1  H2  H3  H4  
H5  H6  H7  H8  H9  H10 H11 H12 H13 C   C1  C2  C3  C4  C5  H   H1  H2  H3  H4  
H5  H6  H7  H8  H9  H10 H11 H12 H13 C   C1  C2  C3  C4  C5  H   H1  H2  H3  H4  
H5  H6  H7  H8  H9  H10 H11 H12 H13 C   C1  C2  C3  C4  C5  H   H1  H2  H3  H4  
H5  H6  H7  H8  H9  H10 H11 H12 H13 C   C1  C2  C3  C4  C5  H   H1  H2  H3  H4  
H5  H6  H7  H8  H9  H10 H11 H12 H13 C   C1  C2  C3  C4  C5  H   H1  H2  H3  H4  
H5  H6  H7  H8  H9  H10 H11 H12 H13 C   C1  C2  C3  C4  C5  H   H1  H2  H3  H4  
H5  H6  H7  H8  H9  H10 H11 H12 H13 C   C1  C2  C3  C4  C5  H   H1  H2  H3  H4  
H5  H6  H7  H8  H9  H10 H11 H12 H13 C   C1  C2  C3  C4  C5  H   H1  H2  H3  H4  
H5  H6  H7  H8  H9  H10 H11 H12 H13 C   C1  C2  C3  C4  C5  H   H1  H2  H3  H4  
H5  H6  H7  H8  H9  H10 H11 H12 H13 C   C1  C2  C3  C4  C5  H   H1  H2  H3  H4  
H5  H6  H7  H8  H9  H10 H11 H12 H13 C   C1  C2  C3  C4  C5  H   H1  H2  H3  H4  
H5  H6  H7  H8  H9  H10 H11 H12 H13 C   C1  C2  C3  C4  C5  H   H1  H2  H3  H4  
H5  H6  H7  H8  H9  H10 H11 H12 H13 C   C1  C2  C3  C4  C5  H   H1  H2  H3  H4  
H5  H6  H7  H8  H9  H10 H11 H12 H13 C   C1  C2  C3  C4  C5  H   H1  H2  H3  H4  
H5  H6  H7  H8  H9  H10 H11 H12 H13 C   C1  C2  C3  C4  C5  H   H1  H2  H3  H4  
H5  H6  H7  H8  H9  H10 H11 H12 H13 C   C1  C2  C3  C4  C5  H   H1  H2  H3  H4  
H5  H6  H7  H8  H9  H10 H11 H12 H13 C   C1  C2  C3  C4  C5  H   H1  H2  H3  H4  
H5  H6  H7  H8  H9  H10 H11 H12 H13 C   C1  C2  C3  C4  C5  H   H1  H2  H3  H4  
H5  H6  H7  H8  H9  H10 H11 H12 H13 C   C1  C2  C3  C4  C5  H   H1  H2  H3  H4  
H5  H6  H7  H8  H9  H10 H11 H12 H13 C   C1  C2  C3  C4  C5  H   H1  H2  H3  H4  
H5  H6  H7  H8  H9  H10 H11 H12 H13 C   C1  C2  C3  C4  C5  H   H1  H2  H3  H4  
H5  H6  H7  H8  H9  H10 H11 H12 H13 C   C1  C2  C3  C4  C5  H   H1  H2  H3  H4  
H5  H6  H7  H8  H9  H10 H11 H12 H13 C   C1  C2  C3  C4  C5  H   H1  H2  H3  H4  
H5  H6  H7  H8  H9  H10 H11 H12 H13 C   C1  C2  C3  C4  C5  H   H1  H2  H3  H4  
H5  H6  H7  H8  H9  H10 H11 H12 H13 C   C1  C2  C3  C4  C5  H   H1  H2  H3  H4  
H5  H6  H7  H8  H9  H10 H11 H12 H13 C   C1  C2  C3  C4  C5  H   H1  H2  H3  H4  
H5  H6  H7  H8  H9  H10 H11 H12 H13 C   C1  C2  C3  C4  C5  H   H1  H2  H3  H4  
H5  H6  H7  H8  H9  H10 H11 H12 H13 C   C1  C2  C3  C4  C5  H   H1  H2  H3  H4  
H5  H6  H7  H8  H9  H10 H11 H12 H13 C   C1  C2  C3  C4  C5  H   H1  H2  H3  H4  
H5  H6  H7  H8  H9  H10 H11 H12 H13 C   C1  C2  C3  C4  C5  H   H1  H2  H3  H4  
H5  H6  H7  H8  H9  H10 H11 H12 H13 C   C1  C2  C3  C4  C5  H   H1  H2  H3  H4  
H5  H6  H7  H8  H9  H10 H11 H12 H13 C   C1  C2  C3  C4  C5  H   H1  H2  H3  H4  
H5  H6  H7  H8  H9  H10 H11 H12 H13 C   C1  C2  C3  C4  C5  H   H1  H2  H3  H4  
H5  H6  H7  H8  H9  H10 H11 H12 H13 C   C1  C2  C3  C4  C5  H   H1  H2  H3  H4  
H5  H6  H7  H8  H9  H10 H11 H12 H13 C   C1  C2  C3  C4  C5  H   H1  H2  H3  H4  
H5  H6  H7  H8  H9  H10 H11 H12 H13 C   C1  C2  C3  C4  C5  H   H1  H2  H3  H4  
H5  H6  H7  H8  H9  H10 H11 H12 H13 C   C1  C2  C3  C4  C5  H   H1  H2  H3  H4  
H5  H6  H7  H8  H9  H10 H11 H12 H13 C   C1  C2  C3  C4  C5  H   H1  H2  H3  H4  
H5  H6  H7  H8  H9  H10 H11 H12 H13 C   C1  C2  C3  C4  C5  H   H1  H2  H3  H4  
H5  H6  H7  H8  H9  H10 H11 H12 H13 C   C1  C2  C3  C4  C5  H   H1  H2  H3  H4  
H5  H6  H7  H8  H9  H10 H11 H12 H13 C   C1  C2  C3  C4  C5  H   H1  H2  H3  H4  
H5  H6  H7  H8  H9  H10 H11 H12 H13 C   C1  C2  C3  C4  C5  H   H1  H2  H3  H4  
H5  H6  H7  H8  H9  H10 H11 H12 H13 C   C1  C2  C3  C4  C5  H   H1  H2  H3  H4  
H5  H6  H7  H8  H9  H10 H11 H12 H13 C   C1  C2  C3  C4  C5  H   H1  H2  H3  H4  
H5  H6  H7  H8  H9  H10 H11 H12 H13 C   C1  C2  C3  C4  C5  H   H1  H2  H3  H4  
H5  H6  H7  H8  H9  H10 H11 H12 H13 C   C1  C2  C3  C4  C5  H   H1  H2  H3  H4  
H5  H6  H7  H8  H9  H10 H11 H12 H13 C   C1  C2  C3  C4  C5  H   H1  H2  H3  H4  
H5  H6  H7  H8  H9  H10 H11 H12 H13 C   C1  C2  C3  C4  C5  H   H1  H2  H3  H4  
H5  H6  H7  H8  H9  H10 H11 H12 H13 C   C1  C2  C3  C4  C5  H   H1  H2  H3  H4  
H5  H6  H7  H8  H9  H10 H11 H12 H13 C   C1  C2  C3  C4  C5  H   H1  H2  H3  H4  
H5  H6  H7  H8  H9  H10 H11 H12 H13 C   C1  C2  C3  C4  C5  H   H1  H2  H3  H4  
H5  H6  H7  H8  H9  H10 H11 H12 H13 C   C1  C2  C3  C4  C5  H   H1  H2  H3  H4  
H5  H6  H7  H8  H9  H10 H11 H12 H13 C   C1  C2  C3  C4  C5  H   H1  H2  H3  H4  
H5  H6  H7  H8  H9  H10 H11 H12 H13 C   C1  C2  C3  C4  C5  H   H1  H2  H3  H4  
H5  H6  H7  H8  H9  H10 H11 H12 H13 C   C1  C2  C3  C4  C5  H   H1  H2  H3  H4  
H5  H6  H7  H8  H9  H10 H11 H12 H13 C   C1  C2  C3  C4  C5  H   H1  H2  H3  H4  
H5  H6  H7  H8  H9  H10 H11 H12 H13 C   C1  C2  C3  C4  C5  H   H1  H2  H3  H4  
H5  H6  H7  H8  H9  H10 H11 H12 H13 C   C1  C2  C3  C4  C5  H   H1  H2  H3  H4  
H5  H6  H7  H8  H9  H10 H11 H12 H13 C   C1  C2  C3  C4  C5  H   H1  H2  H3  H4  
H5  H6  H7  H8  H9  H10 H11 H12 H13 C   C1  C2  C3  C4  C5  H   H1  H2  H3  H4  
H5  H6  H7  H8  H9  H10 H11 H12 H13 C   C1  C2  C3  C4  C5  H   H1  H2  H3  H4  
H5  H6  H7  H8  H9  H10 H11 H12 H13 C   C1  C2  C3  C4  C5  H   H1  H2  H3  H4  
H5  H6  H7  H8  H9  H10 H11 H12 H13 C   C1  C2  C3  C4  C5  H   H1  H2  H3  H4  
H5  H6  H7  H8  H9  H10 H11 H12 H13 C   C1  C2  C3  C4  C5  H   H1  H2  H3  H4  
H5  H6  H7  H8  H9  H10 H11 H12 H13 C   C1  C2  C3  C4  C5  H   H1  H2  H3  H4  
H5  H6  H7  H8  H9  H10 H11 H12 H13 C   C1  C2  C3  C4  C5  H   H1  H2  H3  H4  
H5  H6  H7  H8  H9  H10 H11 H12 H13 C   C1  C2  C3  C4  C5  H   H1  H2  H3  H4  
H5  H6  H7  H8  H9  H10 H11 H12 H13 C   C1  C2  C3  C4  C5  H   H1  H2  H3  H4  
H5  H6  H7  H8  H9  H10 H11 H12 H13 C   C1  C2  C3  C4  C5  H   H1  H2  H3  H4  
H5  H6  H7  H8  H9  H10 H11 H12 H13 C   C1  C2  C3  C4  C5  H   H1  H2  H3  H4  
H5  H6  H7  H8  H9  H10 H11 H12 H13 C   C1  C2  C3  C4  C5  H   H1  H2  H3  H4  
H5  H6  H7  H8  H9  H10 H11 H12 H13 C   C1  C2  C3  C4  C5  H   H1  H2  H3  H4  
H5  H6  H7  H8  H9  H10 H11 H12 H13 C   C1  C2  C3  C4  C5  H   H1  H2  H3  H4  
H5  H6  H7  H8  H9  H10 H11 H12 H13 C   C1  C2  C3  C4  C5  H   H1  H2  H3  H4  
H5  H6  H7  H8  H9  H10 H11 H12 H13 C   C1  C2  C3  C4  C5  H   H1  H2  H3  H4  
H5  H6  H7  H8  H9  H10 H11 H12 H13 C   C1  C2  C3  C4  C5  H   H1  H2  H3  H4  
H5  H6  H7  H8  H9  H10 H11 H12 H13 C   C1  C2  C3  C4  C5  H   H1  H2  H3  H4  
H5  H6  H7  H8  H9  H10 H11 H12 H13 C   C1  C2  C3  C4  C5  H   H1  H2  H3  H4  
H5  H6  H7  H8  H9  H10 H11 H12 H13 C   C1  C2  C3  C4  C5  H   H1  H2  H3  H4  
H5  H6  H7  H8  H9  H10 H11 H12 H13 C   C1  C2  C3  C4  C5  H   H1  H2  H3  H4  
H5  H6  H7  H8  H9  H10 H11 H12 H13 C   C1  C2  C3  C4  C5  H   H1  H2  H3  H4  
H5  H6  H7  H8  H9  H10 H11 H12 H13 C   C1  C2  C3  C4  C5  H   H1  H2  H3  H4  
H5  H6  H7  H8  H9  H10 H11 H12 H13 C   C1  C2  C3  C4  C5  H   H1  H2  H3  H4  
H5  H6  H7  H8  H9  H10 H11 H12 H13 C   C1  C2  C3  C4  C5  H   H1  H2  H3  H4  
H5  H6  H7  H8  H9  H10 H11 H12 H13 C   C1  C2  C3  C4  C5  H   H1  H2  H3  H4  
H5  H6  H7  H8  H9  H10 H11 H12 H13 C   C1  C2  C3  C4  C5  H   H1  H2  H3  H4  
H5  H6  H7  H8  H9  H10 H11 H12 H13 C   C1  C2  C3  C4  C5  H   H1  H2  H3  H4  
H5  H6  H7  H8  H9  H10 H11 H12 H13 C   C1  C2  C3  C4  C5  H   H1  H2  H3  H4  
H5  H6  H7  H8  H9  H10 H11 H12 H13 C   C1  C2  C3  C4  C5  H   H1  H2  H3  H4  
H5  H6  H7  H8  H9  H10 H11 H12 H13 C   C1  C2  C3  C4  C5  H   H1  H2  H3  H4  
H5  H6  H7  H8  H9  H10 H11 H12 H13 C   C1  C2  C3  C4  C5  H   H1  H2  H3  H4  
H5  H6  H7  H8  H9  H10 H11 H12 H13 C   C1  C2  C3  C4  C5  H   H1  H2  H3  H4  
H5  H6  H7  H8  H9  H10 H11 H12 H13 C   C1  C2  C3  C4  C5  H   H1  H2  H3  H4  
H5  H6  H7  H8  H9  H10 H11 H12 H13 C   C1  C2  C3  C4  C5  H   H1  H2  H3  H4  
H5  H6  H7  H8  H9  H10 H11 H12 H13 C   C1  C2  C3  C4  C5  H   H1  H2  H3  H4  
H5  H6  H7  H8  H9  H10 H11 H12 H13 C   C1  C2  C3  C4  C5  H   H1  H2  H3  H4  
H5  H6  H7  H8  H9  H10 H11 H12 H13 C   C1  C2  C3  C4  C5  H   H1  H2  H3  H4  
H5  H6  H7  H8  H9  H10 H11 H12 H13 C   C1  C2  C3  C4  C5  H   H1  H2  H3  H4  
H5  H6  H7  H8  H9  H10 H11 H12 H13 C   C1  C2  C3  C4  C5  H   H1  H2  H3  H4  
H5  H6  H7  H8  H9  H10 H11 H12 H13 C   C1  C2  C3  C4  C5  H   H1  H2  H3  H4  
H5  H6  H7  H8  H9  H10 H11 H12 H13 C   C1  C2  C3  C4  C5  H   H1  H2  H3  H4  
H5  H6  H7  H8  H9  H10 H11 H12 H13 C   C1  C2  C3  C4  C5  H   H1  H2  H3  H4  
H5  H6  H7  H8  H9  H10 H11 H12 H13 C   C1  C2  C3  C4  C5  H   H1  H2  H3  H4  
H5  H6  H7  H8  H9  H10 H11 H12 H13 C   C1  C2  C3  C4  C5  H   H1  H2  H3  H4  
H5  H6  H7  H8  H9  H10 H11 H12 H13 C   C1  C2  C3  C4  C5  H   H1  H2  H3  H4  
H5  H6  H7  H8  H9  H10 H11 H12 H13 C   C1  C2  C3  C4  C5  H   H1  H2  H3  H4  
H5  H6  H7  H8  H9  H10 H11 H12 H13 C   C1  C2  C3  C4  C5  H   H1  H2  H3  H4  
H5  H6  H7  H8  H9  H10 H11 H12 H13 C   C1  C2  C3  C4  C5  H   H1  H2  H3  H4  
H5  H6  H7  H8  H9  H10 H11 H12 H13 C   C1  C2  C3  C4  C5  H   H1  H2  H3  H4  
H5  H6  H7  H8  H9  H10 H11 H12 H13 C   C1  C2  C3  C4  C5  H   H1  H2  H3  H4  
H5  H6  H7  H8  H9  H10 H11 H12 H13 C   C1  C2  C3  C4  C5  H   H1  H2  H3  H4  
H5  H6  H7  H8  H9  H10 H11 H12 H13 C   C1  C2  C3  C4  C5  H   H1  H2  H3  H4  
H5  H6  H7  H8  H9  H10 H11 H12 H13 C   C1  C2  C3  C4  C5  H   H1  H2  H3  H4  
H5  H6  H7  H8  H9  H10 H11 H12 H13 C   C1  C2  C3  C4  C5  H   H1  H2  H3  H4  
H5  H6  H7  H8  H9  H10 H11 H12 H13 C   C1  C2  C3  C4  C5  H   H1  H2  H3  H4  
H5  H6  H7  H8  H9  H10 H11 H12 H13 C   C1  C2  C3  C4  C5  H   H1  H2  H3  H4  
H5  H6  H7  H8  H9  H10 H11 H12 H13 C   C1  C2  C3  C4  C5  H   H1  H2  H3  H4  
H5  H6  H7  H8  H9  H10 H11 H12 H13 C   C1  C2  C3  C4  C5  H   H1  H2  H3  H4  
H5  H6  H7  H8  H9  H10 H11 H12 H13 C   C1  C2  C3  C4  C5  H   H1  H2  H3  H4  
H5  H6  H7  H8  H9  H10 H11 H12 H13 C   C1  C2  C3  C4  C5  H   H1  H2  H3  H4  
H5  H6  H7  H8  H9  H10 H11 H12 H13 C   C1  C2  C3  C4  C5  H   H1  H2  H3  H4  
H5  H6  H7  H8  H9  H10 H11 H12 H13 C   C1  C2  C3  C4  C5  H   H1  H2  H3  H4  
H5  H6  H7  H8  H9  H10 H11 H12 H13 C   C1  C2  C3  C4  C5  H   H1  H2  H3  H4  
H5  H6  H7  H8  H9  H10 H11 H12 H13 C   C1  C2  C3  C4  C5  H   H1  H2  H3  H4  
H5  H6  H7  H8  H9  H10 H11 H12 H13 C   C1  C2  C3  C4  C5  H   H1  H2  H3  H4  
H5  H6  H7  H8  H9  H10 H11 H12 H13 C   C1  C2  C3  C4  C5  H   H1  H2  H3  H4  
H5  H6  H7  H8  H9  H10 H11 H12 H13 C   C1  C2  C3  C4  C5  H   H1  H2  H3  H4  
H5  H6  H7  H8  H9  H10 H11 H12 H13 C   C1  C2  C3  C4  C5  H   H1  H2  H3  H4  
H5  H6  H7  H8  H9  H10 H11 H12 H13 C   C1  C2  C3  C4  C5  H   H1  H2  H3  H4  
H5  H6  H7  H8  H9  H10 H11 H12 H13 C   C1  C2  C3  C4  C5  H   H1  H2  H3  H4  
H5  H6  H7  H8  H9  H10 H11 H12 H13 C   C1  C2  C3  C4  C5  H   H1  H2  H3  H4  
H5  H6  H7  H8  H9  H10 H11 H12 H13 C   C1  C2  C3  C4  C5  H   H1  H2  H3  H4  
H5  H6  H7  H8  H9  H10 H11 H12 H13 C   C1  C2  C3  C4  C5  H   H1  H2  H3  H4  
H5  H6  H7  H8  H9  H10 H11 H12 H13 C   C1  C2  C3  C4  C5  H   H1  H2  H3  H4  
H5  H6  H7  H8  H9  H10 H11 H12 H13 C   C1  C2  C3  C4  C5  H   H1  H2  H3  H4  
H5  H6  H7  H8  H9  H10 H11 H12 H13 C   C1  C2  C3  C4  C5  H   H1  H2  H3  H4  
H5  H6  H7  H8  H9  H10 H11 H12 H13 C   C1  C2  C3  C4  C5  H   H1  H2  H3  H4  
H5  H6  H7  H8  H9  H10 H11 H12 H13 C   C1  C2  C3  C4  C5  H   H1  H2  H3  H4  
H5  H6  H7  H8  H9  H10 H11 H12 H13 C   C1  C2  C3  C4  C5  H   H1  H2  H3  H4  
H5  H6  H7  H8  H9  H10 H11 H12 H13 C   C1  C2  C3  C4  C5  H   H1  H2  H3  H4  
H5  H6  H7  H8  H9  H10 H11 H12 H13 C   C1  C2  C3  C4  C5  H   H1  H2  H3  H4  
H5  H6  H7  H8  H9  H10 H11 H12 H13 C   C1  C2  C3  C4  C5  H   H1  H2  H3  H4  
H5  H6  H7  H8  H9  H10 H11 H12 H13 C   C1  C2  C3  C4  C5  H   H1  H2  H3  H4  
H5  H6  H7  H8  H9  H10 H11 H12 H13 C   C1  C2  C3  C4  C5  H   H1  H2  H3  H4  
H5  H6  H7  H8  H9  H10 H11 H12 H13 C   C1  C2  C3  C4  C5  H   H1  H2  H3  H4  
H5  H6  H7  H8  H9  H10 H11 H12 H13 C   C1  C2  C3  C4  C5  H   H1  H2  H3  H4  
H5  H6  H7  H8  H9  H10 H11 H12 H13 C   C1  C2  C3  C4  C5  H   H1  H2  H3  H4  
H5  H6  H7  H8  H9  H10 H11 H12 H13 C   C1  C2  C3  C4  C5  H   H1  H2  H3  H4  
H5  H6  H7  H8  H9  H10 H11 H12 H13 C   C1  C2  C3  C4  C5  H   H1  H2  H3  H4  
H5  H6  H7  H8  H9  H10 H11 H12 H13 C   C1  C2  C3  C4  C5  H   H1  H2  H3  H4  
H5  H6  H7  H8  H9  H10 H11 H12 H13 C   C1  C2  C3  C4  C5  H   H1  H2  H3  H4  
H5  H6  H7  H8  H9  H10 H11 H12 H13 C   C1  C2  C3  C4  C5  H   H1  H2  H3  H4  
H5  H6  H7  H8  H9  H10 H11 H12 H13 C   C1  C2  C3  C4  C5  H   H1  H2  H3  H4  
H5  H6  H7  H8  H9  H10 H11 H12 H13 C   C1  C2  C3  C4  C5  H   H1  H2  H3  H4  
H5  H6  H7  H8  H9  H10 H11 H12 H13 C   C1  C2  C3  C4  C5  H   H1  H2  H3  H4  
H5  H6  H7  H8  H9  H10 H11 H12 H13 C   C1  C2  C3  C4  C5  H   H1  H2  H3  H4  
H5  H6  H7  H8  H9  H10 H11 H12 H13 C   C1  C2  C3  C4  C5  H   H1  H2  H3  H4  
H5  H6  H7  H8  H9  H10 H11 H12 H13 C   C1  C2  C3  C4  C5  H   H1  H2  H3  H4  
H5  H6  H7  H8  H9  H10 H11 H12 H13 C   C1  C2  C3  C4  C5  H   H1  H2  H3  H4  
H5  H6  H7  H8  H9  H10 H11 H12 H13 C   C1  C2  C3  C4  C5  H   H1  H2  H3  H4  
H5  H6  H7  H8  H9  H10 H11 H12 H13 C   C1  C2  C3  C4  C5  H   H1  H2  H3  H4  
H5  H6  H7  H8  H9  H10 H11 H12 H13 C   C1  C2  C3  C4  C5  H   H1  H2  H3  H4  
H5  H6  H7  H8  H9  H10 H11 H12 H13 C   C1  C2  C3  C4  C5  H   H1  H2  H3  H4  
H5  H6  H7  H8  H9  H10 H11 H12 H13 C   C1  C2  C3  C4  C5  H   H1  H2  H3  H4  
H5  H6  H7  H8  H9  H10 H11 H12 H13 C   C1  C2  C3  C4  C5  H   H1  H2  H3  H4  
H5  H6  H7  H8  H9  H10 H11 H12 H13 C   C1  C2  C3  C4  C5  H   H1  H2  H3  H4  
H5  H6  H7  H8  H9  H10 H11 H12 H13 C   C1  C2  C3  C4  C5  H   H1  H2  H3  H4  
H5  H6  H7  H8  H9  H10 H11 H12 H13 C   C1  C2  C3  C4  C5  H   H1  H2  H3  H4  
H5  H6  H7  H8  H9  H10 H11 H12 H13 C   C1  C2  C3  C4  C5  H   H1  H2  H3  H4  
H5  H6  H7  H8  H9  H10 H11 H12 H13 C   C1  C2  C3  C4  C5  H   H1  H2  H3  H4  
H5  H6  H7  H8  H9  H10 H11 H12 H13 C   C1  C2  C3  C4  C5  H   H1  H2  H3  H4  
H5  H6  H7  H8  H9  H10 H11 H12 H13 C   C1  C2  C3  C4  C5  H   H1  H2  H3  H4  
H5  H6  H7  H8  H9  H10 H11 H12 H13 C   C1  C2  C3  C4  C5  H   H1  H2  H3  H4  
H5  H6  H7  H8  H9  H10 H11 H12 H13 C   C1  C2  C3  C4  C5  H   H1  H2  H3  H4  
H5  H6  H7  H8  H9  H10 H11 H12 H13 C   C1  C2  C3  C4  C5  H   H1  H2  H3  H4  
H5  H6  H7  H8  H9  H10 H11 H12 H13 C   C1  C2  C3  C4  C5  H   H1  H2  H3  H4  
H5  H6  H7  H8  H9  H10 H11 H12 H13 C   C1  C2  C3  C4  C5  H   H1  H2  H3  H4  
H5  H6  H7  H8  H9  H10 H11 H12 H13 C   C1  C2  C3  C4  C5  H   H1  H2  H3  H4  
H5  H6  H7  H8  H9  H10 H11 H12 H13 C   C1  C2  C3  C4  C5  H   H1  H2  H3  H4  
H5  H6  H7  H8  H9  H10 H11 H12 H13 C   C1  C2  C3  C4  C5  H   H1  H2  H3  H4  
H5  H6  H7  H8  H9  H10 H11 H12 H13 C   C1  C2  C3  C4  C5  H   H1  H2  H3  H4  
H5  H6  H7  H8  H9  H10 H11 H12 H13 C   C1  C2  C3  C4  C5  H   H1  H2  H3  H4  
H5  H6  H7  H8  H9  H10 H11 H12 H13 C   C1  C2  C3  C4  C5  H   H1  H2  H3  H4  
H5  H6  H7  H8  H9  H10 H11 H12 H13 C   C1  C2  C3  C4  C5  H   H1  H2  H3  H4  
H5  H6  H7  H8  H9  H10 H11 H12 H13 C   C1  C2  C3  C4  C5  H   H1  H2  H3  H4  
H5  H6  H7  H8  H9  H10 H11 H12 H13 C   C1  C2  C3  C4  C5  H   H1  H2  H3  H4  
H5  H6  H7  H8  H9  H10 H11 H12 H13 C   C1  C2  C3  C4  C5  H   H1  H2  H3  H4  
H5  H6  H7  H8  H9  H10 H11 H12 H13 C   C1  C2  C3  C4  C5  H   H1  H2  H3  H4  
H5  H6  H7  H8  H9  H10 H11 H12 H13 C   C1  C2  C3  C4  C5  H   H1  H2  H3  H4  
H5  H6  H7  H8  H9  H10 H11 H12 H13 C   C1  C2  C3  C4  C5  H   H1  H2  H3  H4  
H5  H6  H7  H8  H9  H10 H11 H12 H13 C   C1  C2  C3  C4  C5  H   H1  H2  H3  H4  
H5  H6  H7  H8  H9  H10 H11 H12 H13 C   C1  C2  C3  C4  C5  H   H1  H2  H3  H4  
H5  H6  H7  H8  H9  H10 H11 H12 H13 C   C1  C2  C3  C4  C5  H   H1  H2  H3  H4  
H5  H6  H7  H8  H9  H10 H11 H12 H13 C   C1  C2  C3  C4  C5  H   H1  H2  H3  H4  
H5  H6  H7  H8  H9  H10 H11 H12 H13 C   C1  C2  C3  C4  C5  H   H1  H2  H3  H4  
H5  H6  H7  H8  H9  H10 H11 H12 H13 C   C1  C2  C3  C4  C5  H   H1  H2  H3  H4  
H5  H6  H7  H8  H9  H10 H11 H12 H13 C   C1  C2  C3  C4  C5  H   H1  H2  H3  H4  
H5  H6  H7  H8  H9  H10 H11 H12 H13 C   C1  C2  C3  C4  C5  H   H1  H2  H3  H4  
H5  H6  H7  H8  H9  H10 H11 H12 H13 C   C1  C2  C3  C4  C5  H   H1  H2  H3  H4  
H5  H6  H7  H8  H9  H10 H11 H12 H13 C   C1  C2  C3  C4  C5  H   H1  H2  H3  H4  
H5  H6  H7  H8  H9  H10 H11 H12 H13 C   C1  C2  C3  C4  C5  H   H1  H2  H3  H4  
H5  H6  H7  H8  H9  H10 H11 H12 H13 C   C1  C2  C3  C4  C5  H   H1  H2  H3  H4  
H5  H6  H7  H8  H9  H10 H11 H12 H13 C   C1  C2  C3  C4  C5  H   H1  H2  H3  H4  
H5  H6  H7  H8  H9  H10 H11 H12 H13 C   C1  C2  C3  C4  C5  H   H1  H2  H3  H4  
H5  H6  H7  H8  H9  H10 H11 H12 H13 C   C1  C2  C3  C4  C5  H   H1  H2  H3  H4  
H5  H6  H7  H8  H9  H10 H11 H12 H13 C   C1  C2  C3  C4  C5  H   H1  H2  H3  H4  
H5  H6  H7  H8  H9  H10 H11 H12 H13 C   C1  C2  C3  C4  C5  H   H1  H2  H3  H4  
H5  H6  H7  H8  H9  H10 H11 H12 H13 C   C1  C2  C3  C4  C5  H   H1  H2  H3  H4  
H5  H6  H7  H8  H9  H10 H11 H12 H13 C   C1  C2  C3  C4  C5  H   H1  H2  H3  H4  
H5  H6  H7  H8  H9  H10 H11 H12 H13 C   C1  C2  C3  C4  C5  H   H1  H2  H3  H4  
H5  H6  H7  H8  H9  H10 H11 H12 H13 C   C1  C2  C3  C4  C5  H   H1  H2  H3  H4  
H5  H6  H7  H8  H9  H10 H11 H12 H13 C   C1  C2  C3  C4  C5  H   H1  H2  H3  H4  
H5  H6  H7  H8  H9  H10 H11 H12 H13 C   C1  C2  C3  C4  C5  H   H1  H2  H3  H4  
H5  H6  H7  H8  H9  H10 H11 H12 H13 C   C1  C2  C3  C4  C5  H   H1  H2  H3  H4  
H5  H6  H7  H8  H9  H10 H11 H12 H13 C   C1  C2  C3  C4  C5  H   H1  H2  H3  H4  
H5  H6  H7  H8  H9  H10 H11 H12 H13 C   C1  C2  C3  C4  C5  H   H1  H2  H3  H4  
H5  H6  H7  H8  H9  H10 H11 H12 H13 C   C1  C2  C3  C4  C5  H   H1  H2  H3  H4  
H5  H6  H7  H8  H9  H10 H11 H12 H13 C   C1  C2  C3  C4  C5  H   H1  H2  H3  H4  
H5  H6  H7  H8  H9  H10 H11 H12 H13 C   C1  C2  C3  C4  C5  H   H1  H2  H3  H4  
H5  H6  H7  H8  H9  H10 H11 H12 H13 C   C1  C2  C3  C4  C5  H   H1  H2  H3  H4  
H5  H6  H7  H8  H9  H10 H11 H12 H13 C   C1  C2  C3  C4  C5  H   H1  H2  H3  H4  
H5  H6  H7  H8  H9  H10 H11 H12 H13 C   C1  C2  C3  C4  C5  H   H1  H2  H3  H4  
H5  H6  H7  H8  H9  H10 H11 H12 H13 C   C1  C2  C3  C4  C5  H   H1  H2  H3  H4  
H5  H6  H7  H8  H9  H10 H11 H12 H13 C   C1  C2  C3  C4  C5  H   H1  H2  H3  H4  
H5  H6  H7  H8  H9  H10 H11 H12 H13 C   C1  C2  C3  C4  C5  H   H1  H2  H3  H4  
H5  H6  H7  H8  H9  H10 H11 H12 H13 C   C1  C2  C3  C4  C5  H   H1  H2  H3  H4  
H5  H6  H7  H8  H9  H10 H11 H12 H13 C   C1  C2  C3  C4  C5  H   H1  H2  H3  H4  
H5  H6  H7  H8  H9  H10 H11 H12 H13 C   C1  C2  C3  C4  C5  H   H1  H2  H3  H4  
H5  H6  H7  H8  H9  H10 H11 H12 H13 C   C1  C2  C3  C4  C5  H   H1  H2  H3  H4  
H5  H6  H7  H8  H9  H10 H11 H12 H13 C   C1  C2  C3  C4  C5  H   H1  H2  H3  H4  
H5  H6  H7  H8  H9  H10 H11 H12 H13 C   C1  C2  C3  C4  C5  H   H1  H2  H3  H4  
H5  H6  H7  H8  H9  H10 H11 H12 H13 C   C1  C2  C3  C4  C5  H   H1  H2  H3  H4  
H5  H6  H7  H8  H9  H10 H11 H12 H13 C   C1  C2  C3  C4  C5  H   H1  H2  H3  H4  
H5  H6  H7  H8  H9  H10 H11 H12 H13 C   C1  C2  C3  C4  C5  H   H1  H2  H3  H4  
H5  H6  H7  H8  H9  H10 H11 H12 H13 C   C1  C2  C3  C4  C5  H   H1  H2  H3  H4  
H5  H6  H7  H8  H9  H10 H11 H12 H13 C   C1  C2  C3  C4  C5  H   H1  H2  H3  H4  
H5  H6  H7  H8  H9  H10 H11 H12 H13 C   C1  C2  C3  C4  C5  H   H1  H2  H3  H4  
H5  H6  H7  H8  H9  H10 H11 H12 H13 C   C1  C2  C3  C4  C5  H   H1  H2  H3  H4  
H5  H6  H7  H8  H9  H10 H11 H12 H13 C   C1  C2  C3  C4  C5  H   H1  H2  H3  H4  
H5  H6  H7  H8  H9  H10 H11 H12 H13 C   C1  C2  C3  C4  C5  H   H1  H2  H3  H4  
H5  H6  H7  H8  H9  H10 H11 H12 H13 C   C1  C2  C3  C4  C5  H   H1  H2  H3  H4  
H5  H6  H7  H8  H9  H10 H11 H12 H13 C   C1  C2  C3  C4  C5  H   H1  H2  H3  H4  
H5  H6  H7  H8  H9  H10 H11 H12 H13 C   C1  C2  C3  C4  C5  H   H1  H2  H3  H4  
H5  H6  H7  H8  H9  H10 H11 H12 H13 C   C1  C2  C3  C4  C5  H   H1  H2  H3  H4  
H5  H6  H7  H8  H9  H10 H11 H12 H13 C   C1  C2  C3  C4  C5  H   H1  H2  H3  H4  
H5  H6  H7  H8  H9  H10 H11 H12 H13 C   C1  C2  C3  C4  C5  H   H1  H2  H3  H4  
H5  H6  H7  H8  H9  H10 H11 H12 H13 C   C1  C2  C3  C4  C5  H   H1  H2  H3  H4  
H5  H6  H7  H8  H9  H10 H11 H12 H13 C   C1  C2  C3  C4  C5  H   H1  H2  H3  H4  
H5  H6  H7  H8  H9  H10 H11 H12 H13 C   C1  C2  C3  C4  C5  H   H1  H2  H3  H4  
H5  H6  H7  H8  H9  H10 H11 H12 H13 C   C1  C2  C3  C4  C5  H   H1  H2  H3  H4  
H5  H6  H7  H8  H9  H10 H11 H12 H13 C   C1  C2  C3  C4  C5  H   H1  H2  H3  H4  
H5  H6  H7  H8  H9  H10 H11 H12 H13 C   C1  C2  C3  C4  C5  H   H1  H2  H3  H4  
H5  H6  H7  H8  H9  H10 H11 H12 H13 C   C1  C2  C3  C4  C5  H   H1  H2  H3  H4  
H5  H6  H7  H8  H9  H10 H11 H12 H13 C   C1  C2  C3  C4  C5  H   H1  H2  H3  H4  
H5  H6  H7  H8  H9  H10 H11 H12 H13 C   C1  C2  C3  C4  C5  H   H1  H2  H3  H4  
H5  H6  H7  H8  H9  H10 H11 H12 H13 C   C1  C2  C3  C4  C5  H   H1  H2  H3  H4  
H5  H6  H7  H8  H9  H10 H11 H12 H13 C   C1  C2  C3  C4  C5  H   H1  H2  H3  H4  
H5  H6  H7  H8  H9  H10 H11 H12 H13 C   C1  C2  C3  C4  C5  H   H1  H2  H3  H4  
H5  H6  H7  H8  H9  H10 H11 H12 H13 C   C1  C2  C3  C4  C5  H   H1  H2  H3  H4  
H5  H6  H7  H8  H9  H10 H11 H12 H13 C   C1  C2  C3  C4  C5  H   H1  H2  H3  H4  
H5  H6  H7  H8  H9  H10 H11 H12 H13 C   C1  C2  C3  C4  C5  H   H1  H2  H3  H4  
H5  H6  H7  H8  H9  H10 H11 H12 H13 C   C1  C2  C3  C4  C5  H   H1  H2  H3  H4  
H5  H6  H7  H8  H9  H10 H11 H12 H13 C   C1  C2  C3  C4  C5  H   H1  H2  H3  H4  
H5  H6  H7  H8  H9  H10 H11 H12 H13 C   C1  C2  C3  C4  C5  H   H1  H2  H3  H4  
H5  H6  H7  H8  H9  H10 H11 H12 H13 C   C1  C2  C3  C4  C5  H   H1  H2  H3  H4  
H5  H6  H7  H8  H9  H10 H11 H12 H13 C   C1  C2  C3  C4  C5  H   H1  H2  H3  H4  
H5  H6  H7  H8  H9  H10 H11 H12 H13 C   C1  C2  C3  C4  C5  H   H1  H2  H3  H4  
H5  H6  H7  H8  H9  H10 H11 H12 H13 C   C1  C2  C3  C4  C5  H   H1  H2  H3  H4  
H5  H6  H7  H8  H9  H10 H11 H12 H13 C   C1  C2  C3  C4  C5  H   H1  H2  H3  H4  
H5  H6  H7  H8  H9  H10 H11 H12 H13 C   C1  C2  C3  C4  C5  H   H1  H2  H3  H4  
H5  H6  H7  H8  H9  H10 H11 H12 H13 C   C1  C2  C3  C4  C5  H   H1  H2  H3  H4  
H5  H6  H7  H8  H9  H10 H11 H12 H13 C   C1  C2  C3  C4  C5  H   H1  H2  H3  H4  
H5  H6  H7  H8  H9  H10 H11 H12 H13 C   C1  C2  C3  C4  C5  H   H1  H2  H3  H4  
H5  H6  H7  H8  H9  H10 H11 H12 H13 C   C1  C2  C3  C4  C5  H   H1  H2  H3  H4  
H5  H6  H7  H8  H9  H10 H11 H12 H13 C   C1  C2  C3  C4  C5  H   H1  H2  H3  H4  
H5  H6  H7  H8  H9  H10 H11 H12 H13 C   C1  C2  C3  C4  C5  H   H1  H2  H3  H4  
H5  H6  H7  H8  H9  H10 H11 H12 H13 C   C1  C2  C3  C4  C5  H   H1  H2  H3  H4  
H5  H6  H7  H8  H9  H10 H11 H12 H13 C   C1  C2  C3  C4  C5  H   H1  H2  H3  H4  
H5  H6  H7  H8  H9  H10 H11 H12 H13 C   C1  C2  C3  C4  C5  H   H1  H2  H3  H4  
H5  H6  H7  H8  H9  H10 H11 H12 H13 C   C1  C2  C3  C4  C5  H   H1  H2  H3  H4  
H5  H6  H7  H8  H9  H10 H11 H12 H13 C   C1  C2  C3  C4  C5  H   H1  H2  H3  H4  
H5  H6  H7  H8  H9  H10 H11 H12 H13 C   C1  C2  C3  C4  C5  H   H1  H2  H3  H4  
H5  H6  H7  H8  H9  H10 H11 H12 H13 C   C1  C2  C3  C4  C5  H   H1  H2  H3  H4  
H5  H6  H7  H8  H9  H10 H11 H12 H13 C   C1  C2  C3  C4  C5  H   H1  H2  H3  H4  
H5  H6  H7  H8  H9  H10 H11 H12 H13 C   C1  C2  C3  C4  C5  H   H1  H2  H3  H4  
H5  H6  H7  H8  H9  H10 H11 H12 H13 C   C1  C2  C3  C4  C5  H   H1  H2  H3  H4  
H5  H6  H7  H8  H9  H10 H11 H12 H13 C   C1  C2  C3  C4  C5  H   H1  H2  H3  H4  
H5  H6  H7  H8  H9  H10 H11 H12 H13 C   C1  C2  C3  C4  C5  H   H1  H2  H3  H4  
H5  H6  H7  H8  H9  H10 H11 H12 H13 C   C1  C2  C3  C4  C5  H   H1  H2  H3  H4  
H5  H6  H7  H8  H9  H10 H11 H12 H13 C   C1  C2  C3  C4  C5  H   H1  H2  H3  H4  
H5  H6  H7  H8  H9  H10 H11 H12 H13 C   C1  C2  C3  C4  C5  H   H1  H2  H3  H4  
H5  H6  H7  H8  H9  H10 H11 H12 H13 C   C1  C2  C3  C4  C5  H   H1  H2  H3  H4  
H5  H6  H7  H8  H9  H10 H11 H12 H13 C   C1  C2  C3  C4  C5  H   H1  H2  H3  H4  
H5  H6  H7  H8  H9  H10 H11 H12 H13 C   C1  C2  C3  C4  C5  H   H1  H2  H3  H4  
H5  H6  H7  H8  H9  H10 H11 H12 H13 C   C1  C2  C3  C4  C5  H   H1  H2  H3  H4  
H5  H6  H7  H8  H9  H10 H11 H12 H13 C   C1  C2  C3  C4  C5  H   H1  H2  H3  H4  
H5  H6  H7  H8  H9  H10 H11 H12 H13 C   C1  C2  C3  C4  C5  H   H1  H2  H3  H4  
H5  H6  H7  H8  H9  H10 H11 H12 H13 C   C1  C2  C3  C4  C5  H   H1  H2  H3  H4  
H5  H6  H7  H8  H9  H10 H11 H12 H13 C   C1  C2  C3  C4  C5  H   H1  H2  H3  H4  
H5  H6  H7  H8  H9  H10 H11 H12 H13 C   C1  C2  C3  C4  C5  H   H1  H2  H3  H4  
H5  H6  H7  H8  H9  H10 H11 H12 H13 C   C1  C2  C3  C4  C5  H   H1  H2  H3  H4  
H5  H6  H7  H8  H9  H10 H11 H12 H13 C   C1  C2  C3  C4  C5  H   H1  H2  H3  H4  
H5  H6  H7  H8  H9  H10 H11 H12 H13 C   C1  C2  C3  C4  C5  H   H1  H2  H3  H4  
H5  H6  H7  H8  H9  H10 H11 H12 H13 C   C1  C2  C3  C4  C5  H   H1  H2  H3  H4  
H5  H6  H7  H8  H9  H10 H11 H12 H13 C   C1  C2  C3  C4  C5  H   H1  H2  H3  H4  
H5  H6  H7  H8  H9  H10 H11 H12 H13 C   C1  C2  C3  C4  C5  H   H1  H2  H3  H4  
H5  H6  H7  H8  H9  H10 H11 H12 H13 C   C1  C2  C3  C4  C5  H   H1  H2  H3  H4  
H5  H6  H7  H8  H9  H10 H11 H12 H13 C   C1  C2  C3  C4  C5  H   H1  H2  H3  H4  
H5  H6  H7  H8  H9  H10 H11 H12 H13 C   C1  C2  C3  C4  C5  H   H1  H2  H3  H4  
H5  H6  H7  H8  H9  H10 H11 H12 H13 C   C1  C2  C3  C4  C5  H   H1  H2  H3  H4  
H5  H6  H7  H8  H9  H10 H11 H12 H13 C   C1  C2  C3  C4  C5  H   H1  H2  H3  H4  
H5  H6  H7  H8  H9  H10 H11 H12 H13 C   C1  C2  C3  C4  C5  H   H1  H2  H3  H4  
H5  H6  H7  H8  H9  H10 H11 H12 H13 C   C1  C2  C3  C4  C5  H   H1  H2  H3  H4  
H5  H6  H7  H8  H9  H10 H11 H12 H13 C   C1  C2  C3  C4  C5  H   H1  H2  H3  H4  
H5  H6  H7  H8  H9  H10 H11 H12 H13 C   C1  C2  C3  C4  C5  H   H1  H2  H3  H4  
H5  H6  H7  H8  H9  H10 H11 H12 H13 C   C1  C2  C3  C4  C5  H   H1  H2  H3  H4  
H5  H6  H7  H8  H9  H10 H11 H12 H13 C   C1  C2  C3  C4  C5  H   H1  H2  H3  H4  
H5  H6  H7  H8  H9  H10 H11 H12 H13 C   C1  C2  C3  C4  C5  H   H1  H2  H3  H4  
H5  H6  H7  H8  H9  H10 H11 H12 H13 C   C1  C2  C3  C4  C5  H   H1  H2  H3  H4  
H5  H6  H7  H8  H9  H10 H11 H12 H13 C   C1  C2  C3  C4  C5  H   H1  H2  H3  H4  
H5  H6  H7  H8  H9  H10 H11 H12 H13 C   C1  C2  C3  C4  C5  H   H1  H2  H3  H4  
H5  H6  H7  H8  H9  H10 H11 H12 H13 C   C1  C2  C3  C4  C5  H   H1  H2  H3  H4  
H5  H6  H7  H8  H9  H10 H11 H12 H13 C   C1  C2  C3  C4  C5  H   H1  H2  H3  H4  
H5  H6  H7  H8  H9  H10 H11 H12 H13 C   C1  C2  C3  C4  C5  H   H1  H2  H3  H4  
H5  H6  H7  H8  H9  H10 H11 H12 H13 C   C1  C2  C3  C4  C5  H   H1  H2  H3  H4  
H5  H6  H7  H8  H9  H10 H11 H12 H13 C   C1  C2  C3  C4  C5  H   H1  H2  H3  H4  
H5  H6  H7  H8  H9  H10 H11 H12 H13 C   C1  C2  C3  C4  C5  H   H1  H2  H3  H4  
H5  H6  H7  H8  H9  H10 H11 H12 H13 C   C1  C2  C3  C4  C5  H   H1  H2  H3  H4  
H5  H6  H7  H8  H9  H10 H11 H12 H13 C   C1  C2  C3  C4  C5  H   H1  H2  H3  H4  
H5  H6  H7  H8  H9  H10 H11 H12 H13 C   C1  C2  C3  C4  C5  H   H1  H2  H3  H4  
H5  H6  H7  H8  H9  H10 H11 H12 H13 C   C1  C2  C3  C4  C5  H   H1  H2  H3  H4  
H5  H6  H7  H8  H9  H10 H11 H12 H13 C   C1  C2  C3  C4  C5  H   H1  H2  H3  H4  
H5  H6  H7  H8  H9  H10 H11 H12 H13 C   C1  C2  C3  C4  C5  H   H1  H2  H3  H4  
H5  H6  H7  H8  H9  H10 H11 H12 H13 C   C1  C2  C3  C4  C5  H   H1  H2  H3  H4  
H5  H6  H7  H8  H9  H10 H11 H12 H13 C   C1  C2  C3  C4  C5  H   H1  H2  H3  H4  
H5  H6  H7  H8  H9  H10 H11 H12 H13 C   C1  C2  C3  C4  C5  H   H1  H2  H3  H4  
H5  H6  H7  H8  H9  H10 H11 H12 H13 C   C1  C2  C3  C4  C5  H   H1  H2  H3  H4  
H5  H6  H7  H8  H9  H10 H11 H12 H13 C   C1  C2  C3  C4  C5  H   H1  H2  H3  H4  
H5  H6  H7  H8  H9  H10 H11 H12 H13 C   C1  C2  C3  C4  C5  H   H1  H2  H3  H4  
H5  H6  H7  H8  H9  H10 H11 H12 H13 C   C1  C2  C3  C4  C5  H   H1  H2  H3  H4  
H5  H6  H7  H8  H9  H10 H11 H12 H13 C   C1  C2  C3  C4  C5  H   H1  H2  H3  H4  
H5  H6  H7  H8  H9  H10 H11 H12 H13 C   C1  C2  C3  C4  C5  H   H1  H2  H3  H4  
H5  H6  H7  H8  H9  H10 H11 H12 H13 C   C1  C2  C3  C4  C5  H   H1  H2  H3  H4  
H5  H6  H7  H8  H9  H10 H11 H12 H13 C   C1  C2  C3  C4  C5  H   H1  H2  H3  H4  
H5  H6  H7  H8  H9  H10 H11 H12 H13 C   C1  C2  C3  C4  C5  H   H1  H2  H3  H4  
H5  H6  H7  H8  H9  H10 H11 H12 H13 C   C1  C2  C3  C4  C5  H   H1  H2  H3  H4  
H5  H6  H7  H8  H9  H10 H11 H12 H13 C   C1  C2  C3  C4  C5  H   H1  H2  H3  H4  
H5  H6  H7  H8  H9  H10 H11 H12 H13 C   C1  C2  C3  C4  C5  H   H1  H2  H3  H4  
H5  H6  H7  H8  H9  H10 H11 H12 H13 C   C1  C2  C3  C4  C5  H   H1  H2  H3  H4  
H5  H6  H7  H8  H9  H10 H11 H12 H13 C   C1  C2  C3  C4  C5  H   H1  H2  H3  H4  
H5  H6  H7  H8  H9  H10 H11 H12 H13 C   C1  C2  C3  C4  C5  H   H1  H2  H3  H4  
H5  H6  H7  H8  H9  H10 H11 H12 H13 C   C1  C2  C3  C4  C5  H   H1  H2  H3  H4  
H5  H6  H7  H8  H9  H10 H11 H12 H13 C   C1  C2  C3  C4  C5  H   H1  H2  H3  H4  
H5  H6  H7  H8  H9  H10 H11 H12 H13 C   C1  C2  C3  C4  C5  H   H1  H2  H3  H4  
H5  H6  H7  H8  H9  H10 H11 H12 H13 C   C1  C2  C3  C4  C5  H   H1  H2  H3  H4  
H5  H6  H7  H8  H9  H10 H11 H12 H13 C   C1  C2  C3  C4  C5  H   H1  H2  H3  H4  
H5  H6  H7  H8  H9  H10 H11 H12 H13 C   C1  C2  C3  C4  C5  H   H1  H2  H3  H4  
H5  H6  H7  H8  H9  H10 H11 H12 H13 C   C1  C2  C3  C4  C5  H   H1  H2  H3  H4  
H5  H6  H7  H8  H9  H10 H11 H12 H13 C   C1  C2  C3  C4  C5  H   H1  H2  H3  H4  
H5  H6  H7  H8  H9  H10 H11 H12 H13 C   C1  C2  C3  C4  C5  H   H1  H2  H3  H4  
H5  H6  H7  H8  H9  H10 H11 H12 H13 C   C1  C2  C3  C4  C5  H   H1  H2  H3  H4  
H5  H6  H7  H8  H9  H10 H11 H12 H13 C   C1  C2  C3  C4  C5  H   H1  H2  H3  H4  
H5  H6  H7  H8  H9  H10 H11 H12 H13 C   C1  C2  C3  C4  C5  H   H1  H2  H3  H4  
H5  H6  H7  H8  H9  H10 H11 H12 H13 C   C1  C2  C3  C4  C5  H   H1  H2  H3  H4  
H5  H6  H7  H8  H9  H10 H11 H12 H13 C   C1  C2  C3  C4  C5  H   H1  H2  H3  H4  
H5  H6  H7  H8  H9  H10 H11 H12 H13 C   C1  C2  C3  C4  C5  H   H1  H2  H3  H4  
H5  H6  H7  H8  H9  H10 H11 H12 H13 C   C1  C2  C3  C4  C5  H   H1  H2  H3  H4  
H5  H6  H7  H8  H9  H10 H11 H12 H13 C   C1  C2  C3  C4  C5  H   H1  H2  H3  H4  
H5  H6  H7  H8  H9  H10 H11 H12 H13 C   C1  C2  C3  C4  C5  H   H1  H2  H3  H4  
H5  H6  H7  H8  H9  H10 H11 H12 H13 C   C1  C2  C3  C4  C5  H   H1  H2  H3  H4  
H5  H6  H7  H8  H9  H10 H11 H12 H13 C   C1  C2  C3  C4  C5  H   H1  H2  H3  H4  
H5  H6  H7  H8  H9  H10 H11 H12 H13 C   C1  C2  C3  C4  C5  H   H1  H2  H3  H4  
H5  H6  H7  H8  H9  H10 H11 H12 H13 C   C1  C2  C3  C4  C5  H   H1  H2  H3  H4  
H5  H6  H7  H8  H9  H10 H11 H12 H13 C   C1  C2  C3  C4  C5  H   H1  H2  H3  H4  
H5  H6  H7  H8  H9  H10 H11 H12 H13 C   C1  C2  C3  C4  C5  H   H1  H2  H3  H4  
H5  H6  H7  H8  H9  H10 H11 H12 H13 C   C1  C2  C3  C4  C5  H   H1  H2  H3  H4  
H5  H6  H7  H8  H9  H10 H11 H12 H13 C   C1  C2  C3  C4  C5  H   H1  H2  H3  H4  
H5  H6  H7  H8  H9  H10 H11 H12 H13 C   C1  C2  C3  C4  C5  H   H1  H2  H3  H4  
H5  H6  H7  H8  H9  H10 H11 H12 H13 C   C1  C2  C3  C4  C5  H   H1  H2  H3  H4  
H5  H6  H7  H8  H9  H10 H11 H12 H13 C   C1  C2  C3  C4  C5  H   H1  H2  H3  H4  
H5  H6  H7  H8  H9  H10 H11 H12 H13 
%FLAG CHARGE
%FORMAT(5E16.8)
 -5.28811146E+00 -2.60578890E-01 -1.41040602E+00 -1.12431591E+00 -2.42356590E-01
 -1.16076051E+00 -1.15164936E+00  3.93601680E-01 -1.33751682E+00 -1.18809396E+00
  1.34116128E+00  3.58068195E+00 -6.31038249E+00  3.58068195E+00 -6.31038249E+00
  1.36120581E+00  1.36120581E+00  1.00587096E+00  1.00587096E+00  1.12431591E+00
  1.35209466E+00  1.35209466E+00  1.21542741E+00  1.27920546E+00  1.27920546E+00
  9.87648660E-01  9.87648660E-01  1.27920546E+00  1.27920546E+00 -1.67827383E+00
 -1.46507292E+00 -1.46507292E+00 -1.46507292E+00 -1.46507292E+00 -1.67827383E+00
  5.95869210E-01  5.95869210E-01  5.95869210E-01  7.05203010E-01  7.05203010E-01
  7.05203010E-01  7.05203010E-01  7.05203010E-01  7.05203010E-01  7.05203010E-01
  7.05203010E-01  5.95869210E-01  5.95869210E-01  5.95869210E-01 -1.67827383E+00
 -1.46507292E+00 -1.46507292E+00 -1.46507292E+00 -1.46507292E+00 -1.67827383E+00
  5.95869210E-01  5.95869210E-01  5.95869210E-01  7.05203010E-01  7.05203010E-01
  7.05203010E-01  7.05203010E-01  7.05203010E-01  7.05203010E-01  7.05203010E-01
  7.05203010E-01  5.95869210E-01  5.95869210E-01  5.95869210E-01 -1.67827383E+00
 -1.46507292E+00 -1.46507292E+00 -1.46507292E+00 -1.46507292E+00 -1.67827383E+00
  5.95869210E-01  5.95869210E-01  5.95869210E-01  7.05203010E-01  7.05203010E-01
  7.05203010E-01  7.05203010E-01  7.05203010E-01  7.05203010E-01  7.05203010E-01
  7.05203010E-01  5.95869210E-01  5.95869210E-01  5.95869210E-01 -1.67827383E+00
 -1.46507292E+00 -1.46507292E+00 -1.46507292E+00 -1.46507292E+00 -1.67827383E+00
  5.95869210E-01  5.95869210E-01  5.95869210E-01  7.05203010E-01  7.05203010E-01
  7.05203010E-01  7.05203010E-01  7.05203010E-01  7.05203010E-01  7.05203010E-01
  7.05203010E-01  5.95869210E-01  5.95869210E-01  5.95869210E-01 -1.67827383E+00
 -1.46507292E+00 -1.46507292E+00 -1.46507292E+00 -1.46507292E+00 -1.67827383E+00
  5.95869210E-01  5.95869210E-01  5.95869210E-01  7.05203010E-01  7.05203010E-01
  7.05203010E-01  7.05203010E-01  7.05203010E-01  7.05203010E-01  7.05203010E-01
  7.05203010E-01  5.95869210E-01  5.95869210E-01  5.95869210E-01 -1.67827383E+00
 -1.46507292E+00 -1.46507292E+00 -1.46507292E+00 -1.46507292E+00 -1.67827383E+00
  5.95869210E-01  5.95869210E-01  5.95869210E-01  7.05203010E-01  7.05203010E-01
  7.05203010E-01  7.05203010E-01  7.05203010E-01  7.05203010E-01  7.05203010E-01
  7.05203010E-01  5.95869210E-01  5.95869210E-01  5.95869210E-01 -1.67827383E+00
 -1.46507292E+00 -1.46507292E+00 -1.46507292E+00 -1.46507292E+00 -1.67827383E+00
  5.95869210E-01  5.95869210E-01  5.95869210E-01  7.05203010E-01  7.05203010E-01
  7.05203010E-01  7.05203010E-01  7.05203010E-01  7.05203010E-01  7.05203010E-01
  7.05203010E-01  5.95869210E-01  5.95869210E-01  5.95869210E-01 -1.67827383E+00
 -1.46507292E+00 -1.46507292E+00 -1.46507292E+00 -1.46507292E+00 -1.67827383E+00
  5.95869210E-01  5.95869210E-01  5.95869210E-01  7.05203010E-01  7.05203010E-01
  7.05203010E-01  7.05203010E-01  7.05203010E-01  7.05203010E-01  7.05203010E-01
  7.05203010E-01  5.95869210E-01  5.95869210E-01  5.95869210E-01 -1.67827383E+00
 -1.46507292E+00 -1.46507292E+00 -1.46507292E+00 -1.46507292E+00 -1.67827383E+00
  5.95869210E-01  5.95869210E-01  5.95869210E-01  7.05203010E-01  7.05203010E-01
  7.05203010E-01  7.05203010E-01  7.05203010E-01  7.05203010E-01  7.05203010E-01
  7.05203010E-01  5.95869210E-01  5.95869210E-01  5.95869210E-01 -1.67827383E+00
 -1.46507292E+00 -1.46507292E+00 -1.46507292E+00 -1.46507292E+00 -1.67827383E+00
  5.95869210E-01  5.95869210E-01  5.95869210E-01  7.05203010E-01  7.05203010E-01
  7.05203010E-01  7.05203010E-01  7.05203010E-01  7.05203010E-01  7.05203010E-01
  7.05203010E-01  5.95869210E-01  5.95869210E-01  5.95869210E-01 -1.67827383E+00
 -1.46507292E+00 -1.46507292E+00 -1.46507292E+00 -1.46507292E+00 -1.67827383E+00
  5.95869210E-01  5.95869210E-01  5.95869210E-01  7.05203010E-01  7.05203010E-01
  7.05203010E-01  7.05203010E-01  7.05203010E-01  7.05203010E-01  7.05203010E-01
  7.05203010E-01  5.95869210E-01  5.95869210E-01  5.95869210E-01 -1.67827383E+00
 -1.46507292E+00 -1.46507292E+00 -1.46507292E+00 -1.46507292E+00 -1.67827383E+00
  5.95869210E-01  5.95869210E-01  5.95869210E-01  7.05203010E-01  7.05203010E-01
  7.05203010E-01  7.05203010E-01  7.05203010E-01  7.05203010E-01  7.05203010E-01
  7.05203010E-01  5.95869210E-01  5.95869210E-01  5.95869210E-01 -1.67827383E+00
 -1.46507292E+00 -1.46507292E+00 -1.46507292E+00 -1.46507292E+00 -1.67827383E+00
  5.95869210E-01  5.95869210E-01  5.95869210E-01  7.05203010E-01  7.05203010E-01
  7.05203010E-01  7.05203010E-01  7.05203010E-01  7.05203010E-01  7.05203010E-01
  7.05203010E-01  5.95869210E-01  5.95869210E-01  5.95869210E-01 -1.67827383E+00
 -1.46507292E+00 -1.46507292E+00 -1.46507292E+00 -1.46507292E+00 -1.67827383E+00
  5.95869210E-01  5.95869210E-01  5.95869210E-01  7.05203010E-01  7.05203010E-01
  7.05203010E-01  7.05203010E-01  7.05203010E-01  7.05203010E-01  7.05203010E-01
  7.05203010E-01  5.95869210E-01  5.95869210E-01  5.95869210E-01 -1.67827383E+00
 -1.46507292E+00 -1.46507292E+00 -1.46507292E+00 -1.46507292E+00 -1.67827383E+00
  5.95869210E-01  5.95869210E-01  5.95869210E-01  7.05203010E-01  7.05203010E-01
  7.05203010E-01  7.05203010E-01  7.05203010E-01  7.05203010E-01  7.05203010E-01
  7.05203010E-01  5.95869210E-01  5.95869210E-01  5.95869210E-01 -1.67827383E+00
 -1.46507292E+00 -1.46507292E+00 -1.46507292E+00 -1.46507292E+00 -1.67827383E+00
  5.95869210E-01  5.95869210E-01  5.95869210E-01  7.05203010E-01  7.05203010E-01
  7.05203010E-01  7.05203010E-01  7.05203010E-01  7.05203010E-01  7.05203010E-01
  7.05203010E-01  5.95869210E-01  5.95869210E-01  5.95869210E-01 -1.67827383E+00
 -1.46507292E+00 -1.46507292E+00 -1.46507292E+00 -1.46507292E+00 -1.67827383E+00
  5.95869210E-01  5.95869210E-01  5.95869210E-01  7.05203010E-01  7.05203010E-01
  7.05203010E-01  7.05203010E-01  7.05203010E-01  7.05203010E-01  7.05203010E-01
  7.05203010E-01  5.95869210E-01  5.95869210E-01  5.95869210E-01 -1.67827383E+00
 -1.46507292E+00 -1.46507292E+00 -1.46507292E+00 -1.46507292E+00 -1.67827383E+00
  5.95869210E-01  5.95869210E-01  5.95869210E-01  7.05203010E-01  7.05203010E-01
  7.05203010E-01  7.05203010E-01  7.05203010E-01  7.05203010E-01  7.05203010E-01
  7.05203010E-01  5.95869210E-01  5.95869210E-01  5.95869210E-01 -1.67827383E+00
 -1.46507292E+00 -1.46507292E+00 -1.46507292E+00 -1.46507292E+00 -1.67827383E+00
  5.95869210E-01  5.95869210E-01  5.95869210E-01  7.05203010E-01  7.05203010E-01
  7.05203010E-01  7.05203010E-01  7.05203010E-01  7.05203010E-01  7.05203010E-01
  7.05203010E-01  5.95869210E-01  5.95869210E-01  5.95869210E-01 -1.67827383E+00
 -1.46507292E+00 -1.46507292E+00 -1.46507292E+00 -1.46507292E+00 -1.67827383E+00
  5.95869210E-01  5.95869210E-01  5.95869210E-01  7.05203010E-01  7.05203010E-01
  7.05203010E-01  7.05203010E-01  7.05203010E-01  7.05203010E-01  7.05203010E-01
  7.05203010E-01  5.95869210E-01  5.95869210E-01  5.95869210E-01 -1.67827383E+00
 -1.46507292E+00 -1.46507292E+00 -1.46507292E+00 -1.46507292E+00 -1.67827383E+00
  5.95869210E-01  5.95869210E-01  5.95869210E-01  7.05203010E-01  7.05203010E-01
  7.05203010E-01  7.05203010E-01  7.05203010E-01  7.05203010E-01  7.05203010E-01
  7.05203010E-01  5.95869210E-01  5.95869210E-01  5.95869210E-01 -1.67827383E+00
 -1.46507292E+00 -1.46507292E+00 -1.46507292E+00 -1.46507292E+00 -1.67827383E+00
  5.95869210E-01  5.95869210E-01  5.95869210E-01  7.05203010E-01  7.05203010E-01
  7.05203010E-01  7.05203010E-01  7.05203010E-01  7.05203010E-01  7.05203010E-01
  7.05203010E-01  5.95869210E-01  5.95869210E-01  5.95869210E-01 -1.67827383E+00
 -1.46507292E+00 -1.46507292E+00 -1.46507292E+00 -1.46507292E+00 -1.67827383E+00
  5.95869210E-01  5.95869210E-01  5.95869210E-01  7.05203010E-01  7.05203010E-01
  7.05203010E-01  7.05203010E-01  7.05203010E-01  7.05203010E-01  7.05203010E-01
  7.05203010E-01  5.95869210E-01  5.95869210E-01  5.95869210E-01 -1.67827383E+00
 -1.46507292E+00 -1.46507292E+00 -1.46507292E+00 -1.46507292E+00 -1.67827383E+00
  5.95869210E-01  5.95869210E-01  5.95869210E-01  7.05203010E-01  7.05203010E-01
  7.05203010E-01  7.05203010E-01  7.05203010E-01  7.05203010E-01  7.05203010E-01
  7.05203010E-01  5.95869210E-01  5.95869210E-01  5.95869210E-01 -1.67827383E+00
 -1.46507292E+00 -1.46507292E+00 -1.46507292E+00 -1.46507292E+00 -1.67827383E+00
  5.95869210E-01  5.95869210E-01  5.95869210E-01  7.05203010E-01  7.05203010E-01
  7.05203010E-01  7.05203010E-01  7.05203010E-01  7.05203010E-01  7.05203010E-01
  7.05203010E-01  5.95869210E-01  5.95869210E-01  5.95869210E-01 -1.67827383E+00
 -1.46507292E+00 -1.46507292E+00 -1.46507292E+00 -1.46507292E+00 -1.67827383E+00
  5.95869210E-01  5.95869210E-01  5.95869210E-01  7.05203010E-01  7.05203010E-01
  7.05203010E-01  7.05203010E-01  7.05203010E-01  7.05203010E-01  7.05203010E-01
  7.05203010E-01  5.95869210E-01  5.95869210E-01  5.95869210E-01 -1.67827383E+00
 -1.46507292E+00 -1.46507292E+00 -1.46507292E+00 -1.46507292E+00 -1.67827383E+00
  5.95869210E-01  5.95869210E-01  5.95869210E-01  7.05203010E-01  7.05203010E-01
  7.05203010E-01  7.05203010E-01  7.05203010E-01  7.05203010E-01  7.05203010E-01
  7.05203010E-01  5.95869210E-01  5.95869210E-01  5.95869210E-01 -1.67827383E+00
 -1.46507292E+00 -1.46507292E+00 -1.46507292E+00 -1.46507292E+00 -1.67827383E+00
  5.95869210E-01  5.95869210E-01  5.95869210E-01  7.05203010E-01  7.05203010E-01
  7.05203010E-01  7.05203010E-01  7.05203010E-01  7.05203010E-01  7.05203010E-01
  7.05203010E-01  5.95869210E-01  5.95869210E-01  5.95869210E-01 -1.67827383E+00
 -1.46507292E+00 -1.46507292E+00 -1.46507292E+00 -1.46507292E+00 -1.67827383E+00
  5.95869210E-01  5.95869210E-01  5.95869210E-01  7.05203010E-01  7.05203010E-01
  7.05203010E-01  7.05203010E-01  7.05203010E-01  7.05203010E-01  7.05203010E-01
  7.05203010E-01  5.95869210E-01  5.95869210E-01  5.95869210E-01 -1.67827383E+00
 -1.46507292E+00 -1.46507292E+00 -1.46507292E+00 -1.46507292E+00 -1.67827383E+00
  5.95869210E-01  5.95869210E-01  5.95869210E-01  7.05203010E-01  7.05203010E-01
  7.05203010E-01  7.05203010E-01  7.05203010E-01  7.05203010E-01  7.05203010E-01
  7.05203010E-01  5.95869210E-01  5.95869210E-01  5.95869210E-01 -1.67827383E+00
 -1.46507292E+00 -1.46507292E+00 -1.46507292E+00 -1.46507292E+00 -1.67827383E+00
  5.95869210E-01  5.95869210E-01  5.95869210E-01  7.05203010E-01  7.05203010E-01
  7.05203010E-01  7.05203010E-01  7.05203010E-01  7.05203010E-01  7.05203010E-01
  7.05203010E-01  5.95869210E-01  5.95869210E-01  5.95869210E-01 -1.67827383E+00
 -1.46507292E+00 -1.46507292E+00 -1.46507292E+00 -1.46507292E+00 -1.67827383E+00
  5.95869210E-01  5.95869210E-01  5.95869210E-01  7.05203010E-01  7.05203010E-01
  7.05203010E-01  7.05203010E-01  7.05203010E-01  7.05203010E-01  7.05203010E-01
  7.05203010E-01  5.95869210E-01  5.95869210E-01  5.95869210E-01 -1.67827383E+00
 -1.46507292E+00 -1.46507292E+00 -1.46507292E+00 -1.46507292E+00 -1.67827383E+00
  5.95869210E-01  5.95869210E-01  5.95869210E-01  7.05203010E-01  7.05203010E-01
  7.05203010E-01  7.05203010E-01  7.05203010E-01  7.05203010E-01  7.05203010E-01
  7.05203010E-01  5.95869210E-01  5.95869210E-01  5.95869210E-01 -1.67827383E+00
 -1.46507292E+00 -1.46507292E+00 -1.46507292E+00 -1.46507292E+00 -1.67827383E+00
  5.95869210E-01  5.95869210E-01  5.95869210E-01  7.05203010E-01  7.05203010E-01
  7.05203010E-01  7.05203010E-01  7.05203010E-01  7.05203010E-01  7.05203010E-01
  7.05203010E-01  5.95869210E-01  5.95869210E-01  5.95869210E-01 -1.67827383E+00
 -1.46507292E+00 -1.46507292E+00 -1.46507292E+00 -1.46507292E+00 -1.67827383E+00
  5.95869210E-01  5.95869210E-01  5.95869210E-01  7.05203010E-01  7.05203010E-01
  7.05203010E-01  7.05203010E-01  7.05203010E-01  7.05203010E-01  7.05203010E-01
  7.05203010E-01  5.95869210E-01  5.95869210E-01  5.95869210E-01 -1.67827383E+00
 -1.46507292E+00 -1.46507292E+00 -1.46507292E+00 -1.46507292E+00 -1.67827383E+00
  5.95869210E-01  5.95869210E-01  5.95869210E-01  7.05203010E-01  7.05203010E-01
  7.05203010E-01  7.05203010E-01  7.05203010E-01  7.05203010E-01  7.05203010E-01
  7.05203010E-01  5.95869210E-01  5.95869210E-01  5.95869210E-01 -1.67827383E+00
 -1.46507292E+00 -1.46507292E+00 -1.46507292E+00 -1.46507292E+00 -1.67827383E+00
  5.95869210E-01  5.95869210E-01  5.95869210E-01  7.05203010E-01  7.05203010E-01
  7.05203010E-01  7.05203010E-01  7.05203010E-01  7.05203010E-01  7.05203010E-01
  7.05203010E-01  5.95869210E-01  5.95869210E-01  5.95869210E-01 -1.67827383E+00
 -1.46507292E+00 -1.46507292E+00 -1.46507292E+00 -1.46507292E+00 -1.67827383E+00
  5.95869210E-01  5.95869210E-01  5.95869210E-01  7.05203010E-01  7.05203010E-01
  7.05203010E-01  7.05203010E-01  7.05203010E-01  7.05203010E-01  7.05203010E-01
  7.05203010E-01  5.95869210E-01  5.95869210E-01  5.95869210E-01 -1.67827383E+00
 -1.46507292E+00 -1.46507292E+00 -1.46507292E+00 -1.46507292E+00 -1.67827383E+00
  5.95869210E-01  5.95869210E-01  5.95869210E-01  7.05203010E-01  7.05203010E-01
  7.05203010E-01  7.05203010E-01  7.05203010E-01  7.05203010E-01  7.05203010E-01
  7.05203010E-01  5.95869210E-01  5.95869210E-01  5.95869210E-01 -1.67827383E+00
 -1.46507292E+00 -1.46507292E+00 -1.46507292E+00 -1.46507292E+00 -1.67827383E+00
  5.95869210E-01  5.95869210E-01  5.95869210E-01  7.05203010E-01  7.05203010E-01
  7.05203010E-01  7.05203010E-01  7.05203010E-01  7.05203010E-01  7.05203010E-01
  7.05203010E-01  5.95869210E-01  5.95869210E-01  5.95869210E-01 -1.67827383E+00
 -1.46507292E+00 -1.46507292E+00 -1.46507292E+00 -1.46507292E+00 -1.67827383E+00
  5.95869210E-01  5.95869210E-01  5.95869210E-01  7.05203010E-01  7.05203010E-01
  7.05203010E-01  7.05203010E-01  7.05203010E-01  7.05203010E-01  7.05203010E-01
  7.05203010E-01  5.95869210E-01  5.95869210E-01  5.95869210E-01 -1.67827383E+00
 -1.46507292E+00 -1.46507292E+00 -1.46507292E+00 -1.46507292E+00 -1.67827383E+00
  5.95869210E-01  5.95869210E-01  5.95869210E-01  7.05203010E-01  7.05203010E-01
  7.05203010E-01  7.05203010E-01  7.05203010E-01  7.05203010E-01  7.05203010E-01
  7.05203010E-01  5.95869210E-01  5.95869210E-01  5.95869210E-01 -1.67827383E+00
 -1.46507292E+00 -1.46507292E+00 -1.46507292E+00 -1.46507292E+00 -1.67827383E+00
  5.95869210E-01  5.95869210E-01  5.95869210E-01  7.05203010E-01  7.05203010E-01
  7.05203010E-01  7.05203010E-01  7.05203010E-01  7.05203010E-01  7.05203010E-01
  7.05203010E-01  5.95869210E-01  5.95869210E-01  5.95869210E-01 -1.67827383E+00
 -1.46507292E+00 -1.46507292E+00 -1.46507292E+00 -1.46507292E+00 -1.67827383E+00
  5.95869210E-01  5.95869210E-01  5.95869210E-01  7.05203010E-01  7.05203010E-01
  7.05203010E-01  7.05203010E-01  7.05203010E-01  7.05203010E-01  7.05203010E-01
  7.05203010E-01  5.95869210E-01  5.95869210E-01  5.95869210E-01 -1.67827383E+00
 -1.46507292E+00 -1.46507292E+00 -1.46507292E+00 -1.46507292E+00 -1.67827383E+00
  5.95869210E-01  5.95869210E-01  5.95869210E-01  7.05203010E-01  7.05203010E-01
  7.05203010E-01  7.05203010E-01  7.05203010E-01  7.05203010E-01  7.05203010E-01
  7.05203010E-01  5.95869210E-01  5.95869210E-01  5.95869210E-01 -1.67827383E+00
 -1.46507292E+00 -1.46507292E+00 -1.46507292E+00 -1.46507292E+00 -1.67827383E+00
  5.95869210E-01  5.95869210E-01  5.95869210E-01  7.05203010E-01  7.05203010E-01
  7.05203010E-01  7.05203010E-01  7.05203010E-01  7.05203010E-01  7.05203010E-01
  7.05203010E-01  5.95869210E-01  5.95869210E-01  5.95869210E-01 -1.67827383E+00
 -1.46507292E+00 -1.46507292E+00 -1.46507292E+00 -1.46507292E+00 -1.67827383E+00
  5.95869210E-01  5.95869210E-01  5.95869210E-01  7.05203010E-01  7.05203010E-01
  7.05203010E-01  7.05203010E-01  7.05203010E-01  7.05203010E-01  7.05203010E-01
  7.05203010E-01  5.95869210E-01  5.95869210E-01  5.95869210E-01 -1.67827383E+00
 -1.46507292E+00 -1.46507292E+00 -1.46507292E+00 -1.46507292E+00 -1.67827383E+00
  5.95869210E-01  5.95869210E-01  5.95869210E-01  7.05203010E-01  7.05203010E-01
  7.05203010E-01  7.05203010E-01  7.05203010E-01  7.05203010E-01  7.05203010E-01
  7.05203010E-01  5.95869210E-01  5.95869210E-01  5.95869210E-01 -1.67827383E+00
 -1.46507292E+00 -1.46507292E+00 -1.46507292E+00 -1.46507292E+00 -1.67827383E+00
  5.95869210E-01  5.95869210E-01  5.95869210E-01  7.05203010E-01  7.05203010E-01
  7.05203010E-01  7.05203010E-01  7.05203010E-01  7.05203010E-01  7.05203010E-01
  7.05203010E-01  5.95869210E-01  5.95869210E-01  5.95869210E-01 -1.67827383E+00
 -1.46507292E+00 -1.46507292E+00 -1.46507292E+00 -1.46507292E+00 -1.67827383E+00
  5.95869210E-01  5.95869210E-01  5.95869210E-01  7.05203010E-01  7.05203010E-01
  7.05203010E-01  7.05203010E-01  7.05203010E-01  7.05203010E-01  7.05203010E-01
  7.05203010E-01  5.95869210E-01  5.95869210E-01  5.95869210E-01 -1.67827383E+00
 -1.46507292E+00 -1.46507292E+00 -1.46507292E+00 -1.46507292E+00 -1.67827383E+00
  5.95869210E-01  5.95869210E-01  5.95869210E-01  7.05203010E-01  7.05203010E-01
  7.05203010E-01  7.05203010E-01  7.05203010E-01  7.05203010E-01  7.05203010E-01
  7.05203010E-01  5.95869210E-01  5.95869210E-01  5.95869210E-01 -1.67827383E+00
 -1.46507292E+00 -1.46507292E+00 -1.46507292E+00 -1.46507292E+00 -1.67827383E+00
  5.95869210E-01  5.95869210E-01  5.95869210E-01  7.05203010E-01  7.05203010E-01
  7.05203010E-01  7.05203010E-01  7.05203010E-01  7.05203010E-01  7.05203010E-01
  7.05203010E-01  5.95869210E-01  5.95869210E-01  5.95869210E-01 -1.67827383E+00
 -1.46507292E+00 -1.46507292E+00 -1.46507292E+00 -1.46507292E+00 -1.67827383E+00
  5.95869210E-01  5.95869210E-01  5.95869210E-01  7.05203010E-01  7.05203010E-01
  7.05203010E-01  7.05203010E-01  7.05203010E-01  7.05203010E-01  7.05203010E-01
  7.05203010E-01  5.95869210E-01  5.95869210E-01  5.95869210E-01 -1.67827383E+00
 -1.46507292E+00 -1.46507292E+00 -1.46507292E+00 -1.46507292E+00 -1.67827383E+00
  5.95869210E-01  5.95869210E-01  5.95869210E-01  7.05203010E-01  7.05203010E-01
  7.05203010E-01  7.05203010E-01  7.05203010E-01  7.05203010E-01  7.05203010E-01
  7.05203010E-01  5.95869210E-01  5.95869210E-01  5.95869210E-01 -1.67827383E+00
 -1.46507292E+00 -1.46507292E+00 -1.46507292E+00 -1.46507292E+00 -1.67827383E+00
  5.95869210E-01  5.95869210E-01  5.95869210E-01  7.05203010E-01  7.05203010E-01
  7.05203010E-01  7.05203010E-01  7.05203010E-01  7.05203010E-01  7.05203010E-01
  7.05203010E-01  5.95869210E-01  5.95869210E-01  5.95869210E-01 -1.67827383E+00
 -1.46507292E+00 -1.46507292E+00 -1.46507292E+00 -1.46507292E+00 -1.67827383E+00
  5.95869210E-01  5.95869210E-01  5.95869210E-01  7.05203010E-01  7.05203010E-01
  7.05203010E-01  7.05203010E-01  7.05203010E-01  7.05203010E-01  7.05203010E-01
  7.05203010E-01  5.95869210E-01  5.95869210E-01  5.95869210E-01 -1.67827383E+00
 -1.46507292E+00 -1.46507292E+00 -1.46507292E+00 -1.46507292E+00 -1.67827383E+00
  5.95869210E-01  5.95869210E-01  5.95869210E-01  7.05203010E-01  7.05203010E-01
  7.05203010E-01  7.05203010E-01  7.05203010E-01  7.05203010E-01  7.05203010E-01
  7.05203010E-01  5.95869210E-01  5.95869210E-01  5.95869210E-01 -1.67827383E+00
 -1.46507292E+00 -1.46507292E+00 -1.46507292E+00 -1.46507292E+00 -1.67827383E+00
  5.95869210E-01  5.95869210E-01  5.95869210E-01  7.05203010E-01  7.05203010E-01
  7.05203010E-01  7.05203010E-01  7.05203010E-01  7.05203010E-01  7.05203010E-01
  7.05203010E-01  5.95869210E-01  5.95869210E-01  5.95869210E-01 -1.67827383E+00
 -1.46507292E+00 -1.46507292E+00 -1.46507292E+00 -1.46507292E+00 -1.67827383E+00
  5.95869210E-01  5.95869210E-01  5.95869210E-01  7.05203010E-01  7.05203010E-01
  7.05203010E-01  7.05203010E-01  7.05203010E-01  7.05203010E-01  7.05203010E-01
  7.05203010E-01  5.95869210E-01  5.95869210E-01  5.95869210E-01 -1.67827383E+00
 -1.46507292E+00 -1.46507292E+00 -1.46507292E+00 -1.46507292E+00 -1.67827383E+00
  5.95869210E-01  5.95869210E-01  5.95869210E-01  7.05203010E-01  7.05203010E-01
  7.05203010E-01  7.05203010E-01  7.05203010E-01  7.05203010E-01  7.05203010E-01
  7.05203010E-01  5.95869210E-01  5.95869210E-01  5.95869210E-01 -1.67827383E+00
 -1.46507292E+00 -1.46507292E+00 -1.46507292E+00 -1.46507292E+00 -1.67827383E+00
  5.95869210E-01  5.95869210E-01  5.95869210E-01  7.05203010E-01  7.05203010E-01
  7.05203010E-01  7.05203010E-01  7.05203010E-01  7.05203010E-01  7.05203010E-01
  7.05203010E-01  5.95869210E-01  5.95869210E-01  5.95869210E-01 -1.67827383E+00
 -1.46507292E+00 -1.46507292E+00 -1.46507292E+00 -1.46507292E+00 -1.67827383E+00
  5.95869210E-01  5.95869210E-01  5.95869210E-01  7.05203010E-01  7.05203010E-01
  7.05203010E-01  7.05203010E-01  7.05203010E-01  7.05203010E-01  7.05203010E-01
  7.05203010E-01  5.95869210E-01  5.95869210E-01  5.95869210E-01 -1.67827383E+00
 -1.46507292E+00 -1.46507292E+00 -1.46507292E+00 -1.46507292E+00 -1.67827383E+00
  5.95869210E-01  5.95869210E-01  5.95869210E-01  7.05203010E-01  7.05203010E-01
  7.05203010E-01  7.05203010E-01  7.05203010E-01  7.05203010E-01  7.05203010E-01
  7.05203010E-01  5.95869210E-01  5.95869210E-01  5.95869210E-01 -1.67827383E+00
 -1.46507292E+00 -1.46507292E+00 -1.46507292E+00 -1.46507292E+00 -1.67827383E+00
  5.95869210E-01  5.95869210E-01  5.95869210E-01  7.05203010E-01  7.05203010E-01
  7.05203010E-01  7.05203010E-01  7.05203010E-01  7.05203010E-01  7.05203010E-01
  7.05203010E-01  5.95869210E-01  5.95869210E-01  5.95869210E-01 -1.67827383E+00
 -1.46507292E+00 -1.46507292E+00 -1.46507292E+00 -1.46507292E+00 -1.67827383E+00
  5.95869210E-01  5.95869210E-01  5.95869210E-01  7.05203010E-01  7.05203010E-01
  7.05203010E-01  7.05203010E-01  7.05203010E-01  7.05203010E-01  7.05203010E-01
  7.05203010E-01  5.95869210E-01  5.95869210E-01  5.95869210E-01 -1.67827383E+00
 -1.46507292E+00 -1.46507292E+00 -1.46507292E+00 -1.46507292E+00 -1.67827383E+00
  5.95869210E-01  5.95869210E-01  5.95869210E-01  7.05203010E-01  7.05203010E-01
  7.05203010E-01  7.05203010E-01  7.05203010E-01  7.05203010E-01  7.05203010E-01
  7.05203010E-01  5.95869210E-01  5.95869210E-01  5.95869210E-01 -1.67827383E+00
 -1.46507292E+00 -1.46507292E+00 -1.46507292E+00 -1.46507292E+00 -1.67827383E+00
  5.95869210E-01  5.95869210E-01  5.95869210E-01  7.05203010E-01  7.05203010E-01
  7.05203010E-01  7.05203010E-01  7.05203010E-01  7.05203010E-01  7.05203010E-01
  7.05203010E-01  5.95869210E-01  5.95869210E-01  5.95869210E-01 -1.67827383E+00
 -1.46507292E+00 -1.46507292E+00 -1.46507292E+00 -1.46507292E+00 -1.67827383E+00
  5.95869210E-01  5.95869210E-01  5.95869210E-01  7.05203010E-01  7.05203010E-01
  7.05203010E-01  7.05203010E-01  7.05203010E-01  7.05203010E-01  7.05203010E-01
  7.05203010E-01  5.95869210E-01  5.95869210E-01  5.95869210E-01 -1.67827383E+00
 -1.46507292E+00 -1.46507292E+00 -1.46507292E+00 -1.46507292E+00 -1.67827383E+00
  5.95869210E-01  5.95869210E-01  5.95869210E-01  7.05203010E-01  7.05203010E-01
  7.05203010E-01  7.05203010E-01  7.05203010E-01  7.05203010E-01  7.05203010E-01
  7.05203010E-01  5.95869210E-01  5.95869210E-01  5.95869210E-01 -1.67827383E+00
 -1.46507292E+00 -1.46507292E+00 -1.46507292E+00 -1.46507292E+00 -1.67827383E+00
  5.95869210E-01  5.95869210E-01  5.95869210E-01  7.05203010E-01  7.05203010E-01
  7.05203010E-01  7.05203010E-01  7.05203010E-01  7.05203010E-01  7.05203010E-01
  7.05203010E-01  5.95869210E-01  5.95869210E-01  5.95869210E-01 -1.67827383E+00
 -1.46507292E+00 -1.46507292E+00 -1.46507292E+00 -1.46507292E+00 -1.67827383E+00
  5.95869210E-01  5.95869210E-01  5.95869210E-01  7.05203010E-01  7.05203010E-01
  7.05203010E-01  7.05203010E-01  7.05203010E-01  7.05203010E-01  7.05203010E-01
  7.05203010E-01  5.95869210E-01  5.95869210E-01  5.95869210E-01 -1.67827383E+00
 -1.46507292E+00 -1.46507292E+00 -1.46507292E+00 -1.46507292E+00 -1.67827383E+00
  5.95869210E-01  5.95869210E-01  5.95869210E-01  7.05203010E-01  7.05203010E-01
  7.05203010E-01  7.05203010E-01  7.05203010E-01  7.05203010E-01  7.05203010E-01
  7.05203010E-01  5.95869210E-01  5.95869210E-01  5.95869210E-01 -1.67827383E+00
 -1.46507292E+00 -1.46507292E+00 -1.46507292E+00 -1.46507292E+00 -1.67827383E+00
  5.95869210E-01  5.95869210E-01  5.95869210E-01  7.05203010E-01  7.05203010E-01
  7.05203010E-01  7.05203010E-01  7.05203010E-01  7.05203010E-01  7.05203010E-01
  7.05203010E-01  5.95869210E-01  5.95869210E-01  5.95869210E-01 -1.67827383E+00
 -1.46507292E+00 -1.46507292E+00 -1.46507292E+00 -1.46507292E+00 -1.67827383E+00
  5.95869210E-01  5.95869210E-01  5.95869210E-01  7.05203010E-01  7.05203010E-01
  7.05203010E-01  7.05203010E-01  7.05203010E-01  7.05203010E-01  7.05203010E-01
  7.05203010E-01  5.95869210E-01  5.95869210E-01  5.95869210E-01 -1.67827383E+00
 -1.46507292E+00 -1.46507292E+00 -1.46507292E+00 -1.46507292E+00 -1.67827383E+00
  5.95869210E-01  5.95869210E-01  5.95869210E-01  7.05203010E-01  7.05203010E-01
  7.05203010E-01  7.05203010E-01  7.05203010E-01  7.05203010E-01  7.05203010E-01
  7.05203010E-01  5.95869210E-01  5.95869210E-01  5.95869210E-01 -1.67827383E+00
 -1.46507292E+00 -1.46507292E+00 -1.46507292E+00 -1.46507292E+00 -1.67827383E+00
  5.95869210E-01  5.95869210E-01  5.95869210E-01  7.05203010E-01  7.05203010E-01
  7.05203010E-01  7.05203010E-01  7.05203010E-01  7.05203010E-01  7.05203010E-01
  7.05203010E-01  5.95869210E-01  5.95869210E-01  5.95869210E-01 -1.67827383E+00
 -1.46507292E+00 -1.46507292E+00 -1.46507292E+00 -1.46507292E+00 -1.67827383E+00
  5.95869210E-01  5.95869210E-01  5.95869210E-01  7.05203010E-01  7.05203010E-01
  7.05203010E-01  7.05203010E-01  7.05203010E-01  7.05203010E-01  7.05203010E-01
  7.05203010E-01  5.95869210E-01  5.95869210E-01  5.95869210E-01 -1.67827383E+00
 -1.46507292E+00 -1.46507292E+00 -1.46507292E+00 -1.46507292E+00 -1.67827383E+00
  5.95869210E-01  5.95869210E-01  5.95869210E-01  7.05203010E-01  7.05203010E-01
  7.05203010E-01  7.05203010E-01  7.05203010E-01  7.05203010E-01  7.05203010E-01
  7.05203010E-01  5.95869210E-01  5.95869210E-01  5.95869210E-01 -1.67827383E+00
 -1.46507292E+00 -1.46507292E+00 -1.46507292E+00 -1.46507292E+00 -1.67827383E+00
  5.95869210E-01  5.95869210E-01  5.95869210E-01  7.05203010E-01  7.05203010E-01
  7.05203010E-01  7.05203010E-01  7.05203010E-01  7.05203010E-01  7.05203010E-01
  7.05203010E-01  5.95869210E-01  5.95869210E-01  5.95869210E-01 -1.67827383E+00
 -1.46507292E+00 -1.46507292E+00 -1.46507292E+00 -1.46507292E+00 -1.67827383E+00
  5.95869210E-01  5.95869210E-01  5.95869210E-01  7.05203010E-01  7.05203010E-01
  7.05203010E-01  7.05203010E-01  7.05203010E-01  7.05203010E-01  7.05203010E-01
  7.05203010E-01  5.95869210E-01  5.95869210E-01  5.95869210E-01 -1.67827383E+00
 -1.46507292E+00 -1.46507292E+00 -1.46507292E+00 -1.46507292E+00 -1.67827383E+00
  5.95869210E-01  5.95869210E-01  5.95869210E-01  7.05203010E-01  7.05203010E-01
  7.05203010E-01  7.05203010E-01  7.05203010E-01  7.05203010E-01  7.05203010E-01
  7.05203010E-01  5.95869210E-01  5.95869210E-01  5.95869210E-01 -1.67827383E+00
 -1.46507292E+00 -1.46507292E+00 -1.46507292E+00 -1.46507292E+00 -1.67827383E+00
  5.95869210E-01  5.95869210E-01  5.95869210E-01  7.05203010E-01  7.05203010E-01
  7.05203010E-01  7.05203010E-01  7.05203010E-01  7.05203010E-01  7.05203010E-01
  7.05203010E-01  5.95869210E-01  5.95869210E-01  5.95869210E-01 -1.67827383E+00
 -1.46507292E+00 -1.46507292E+00 -1.46507292E+00 -1.46507292E+00 -1.67827383E+00
  5.95869210E-01  5.95869210E-01  5.95869210E-01  7.05203010E-01  7.05203010E-01
  7.05203010E-01  7.05203010E-01  7.05203010E-01  7.05203010E-01  7.05203010E-01
  7.05203010E-01  5.95869210E-01  5.95869210E-01  5.95869210E-01 -1.67827383E+00
 -1.46507292E+00 -1.46507292E+00 -1.46507292E+00 -1.46507292E+00 -1.67827383E+00
  5.95869210E-01  5.95869210E-01  5.95869210E-01  7.05203010E-01  7.05203010E-01
  7.05203010E-01  7.05203010E-01  7.05203010E-01  7.05203010E-01  7.05203010E-01
  7.05203010E-01  5.95869210E-01  5.95869210E-01  5.95869210E-01 -1.67827383E+00
 -1.46507292E+00 -1.46507292E+00 -1.46507292E+00 -1.46507292E+00 -1.67827383E+00
  5.95869210E-01  5.95869210E-01  5.95869210E-01  7.05203010E-01  7.05203010E-01
  7.05203010E-01  7.05203010E-01  7.05203010E-01  7.05203010E-01  7.05203010E-01
  7.05203010E-01  5.95869210E-01  5.95869210E-01  5.95869210E-01 -1.67827383E+00
 -1.46507292E+00 -1.46507292E+00 -1.46507292E+00 -1.46507292E+00 -1.67827383E+00
  5.95869210E-01  5.95869210E-01  5.95869210E-01  7.05203010E-01  7.05203010E-01
  7.05203010E-01  7.05203010E-01  7.05203010E-01  7.05203010E-01  7.05203010E-01
  7.05203010E-01  5.95869210E-01  5.95869210E-01  5.95869210E-01 -1.67827383E+00
 -1.46507292E+00 -1.46507292E+00 -1.46507292E+00 -1.46507292E+00 -1.67827383E+00
  5.95869210E-01  5.95869210E-01  5.95869210E-01  7.05203010E-01  7.05203010E-01
  7.05203010E-01  7.05203010E-01  7.05203010E-01  7.05203010E-01  7.05203010E-01
  7.05203010E-01  5.95869210E-01  5.95869210E-01  5.95869210E-01 -1.67827383E+00
 -1.46507292E+00 -1.46507292E+00 -1.46507292E+00 -1.46507292E+00 -1.67827383E+00
  5.95869210E-01  5.95869210E-01  5.95869210E-01  7.05203010E-01  7.05203010E-01
  7.05203010E-01  7.05203010E-01  7.05203010E-01  7.05203010E-01  7.05203010E-01
  7.05203010E-01  5.95869210E-01  5.95869210E-01  5.95869210E-01 -1.67827383E+00
 -1.46507292E+00 -1.46507292E+00 -1.46507292E+00 -1.46507292E+00 -1.67827383E+00
  5.95869210E-01  5.95869210E-01  5.95869210E-01  7.05203010E-01  7.05203010E-01
  7.05203010E-01  7.05203010E-01  7.05203010E-01  7.05203010E-01  7.05203010E-01
  7.05203010E-01  5.95869210E-01  5.95869210E-01  5.95869210E-01 -1.67827383E+00
 -1.46507292E+00 -1.46507292E+00 -1.46507292E+00 -1.46507292E+00 -1.67827383E+00
  5.95869210E-01  5.95869210E-01  5.95869210E-01  7.05203010E-01  7.05203010E-01
  7.05203010E-01  7.05203010E-01  7.05203010E-01  7.05203010E-01  7.05203010E-01
  7.05203010E-01  5.95869210E-01  5.95869210E-01  5.95869210E-01 -1.67827383E+00
 -1.46507292E+00 -1.46507292E+00 -1.46507292E+00 -1.46507292E+00 -1.67827383E+00
  5.95869210E-01  5.95869210E-01  5.95869210E-01  7.05203010E-01  7.05203010E-01
  7.05203010E-01  7.05203010E-01  7.05203010E-01  7.05203010E-01  7.05203010E-01
  7.05203010E-01  5.95869210E-01  5.95869210E-01  5.95869210E-01 -1.67827383E+00
 -1.46507292E+00 -1.46507292E+00 -1.46507292E+00 -1.46507292E+00 -1.67827383E+00
  5.95869210E-01  5.95869210E-01  5.95869210E-01  7.05203010E-01  7.05203010E-01
  7.05203010E-01  7.05203010E-01  7.05203010E-01  7.05203010E-01  7.05203010E-01
  7.05203010E-01  5.95869210E-01  5.95869210E-01  5.95869210E-01 -1.67827383E+00
 -1.46507292E+00 -1.46507292E+00 -1.46507292E+00 -1.46507292E+00 -1.67827383E+00
  5.95869210E-01  5.95869210E-01  5.95869210E-01  7.05203010E-01  7.05203010E-01
  7.05203010E-01  7.05203010E-01  7.05203010E-01  7.05203010E-01  7.05203010E-01
  7.05203010E-01  5.95869210E-01  5.95869210E-01  5.95869210E-01 -1.67827383E+00
 -1.46507292E+00 -1.46507292E+00 -1.46507292E+00 -1.46507292E+00 -1.67827383E+00
  5.95869210E-01  5.95869210E-01  5.95869210E-01  7.05203010E-01  7.05203010E-01
  7.05203010E-01  7.05203010E-01  7.05203010E-01  7.05203010E-01  7.05203010E-01
  7.05203010E-01  5.95869210E-01  5.95869210E-01  5.95869210E-01 -1.67827383E+00
 -1.46507292E+00 -1.46507292E+00 -1.46507292E+00 -1.46507292E+00 -1.67827383E+00
  5.95869210E-01  5.95869210E-01  5.95869210E-01  7.05203010E-01  7.05203010E-01
  7.05203010E-01  7.05203010E-01  7.05203010E-01  7.05203010E-01  7.05203010E-01
  7.05203010E-01  5.95869210E-01  5.95869210E-01  5.95869210E-01 -1.67827383E+00
 -1.46507292E+00 -1.46507292E+00 -1.46507292E+00 -1.46507292E+00 -1.67827383E+00
  5.95869210E-01  5.95869210E-01  5.95869210E-01  7.05203010E-01  7.05203010E-01
  7.05203010E-01  7.05203010E-01  7.05203010E-01  7.05203010E-01  7.05203010E-01
  7.05203010E-01  5.95869210E-01  5.95869210E-01  5.95869210E-01 -1.67827383E+00
 -1.46507292E+00 -1.46507292E+00 -1.46507292E+00 -1.46507292E+00 -1.67827383E+00
  5.95869210E-01  5.95869210E-01  5.95869210E-01  7.05203010E-01  7.05203010E-01
  7.05203010E-01  7.05203010E-01  7.05203010E-01  7.05203010E-01  7.05203010E-01
  7.05203010E-01  5.95869210E-01  5.95869210E-01  5.95869210E-01 -1.67827383E+00
 -1.46507292E+00 -1.46507292E+00 -1.46507292E+00 -1.46507292E+00 -1.67827383E+00
  5.95869210E-01  5.95869210E-01  5.95869210E-01  7.05203010E-01  7.05203010E-01
  7.05203010E-01  7.05203010E-01  7.05203010E-01  7.05203010E-01  7.05203010E-01
  7.05203010E-01  5.95869210E-01  5.95869210E-01  5.95869210E-01 -1.67827383E+00
 -1.46507292E+00 -1.46507292E+00 -1.46507292E+00 -1.46507292E+00 -1.67827383E+00
  5.95869210E-01  5.95869210E-01  5.95869210E-01  7.05203010E-01  7.05203010E-01
  7.05203010E-01  7.05203010E-01  7.05203010E-01  7.05203010E-01  7.05203010E-01
  7.05203010E-01  5.95869210E-01  5.95869210E-01  5.95869210E-01 -1.67827383E+00
 -1.46507292E+00 -1.46507292E+00 -1.46507292E+00 -1.46507292E+00 -1.67827383E+00
  5.95869210E-01  5.95869210E-01  5.95869210E-01  7.05203010E-01  7.05203010E-01
  7.05203010E-01  7.05203010E-01  7.05203010E-01  7.05203010E-01  7.05203010E-01
  7.05203010E-01  5.95869210E-01  5.95869210E-01  5.95869210E-01 -1.67827383E+00
 -1.46507292E+00 -1.46507292E+00 -1.46507292E+00 -1.46507292E+00 -1.67827383E+00
  5.95869210E-01  5.95869210E-01  5.95869210E-01  7.05203010E-01  7.05203010E-01
  7.05203010E-01  7.05203010E-01  7.05203010E-01  7.05203010E-01  7.05203010E-01
  7.05203010E-01  5.95869210E-01  5.95869210E-01  5.95869210E-01 -1.67827383E+00
 -1.46507292E+00 -1.46507292E+00 -1.46507292E+00 -1.46507292E+00 -1.67827383E+00
  5.95869210E-01  5.95869210E-01  5.95869210E-01  7.05203010E-01  7.05203010E-01
  7.05203010E-01  7.05203010E-01  7.05203010E-01  7.05203010E-01  7.05203010E-01
  7.05203010E-01  5.95869210E-01  5.95869210E-01  5.95869210E-01 -1.67827383E+00
 -1.46507292E+00 -1.46507292E+00 -1.46507292E+00 -1.46507292E+00 -1.67827383E+00
  5.95869210E-01  5.95869210E-01  5.95869210E-01  7.05203010E-01  7.05203010E-01
  7.05203010E-01  7.05203010E-01  7.05203010E-01  7.05203010E-01  7.05203010E-01
  7.05203010E-01  5.95869210E-01  5.95869210E-01  5.95869210E-01 -1.67827383E+00
 -1.46507292E+00 -1.46507292E+00 -1.46507292E+00 -1.46507292E+00 -1.67827383E+00
  5.95869210E-01  5.95869210E-01  5.95869210E-01  7.05203010E-01  7.05203010E-01
  7.05203010E-01  7.05203010E-01  7.05203010E-01  7.05203010E-01  7.05203010E-01
  7.05203010E-01  5.95869210E-01  5.95869210E-01  5.95869210E-01 -1.67827383E+00
 -1.46507292E+00 -1.46507292E+00 -1.46507292E+00 -1.46507292E+00 -1.67827383E+00
  5.95869210E-01  5.95869210E-01  5.95869210E-01  7.05203010E-01  7.05203010E-01
  7.05203010E-01  7.05203010E-01  7.05203010E-01  7.05203010E-01  7.05203010E-01
  7.05203010E-01  5.95869210E-01  5.95869210E-01  5.95869210E-01 -1.67827383E+00
 -1.46507292E+00 -1.46507292E+00 -1.46507292E+00 -1.46507292E+00 -1.67827383E+00
  5.95869210E-01  5.95869210E-01  5.95869210E-01  7.05203010E-01  7.05203010E-01
  7.05203010E-01  7.05203010E-01  7.05203010E-01  7.05203010E-01  7.05203010E-01
  7.05203010E-01  5.95869210E-01  5.95869210E-01  5.95869210E-01 -1.67827383E+00
 -1.46507292E+00 -1.46507292E+00 -1.46507292E+00 -1.46507292E+00 -1.67827383E+00
  5.95869210E-01  5.95869210E-01  5.95869210E-01  7.05203010E-01  7.05203010E-01
  7.05203010E-01  7.05203010E-01  7.05203010E-01  7.05203010E-01  7.05203010E-01
  7.05203010E-01  5.95869210E-01  5.95869210E-01  5.95869210E-01 -1.67827383E+00
 -1.46507292E+00 -1.46507292E+00 -1.46507292E+00 -1.46507292E+00 -1.67827383E+00
  5.95869210E-01  5.95869210E-01  5.95869210E-01  7.05203010E-01  7.05203010E-01
  7.05203010E-01  7.05203010E-01  7.05203010E-01  7.05203010E-01  7.05203010E-01
  7.05203010E-01  5.95869210E-01  5.95869210E-01  5.95869210E-01 -1.67827383E+00
 -1.46507292E+00 -1.46507292E+00 -1.46507292E+00 -1.46507292E+00 -1.67827383E+00
  5.95869210E-01  5.95869210E-01  5.95869210E-01  7.05203010E-01  7.05203010E-01
  7.05203010E-01  7.05203010E-01  7.05203010E-01  7.05203010E-01  7.05203010E-01
  7.05203010E-01  5.95869210E-01  5.95869210E-01  5.95869210E-01 -1.67827383E+00
 -1.46507292E+00 -1.46507292E+00 -1.46507292E+00 -1.46507292E+00 -1.67827383E+00
  5.95869210E-01  5.95869210E-01  5.95869210E-01  7.05203010E-01  7.05203010E-01
  7.05203010E-01  7.05203010E-01  7.05203010E-01  7.05203010E-01  7.05203010E-01
  7.05203010E-01  5.95869210E-01  5.95869210E-01  5.95869210E-01 -1.67827383E+00
 -1.46507292E+00 -1.46507292E+00 -1.46507292E+00 -1.46507292E+00 -1.67827383E+00
  5.95869210E-01  5.95869210E-01  5.95869210E-01  7.05203010E-01  7.05203010E-01
  7.05203010E-01  7.05203010E-01  7.05203010E-01  7.05203010E-01  7.05203010E-01
  7.05203010E-01  5.95869210E-01  5.95869210E-01  5.95869210E-01 -1.67827383E+00
 -1.46507292E+00 -1.46507292E+00 -1.46507292E+00 -1.46507292E+00 -1.67827383E+00
  5.95869210E-01  5.95869210E-01  5.95869210E-01  7.05203010E-01  7.05203010E-01
  7.05203010E-01  7.05203010E-01  7.05203010E-01  7.05203010E-01  7.05203010E-01
  7.05203010E-01  5.95869210E-01  5.95869210E-01  5.95869210E-01 -1.67827383E+00
 -1.46507292E+00 -1.46507292E+00 -1.46507292E+00 -1.46507292E+00 -1.67827383E+00
  5.95869210E-01  5.95869210E-01  5.95869210E-01  7.05203010E-01  7.05203010E-01
  7.05203010E-01  7.05203010E-01  7.05203010E-01  7.05203010E-01  7.05203010E-01
  7.05203010E-01  5.95869210E-01  5.95869210E-01  5.95869210E-01 -1.67827383E+00
 -1.46507292E+00 -1.46507292E+00 -1.46507292E+00 -1.46507292E+00 -1.67827383E+00
  5.95869210E-01  5.95869210E-01  5.95869210E-01  7.05203010E-01  7.05203010E-01
  7.05203010E-01  7.05203010E-01  7.05203010E-01  7.05203010E-01  7.05203010E-01
  7.05203010E-01  5.95869210E-01  5.95869210E-01  5.95869210E-01 -1.67827383E+00
 -1.46507292E+00 -1.46507292E+00 -1.46507292E+00 -1.46507292E+00 -1.67827383E+00
  5.95869210E-01  5.95869210E-01  5.95869210E-01  7.05203010E-01  7.05203010E-01
  7.05203010E-01  7.05203010E-01  7.05203010E-01  7.05203010E-01  7.05203010E-01
  7.05203010E-01  5.95869210E-01  5.95869210E-01  5.95869210E-01 -1.67827383E+00
 -1.46507292E+00 -1.46507292E+00 -1.46507292E+00 -1.46507292E+00 -1.67827383E+00
  5.95869210E-01  5.95869210E-01  5.95869210E-01  7.05203010E-01  7.05203010E-01
  7.05203010E-01  7.05203010E-01  7.05203010E-01  7.05203010E-01  7.05203010E-01
  7.05203010E-01  5.95869210E-01  5.95869210E-01  5.95869210E-01 -1.67827383E+00
 -1.46507292E+00 -1.46507292E+00 -1.46507292E+00 -1.46507292E+00 -1.67827383E+00
  5.95869210E-01  5.95869210E-01  5.95869210E-01  7.05203010E-01  7.05203010E-01
  7.05203010E-01  7.05203010E-01  7.05203010E-01  7.05203010E-01  7.05203010E-01
  7.05203010E-01  5.95869210E-01  5.95869210E-01  5.95869210E-01 -1.67827383E+00
 -1.46507292E+00 -1.46507292E+00 -1.46507292E+00 -1.46507292E+00 -1.67827383E+00
  5.95869210E-01  5.95869210E-01  5.95869210E-01  7.05203010E-01  7.05203010E-01
  7.05203010E-01  7.05203010E-01  7.05203010E-01  7.05203010E-01  7.05203010E-01
  7.05203010E-01  5.95869210E-01  5.95869210E-01  5.95869210E-01 -1.67827383E+00
 -1.46507292E+00 -1.46507292E+00 -1.46507292E+00 -1.46507292E+00 -1.67827383E+00
  5.95869210E-01  5.95869210E-01  5.95869210E-01  7.05203010E-01  7.05203010E-01
  7.05203010E-01  7.05203010E-01  7.05203010E-01  7.05203010E-01  7.05203010E-01
  7.05203010E-01  5.95869210E-01  5.95869210E-01  5.95869210E-01 -1.67827383E+00
 -1.46507292E+00 -1.46507292E+00 -1.46507292E+00 -1.46507292E+00 -1.67827383E+00
  5.95869210E-01  5.95869210E-01  5.95869210E-01  7.05203010E-01  7.05203010E-01
  7.05203010E-01  7.05203010E-01  7.05203010E-01  7.05203010E-01  7.05203010E-01
  7.05203010E-01  5.95869210E-01  5.95869210E-01  5.95869210E-01 -1.67827383E+00
 -1.46507292E+00 -1.46507292E+00 -1.46507292E+00 -1.46507292E+00 -1.67827383E+00
  5.95869210E-01  5.95869210E-01  5.95869210E-01  7.05203010E-01  7.05203010E-01
  7.05203010E-01  7.05203010E-01  7.05203010E-01  7.05203010E-01  7.05203010E-01
  7.05203010E-01  5.95869210E-01  5.95869210E-01  5.95869210E-01 -1.67827383E+00
 -1.46507292E+00 -1.46507292E+00 -1.46507292E+00 -1.46507292E+00 -1.67827383E+00
  5.95869210E-01  5.95869210E-01  5.95869210E-01  7.05203010E-01  7.05203010E-01
  7.05203010E-01  7.05203010E-01  7.05203010E-01  7.05203010E-01  7.05203010E-01
  7.05203010E-01  5.95869210E-01  5.95869210E-01  5.95869210E-01 -1.67827383E+00
 -1.46507292E+00 -1.46507292E+00 -1.46507292E+00 -1.46507292E+00 -1.67827383E+00
  5.95869210E-01  5.95869210E-01  5.95869210E-01  7.05203010E-01  7.05203010E-01
  7.05203010E-01  7.05203010E-01  7.05203010E-01  7.05203010E-01  7.05203010E-01
  7.05203010E-01  5.95869210E-01  5.95869210E-01  5.95869210E-01 -1.67827383E+00
 -1.46507292E+00 -1.46507292E+00 -1.46507292E+00 -1.46507292E+00 -1.67827383E+00
  5.95869210E-01  5.95869210E-01  5.95869210E-01  7.05203010E-01  7.05203010E-01
  7.05203010E-01  7.05203010E-01  7.05203010E-01  7.05203010E-01  7.05203010E-01
  7.05203010E-01  5.95869210E-01  5.95869210E-01  5.95869210E-01 -1.67827383E+00
 -1.46507292E+00 -1.46507292E+00 -1.46507292E+00 -1.46507292E+00 -1.67827383E+00
  5.95869210E-01  5.95869210E-01  5.95869210E-01  7.05203010E-01  7.05203010E-01
  7.05203010E-01  7.05203010E-01  7.05203010E-01  7.05203010E-01  7.05203010E-01
  7.05203010E-01  5.95869210E-01  5.95869210E-01  5.95869210E-01 -1.67827383E+00
 -1.46507292E+00 -1.46507292E+00 -1.46507292E+00 -1.46507292E+00 -1.67827383E+00
  5.95869210E-01  5.95869210E-01  5.95869210E-01  7.05203010E-01  7.05203010E-01
  7.05203010E-01  7.05203010E-01  7.05203010E-01  7.05203010E-01  7.05203010E-01
  7.05203010E-01  5.95869210E-01  5.95869210E-01  5.95869210E-01 -1.67827383E+00
 -1.46507292E+00 -1.46507292E+00 -1.46507292E+00 -1.46507292E+00 -1.67827383E+00
  5.95869210E-01  5.95869210E-01  5.95869210E-01  7.05203010E-01  7.05203010E-01
  7.05203010E-01  7.05203010E-01  7.05203010E-01  7.05203010E-01  7.05203010E-01
  7.05203010E-01  5.95869210E-01  5.95869210E-01  5.95869210E-01 -1.67827383E+00
 -1.46507292E+00 -1.46507292E+00 -1.46507292E+00 -1.46507292E+00 -1.67827383E+00
  5.95869210E-01  5.95869210E-01  5.95869210E-01  7.05203010E-01  7.05203010E-01
  7.05203010E-01  7.05203010E-01  7.05203010E-01  7.05203010E-01  7.05203010E-01
  7.05203010E-01  5.95869210E-01  5.95869210E-01  5.95869210E-01 -1.67827383E+00
 -1.46507292E+00 -1.46507292E+00 -1.46507292E+00 -1.46507292E+00 -1.67827383E+00
  5.95869210E-01  5.95869210E-01  5.95869210E-01  7.05203010E-01  7.05203010E-01
  7.05203010E-01  7.05203010E-01  7.05203010E-01  7.05203010E-01  7.05203010E-01
  7.05203010E-01  5.95869210E-01  5.95869210E-01  5.95869210E-01 -1.67827383E+00
 -1.46507292E+00 -1.46507292E+00 -1.46507292E+00 -1.46507292E+00 -1.67827383E+00
  5.95869210E-01  5.95869210E-01  5.95869210E-01  7.05203010E-01  7.05203010E-01
  7.05203010E-01  7.05203010E-01  7.05203010E-01  7.05203010E-01  7.05203010E-01
  7.05203010E-01  5.95869210E-01  5.95869210E-01  5.95869210E-01 -1.67827383E+00
 -1.46507292E+00 -1.46507292E+00 -1.46507292E+00 -1.46507292E+00 -1.67827383E+00
  5.95869210E-01  5.95869210E-01  5.95869210E-01  7.05203010E-01  7.05203010E-01
  7.05203010E-01  7.05203010E-01  7.05203010E-01  7.05203010E-01  7.05203010E-01
  7.05203010E-01  5.95869210E-01  5.95869210E-01  5.95869210E-01 -1.67827383E+00
 -1.46507292E+00 -1.46507292E+00 -1.46507292E+00 -1.46507292E+00 -1.67827383E+00
  5.95869210E-01  5.95869210E-01  5.95869210E-01  7.05203010E-01  7.05203010E-01
  7.05203010E-01  7.05203010E-01  7.05203010E-01  7.05203010E-01  7.05203010E-01
  7.05203010E-01  5.95869210E-01  5.95869210E-01  5.95869210E-01 -1.67827383E+00
 -1.46507292E+00 -1.46507292E+00 -1.46507292E+00 -1.46507292E+00 -1.67827383E+00
  5.95869210E-01  5.95869210E-01  5.95869210E-01  7.05203010E-01  7.05203010E-01
  7.05203010E-01  7.05203010E-01  7.05203010E-01  7.05203010E-01  7.05203010E-01
  7.05203010E-01  5.95869210E-01  5.95869210E-01  5.95869210E-01 -1.67827383E+00
 -1.46507292E+00 -1.46507292E+00 -1.46507292E+00 -1.46507292E+00 -1.67827383E+00
  5.95869210E-01  5.95869210E-01  5.95869210E-01  7.05203010E-01  7.05203010E-01
  7.05203010E-01  7.05203010E-01  7.05203010E-01  7.05203010E-01  7.05203010E-01
  7.05203010E-01  5.95869210E-01  5.95869210E-01  5.95869210E-01 -1.67827383E+00
 -1.46507292E+00 -1.46507292E+00 -1.46507292E+00 -1.46507292E+00 -1.67827383E+00
  5.95869210E-01  5.95869210E-01  5.95869210E-01  7.05203010E-01  7.05203010E-01
  7.05203010E-01  7.05203010E-01  7.05203010E-01  7.05203010E-01  7.05203010E-01
  7.05203010E-01  5.95869210E-01  5.95869210E-01  5.95869210E-01 -1.67827383E+00
 -1.46507292E+00 -1.46507292E+00 -1.46507292E+00 -1.46507292E+00 -1.67827383E+00
  5.95869210E-01  5.95869210E-01  5.95869210E-01  7.05203010E-01  7.05203010E-01
  7.05203010E-01  7.05203010E-01  7.05203010E-01  7.05203010E-01  7.05203010E-01
  7.05203010E-01  5.95869210E-01  5.95869210E-01  5.95869210E-01 -1.67827383E+00
 -1.46507292E+00 -1.46507292E+00 -1.46507292E+00 -1.46507292E+00 -1.67827383E+00
  5.95869210E-01  5.95869210E-01  5.95869210E-01  7.05203010E-01  7.05203010E-01
  7.05203010E-01  7.05203010E-01  7.05203010E-01  7.05203010E-01  7.05203010E-01
  7.05203010E-01  5.95869210E-01  5.95869210E-01  5.95869210E-01 -1.67827383E+00
 -1.46507292E+00 -1.46507292E+00 -1.46507292E+00 -1.46507292E+00 -1.67827383E+00
  5.95869210E-01  5.95869210E-01  5.95869210E-01  7.05203010E-01  7.05203010E-01
  7.05203010E-01  7.05203010E-01  7.05203010E-01  7.05203010E-01  7.05203010E-01
  7.05203010E-01  5.95869210E-01  5.95869210E-01  5.95869210E-01 -1.67827383E+00
 -1.46507292E+00 -1.46507292E+00 -1.46507292E+00 -1.46507292E+00 -1.67827383E+00
  5.95869210E-01  5.95869210E-01  5.95869210E-01  7.05203010E-01  7.05203010E-01
  7.05203010E-01  7.05203010E-01  7.05203010E-01  7.05203010E-01  7.05203010E-01
  7.05203010E-01  5.95869210E-01  5.95869210E-01  5.95869210E-01 -1.67827383E+00
 -1.46507292E+00 -1.46507292E+00 -1.46507292E+00 -1.46507292E+00 -1.67827383E+00
  5.95869210E-01  5.95869210E-01  5.95869210E-01  7.05203010E-01  7.05203010E-01
  7.05203010E-01  7.05203010E-01  7.05203010E-01  7.05203010E-01  7.05203010E-01
  7.05203010E-01  5.95869210E-01  5.95869210E-01  5.95869210E-01 -1.67827383E+00
 -1.46507292E+00 -1.46507292E+00 -1.46507292E+00 -1.46507292E+00 -1.67827383E+00
  5.95869210E-01  5.95869210E-01  5.95869210E-01  7.05203010E-01  7.05203010E-01
  7.05203010E-01  7.05203010E-01  7.05203010E-01  7.05203010E-01  7.05203010E-01
  7.05203010E-01  5.95869210E-01  5.95869210E-01  5.95869210E-01 -1.67827383E+00
 -1.46507292E+00 -1.46507292E+00 -1.46507292E+00 -1.46507292E+00 -1.67827383E+00
  5.95869210E-01  5.95869210E-01  5.95869210E-01  7.05203010E-01  7.05203010E-01
  7.05203010E-01  7.05203010E-01  7.05203010E-01  7.05203010E-01  7.05203010E-01
  7.05203010E-01  5.95869210E-01  5.95869210E-01  5.95869210E-01 -1.67827383E+00
 -1.46507292E+00 -1.46507292E+00 -1.46507292E+00 -1.46507292E+00 -1.67827383E+00
  5.95869210E-01  5.95869210E-01  5.95869210E-01  7.05203010E-01  7.05203010E-01
  7.05203010E-01  7.05203010E-01  7.05203010E-01  7.05203010E-01  7.05203010E-01
  7.05203010E-01  5.95869210E-01  5.95869210E-01  5.95869210E-01 -1.67827383E+00
 -1.46507292E+00 -1.46507292E+00 -1.46507292E+00 -1.46507292E+00 -1.67827383E+00
  5.95869210E-01  5.95869210E-01  5.95869210E-01  7.05203010E-01  7.05203010E-01
  7.05203010E-01  7.05203010E-01  7.05203010E-01  7.05203010E-01  7.05203010E-01
  7.05203010E-01  5.95869210E-01  5.95869210E-01  5.95869210E-01 -1.67827383E+00
 -1.46507292E+00 -1.46507292E+00 -1.46507292E+00 -1.46507292E+00 -1.67827383E+00
  5.95869210E-01  5.95869210E-01  5.95869210E-01  7.05203010E-01  7.05203010E-01
  7.05203010E-01  7.05203010E-01  7.05203010E-01  7.05203010E-01  7.05203010E-01
  7.05203010E-01  5.95869210E-01  5.95869210E-01  5.95869210E-01 -1.67827383E+00
 -1.46507292E+00 -1.46507292E+00 -1.46507292E+00 -1.46507292E+00 -1.67827383E+00
  5.95869210E-01  5.95869210E-01  5.95869210E-01  7.05203010E-01  7.05203010E-01
  7.05203010E-01  7.05203010E-01  7.05203010E-01  7.05203010E-01  7.05203010E-01
  7.05203010E-01  5.95869210E-01  5.95869210E-01  5.95869210E-01 -1.67827383E+00
 -1.46507292E+00 -1.46507292E+00 -1.46507292E+00 -1.46507292E+00 -1.67827383E+00
  5.95869210E-01  5.95869210E-01  5.95869210E-01  7.05203010E-01  7.05203010E-01
  7.05203010E-01  7.05203010E-01  7.05203010E-01  7.05203010E-01  7.05203010E-01
  7.05203010E-01  5.95869210E-01  5.95869210E-01  5.95869210E-01 -1.67827383E+00
 -1.46507292E+00 -1.46507292E+00 -1.46507292E+00 -1.46507292E+00 -1.67827383E+00
  5.95869210E-01  5.95869210E-01  5.95869210E-01  7.05203010E-01  7.05203010E-01
  7.05203010E-01  7.05203010E-01  7.05203010E-01  7.05203010E-01  7.05203010E-01
  7.05203010E-01  5.95869210E-01  5.95869210E-01  5.95869210E-01 -1.67827383E+00
 -1.46507292E+00 -1.46507292E+00 -1.46507292E+00 -1.46507292E+00 -1.67827383E+00
  5.95869210E-01  5.95869210E-01  5.95869210E-01  7.05203010E-01  7.05203010E-01
  7.05203010E-01  7.05203010E-01  7.05203010E-01  7.05203010E-01  7.05203010E-01
  7.05203010E-01  5.95869210E-01  5.95869210E-01  5.95869210E-01 -1.67827383E+00
 -1.46507292E+00 -1.46507292E+00 -1.46507292E+00 -1.46507292E+00 -1.67827383E+00
  5.95869210E-01  5.95869210E-01  5.95869210E-01  7.05203010E-01  7.05203010E-01
  7.05203010E-01  7.05203010E-01  7.05203010E-01  7.05203010E-01  7.05203010E-01
  7.05203010E-01  5.95869210E-01  5.95869210E-01  5.95869210E-01 -1.67827383E+00
 -1.46507292E+00 -1.46507292E+00 -1.46507292E+00 -1.46507292E+00 -1.67827383E+00
  5.95869210E-01  5.95869210E-01  5.95869210E-01  7.05203010E-01  7.05203010E-01
  7.05203010E-01  7.05203010E-01  7.05203010E-01  7.05203010E-01  7.05203010E-01
  7.05203010E-01  5.95869210E-01  5.95869210E-01  5.95869210E-01 -1.67827383E+00
 -1.46507292E+00 -1.46507292E+00 -1.46507292E+00 -1.46507292E+00 -1.67827383E+00
  5.95869210E-01  5.95869210E-01  5.95869210E-01  7.05203010E-01  7.05203010E-01
  7.05203010E-01  7.05203010E-01  7.05203010E-01  7.05203010E-01  7.05203010E-01
  7.05203010E-01  5.95869210E-01  5.95869210E-01  5.95869210E-01 -1.67827383E+00
 -1.46507292E+00 -1.46507292E+00 -1.46507292E+00 -1.46507292E+00 -1.67827383E+00
  5.95869210E-01  5.95869210E-01  5.95869210E-01  7.05203010E-01  7.05203010E-01
  7.05203010E-01  7.05203010E-01  7.05203010E-01  7.05203010E-01  7.05203010E-01
  7.05203010E-01  5.95869210E-01  5.95869210E-01  5.95869210E-01 -1.67827383E+00
 -1.46507292E+00 -1.46507292E+00 -1.46507292E+00 -1.46507292E+00 -1.67827383E+00
  5.95869210E-01  5.95869210E-01  5.95869210E-01  7.05203010E-01  7.05203010E-01
  7.05203010E-01  7.05203010E-01  7.05203010E-01  7.05203010E-01  7.05203010E-01
  7.05203010E-01  5.95869210E-01  5.95869210E-01  5.95869210E-01 -1.67827383E+00
 -1.46507292E+00 -1.46507292E+00 -1.46507292E+00 -1.46507292E+00 -1.67827383E+00
  5.95869210E-01  5.95869210E-01  5.95869210E-01  7.05203010E-01  7.05203010E-01
  7.05203010E-01  7.05203010E-01  7.05203010E-01  7.05203010E-01  7.05203010E-01
  7.05203010E-01  5.95869210E-01  5.95869210E-01  5.95869210E-01 -1.67827383E+00
 -1.46507292E+00 -1.46507292E+00 -1.46507292E+00 -1.46507292E+00 -1.67827383E+00
  5.95869210E-01  5.95869210E-01  5.95869210E-01  7.05203010E-01  7.05203010E-01
  7.05203010E-01  7.05203010E-01  7.05203010E-01  7.05203010E-01  7.05203010E-01
  7.05203010E-01  5.95869210E-01  5.95869210E-01  5.95869210E-01 -1.67827383E+00
 -1.46507292E+00 -1.46507292E+00 -1.46507292E+00 -1.46507292E+00 -1.67827383E+00
  5.95869210E-01  5.95869210E-01  5.95869210E-01  7.05203010E-01  7.05203010E-01
  7.05203010E-01  7.05203010E-01  7.05203010E-01  7.05203010E-01  7.05203010E-01
  7.05203010E-01  5.95869210E-01  5.95869210E-01  5.95869210E-01 -1.67827383E+00
 -1.46507292E+00 -1.46507292E+00 -1.46507292E+00 -1.46507292E+00 -1.67827383E+00
  5.95869210E-01  5.95869210E-01  5.95869210E-01  7.05203010E-01  7.05203010E-01
  7.05203010E-01  7.05203010E-01  7.05203010E-01  7.05203010E-01  7.05203010E-01
  7.05203010E-01  5.95869210E-01  5.95869210E-01  5.95869210E-01 -1.67827383E+00
 -1.46507292E+00 -1.46507292E+00 -1.46507292E+00 -1.46507292E+00 -1.67827383E+00
  5.95869210E-01  5.95869210E-01  5.95869210E-01  7.05203010E-01  7.05203010E-01
  7.05203010E-01  7.05203010E-01  7.05203010E-01  7.05203010E-01  7.05203010E-01
  7.05203010E-01  5.95869210E-01  5.95869210E-01  5.95869210E-01 -1.67827383E+00
 -1.46507292E+00 -1.46507292E+00 -1.46507292E+00 -1.46507292E+00 -1.67827383E+00
  5.95869210E-01  5.95869210E-01  5.95869210E-01  7.05203010E-01  7.05203010E-01
  7.05203010E-01  7.05203010E-01  7.05203010E-01  7.05203010E-01  7.05203010E-01
  7.05203010E-01  5.95869210E-01  5.95869210E-01  5.95869210E-01 -1.67827383E+00
 -1.46507292E+00 -1.46507292E+00 -1.46507292E+00 -1.46507292E+00 -1.67827383E+00
  5.95869210E-01  5.95869210E-01  5.95869210E-01  7.05203010E-01  7.05203010E-01
  7.05203010E-01  7.05203010E-01  7.05203010E-01  7.05203010E-01  7.05203010E-01
  7.05203010E-01  5.95869210E-01  5.95869210E-01  5.95869210E-01 -1.67827383E+00
 -1.46507292E+00 -1.46507292E+00 -1.46507292E+00 -1.46507292E+00 -1.67827383E+00
  5.95869210E-01  5.95869210E-01  5.95869210E-01  7.05203010E-01  7.05203010E-01
  7.05203010E-01  7.05203010E-01  7.05203010E-01  7.05203010E-01  7.05203010E-01
  7.05203010E-01  5.95869210E-01  5.95869210E-01  5.95869210E-01 -1.67827383E+00
 -1.46507292E+00 -1.46507292E+00 -1.46507292E+00 -1.46507292E+00 -1.67827383E+00
  5.95869210E-01  5.95869210E-01  5.95869210E-01  7.05203010E-01  7.05203010E-01
  7.05203010E-01  7.05203010E-01  7.05203010E-01  7.05203010E-01  7.05203010E-01
  7.05203010E-01  5.95869210E-01  5.95869210E-01  5.95869210E-01 -1.67827383E+00
 -1.46507292E+00 -1.46507292E+00 -1.46507292E+00 -1.46507292E+00 -1.67827383E+00
  5.95869210E-01  5.95869210E-01  5.95869210E-01  7.05203010E-01  7.05203010E-01
  7.05203010E-01  7.05203010E-01  7.05203010E-01  7.05203010E-01  7.05203010E-01
  7.05203010E-01  5.95869210E-01  5.95869210E-01  5.95869210E-01 -1.67827383E+00
 -1.46507292E+00 -1.46507292E+00 -1.46507292E+00 -1.46507292E+00 -1.67827383E+00
  5.95869210E-01  5.95869210E-01  5.95869210E-01  7.05203010E-01  7.05203010E-01
  7.05203010E-01  7.05203010E-01  7.05203010E-01  7.05203010E-01  7.05203010E-01
  7.05203010E-01  5.95869210E-01  5.95869210E-01  5.95869210E-01 -1.67827383E+00
 -1.46507292E+00 -1.46507292E+00 -1.46507292E+00 -1.46507292E+00 -1.67827383E+00
  5.95869210E-01  5.95869210E-01  5.95869210E-01  7.05203010E-01  7.05203010E-01
  7.05203010E-01  7.05203010E-01  7.05203010E-01  7.05203010E-01  7.05203010E-01
  7.05203010E-01  5.95869210E-01  5.95869210E-01  5.95869210E-01 -1.67827383E+00
 -1.46507292E+00 -1.46507292E+00 -1.46507292E+00 -1.46507292E+00 -1.67827383E+00
  5.95869210E-01  5.95869210E-01  5.95869210E-01  7.05203010E-01  7.05203010E-01
  7.05203010E-01  7.05203010E-01  7.05203010E-01  7.05203010E-01  7.05203010E-01
  7.05203010E-01  5.95869210E-01  5.95869210E-01  5.95869210E-01 -1.67827383E+00
 -1.46507292E+00 -1.46507292E+00 -1.46507292E+00 -1.46507292E+00 -1.67827383E+00
  5.95869210E-01  5.95869210E-01  5.95869210E-01  7.05203010E-01  7.05203010E-01
  7.05203010E-01  7.05203010E-01  7.05203010E-01  7.05203010E-01  7.05203010E-01
  7.05203010E-01  5.95869210E-01  5.95869210E-01  5.95869210E-01 -1.67827383E+00
 -1.46507292E+00 -1.46507292E+00 -1.46507292E+00 -1.46507292E+00 -1.67827383E+00
  5.95869210E-01  5.95869210E-01  5.95869210E-01  7.05203010E-01  7.05203010E-01
  7.05203010E-01  7.05203010E-01  7.05203010E-01  7.05203010E-01  7.05203010E-01
  7.05203010E-01  5.95869210E-01  5.95869210E-01  5.95869210E-01 -1.67827383E+00
 -1.46507292E+00 -1.46507292E+00 -1.46507292E+00 -1.46507292E+00 -1.67827383E+00
  5.95869210E-01  5.95869210E-01  5.95869210E-01  7.05203010E-01  7.05203010E-01
  7.05203010E-01  7.05203010E-01  7.05203010E-01  7.05203010E-01  7.05203010E-01
  7.05203010E-01  5.95869210E-01  5.95869210E-01  5.95869210E-01 -1.67827383E+00
 -1.46507292E+00 -1.46507292E+00 -1.46507292E+00 -1.46507292E+00 -1.67827383E+00
  5.95869210E-01  5.95869210E-01  5.95869210E-01  7.05203010E-01  7.05203010E-01
  7.05203010E-01  7.05203010E-01  7.05203010E-01  7.05203010E-01  7.05203010E-01
  7.05203010E-01  5.95869210E-01  5.95869210E-01  5.95869210E-01 -1.67827383E+00
 -1.46507292E+00 -1.46507292E+00 -1.46507292E+00 -1.46507292E+00 -1.67827383E+00
  5.95869210E-01  5.95869210E-01  5.95869210E-01  7.05203010E-01  7.05203010E-01
  7.05203010E-01  7.05203010E-01  7.05203010E-01  7.05203010E-01  7.05203010E-01
  7.05203010E-01  5.95869210E-01  5.95869210E-01  5.95869210E-01 -1.67827383E+00
 -1.46507292E+00 -1.46507292E+00 -1.46507292E+00 -1.46507292E+00 -1.67827383E+00
  5.95869210E-01  5.95869210E-01  5.95869210E-01  7.05203010E-01  7.05203010E-01
  7.05203010E-01  7.05203010E-01  7.05203010E-01  7.05203010E-01  7.05203010E-01
  7.05203010E-01  5.95869210E-01  5.95869210E-01  5.95869210E-01 -1.67827383E+00
 -1.46507292E+00 -1.46507292E+00 -1.46507292E+00 -1.46507292E+00 -1.67827383E+00
  5.95869210E-01  5.95869210E-01  5.95869210E-01  7.05203010E-01  7.05203010E-01
  7.05203010E-01  7.05203010E-01  7.05203010E-01  7.05203010E-01  7.05203010E-01
  7.05203010E-01  5.95869210E-01  5.95869210E-01  5.95869210E-01 -1.67827383E+00
 -1.46507292E+00 -1.46507292E+00 -1.46507292E+00 -1.46507292E+00 -1.67827383E+00
  5.95869210E-01  5.95869210E-01  5.95869210E-01  7.05203010E-01  7.05203010E-01
  7.05203010E-01  7.05203010E-01  7.05203010E-01  7.05203010E-01  7.05203010E-01
  7.05203010E-01  5.95869210E-01  5.95869210E-01  5.95869210E-01 -1.67827383E+00
 -1.46507292E+00 -1.46507292E+00 -1.46507292E+00 -1.46507292E+00 -1.67827383E+00
  5.95869210E-01  5.95869210E-01  5.95869210E-01  7.05203010E-01  7.05203010E-01
  7.05203010E-01  7.05203010E-01  7.05203010E-01  7.05203010E-01  7.05203010E-01
  7.05203010E-01  5.95869210E-01  5.95869210E-01  5.95869210E-01 -1.67827383E+00
 -1.46507292E+00 -1.46507292E+00 -1.46507292E+00 -1.46507292E+00 -1.67827383E+00
  5.95869210E-01  5.95869210E-01  5.95869210E-01  7.05203010E-01  7.05203010E-01
  7.05203010E-01  7.05203010E-01  7.05203010E-01  7.05203010E-01  7.05203010E-01
  7.05203010E-01  5.95869210E-01  5.95869210E-01  5.95869210E-01 -1.67827383E+00
 -1.46507292E+00 -1.46507292E+00 -1.46507292E+00 -1.46507292E+00 -1.67827383E+00
  5.95869210E-01  5.95869210E-01  5.95869210E-01  7.05203010E-01  7.05203010E-01
  7.05203010E-01  7.05203010E-01  7.05203010E-01  7.05203010E-01  7.05203010E-01
  7.05203010E-01  5.95869210E-01  5.95869210E-01  5.95869210E-01 -1.67827383E+00
 -1.46507292E+00 -1.46507292E+00 -1.46507292E+00 -1.46507292E+00 -1.67827383E+00
  5.95869210E-01  5.95869210E-01  5.95869210E-01  7.05203010E-01  7.05203010E-01
  7.05203010E-01  7.05203010E-01  7.05203010E-01  7.05203010E-01  7.05203010E-01
  7.05203010E-01  5.95869210E-01  5.95869210E-01  5.95869210E-01 -1.67827383E+00
 -1.46507292E+00 -1.46507292E+00 -1.46507292E+00 -1.46507292E+00 -1.67827383E+00
  5.95869210E-01  5.95869210E-01  5.95869210E-01  7.05203010E-01  7.05203010E-01
  7.05203010E-01  7.05203010E-01  7.05203010E-01  7.05203010E-01  7.05203010E-01
  7.05203010E-01  5.95869210E-01  5.95869210E-01  5.95869210E-01 -1.67827383E+00
 -1.46507292E+00 -1.46507292E+00 -1.46507292E+00 -1.46507292E+00 -1.67827383E+00
  5.95869210E-01  5.95869210E-01  5.95869210E-01  7.05203010E-01  7.05203010E-01
  7.05203010E-01  7.05203010E-01  7.05203010E-01  7.05203010E-01  7.05203010E-01
  7.05203010E-01  5.95869210E-01  5.95869210E-01  5.95869210E-01 -1.67827383E+00
 -1.46507292E+00 -1.46507292E+00 -1.46507292E+00 -1.46507292E+00 -1.67827383E+00
  5.95869210E-01  5.95869210E-01  5.95869210E-01  7.05203010E-01  7.05203010E-01
  7.05203010E-01  7.05203010E-01  7.05203010E-01  7.05203010E-01  7.05203010E-01
  7.05203010E-01  5.95869210E-01  5.95869210E-01  5.95869210E-01 -1.67827383E+00
 -1.46507292E+00 -1.46507292E+00 -1.46507292E+00 -1.46507292E+00 -1.67827383E+00
  5.95869210E-01  5.95869210E-01  5.95869210E-01  7.05203010E-01  7.05203010E-01
  7.05203010E-01  7.05203010E-01  7.05203010E-01  7.05203010E-01  7.05203010E-01
  7.05203010E-01  5.95869210E-01  5.95869210E-01  5.95869210E-01 -1.67827383E+00
 -1.46507292E+00 -1.46507292E+00 -1.46507292E+00 -1.46507292E+00 -1.67827383E+00
  5.95869210E-01  5.95869210E-01  5.95869210E-01  7.05203010E-01  7.05203010E-01
  7.05203010E-01  7.05203010E-01  7.05203010E-01  7.05203010E-01  7.05203010E-01
  7.05203010E-01  5.95869210E-01  5.95869210E-01  5.95869210E-01 -1.67827383E+00
 -1.46507292E+00 -1.46507292E+00 -1.46507292E+00 -1.46507292E+00 -1.67827383E+00
  5.95869210E-01  5.95869210E-01  5.95869210E-01  7.05203010E-01  7.05203010E-01
  7.05203010E-01  7.05203010E-01  7.05203010E-01  7.05203010E-01  7.05203010E-01
  7.05203010E-01  5.95869210E-01  5.95869210E-01  5.95869210E-01 -1.67827383E+00
 -1.46507292E+00 -1.46507292E+00 -1.46507292E+00 -1.46507292E+00 -1.67827383E+00
  5.95869210E-01  5.95869210E-01  5.95869210E-01  7.05203010E-01  7.05203010E-01
  7.05203010E-01  7.05203010E-01  7.05203010E-01  7.05203010E-01  7.05203010E-01
  7.05203010E-01  5.95869210E-01  5.95869210E-01  5.95869210E-01 -1.67827383E+00
 -1.46507292E+00 -1.46507292E+00 -1.46507292E+00 -1.46507292E+00 -1.67827383E+00
  5.95869210E-01  5.95869210E-01  5.95869210E-01  7.05203010E-01  7.05203010E-01
  7.05203010E-01  7.05203010E-01  7.05203010E-01  7.05203010E-01  7.05203010E-01
  7.05203010E-01  5.95869210E-01  5.95869210E-01  5.95869210E-01 -1.67827383E+00
 -1.46507292E+00 -1.46507292E+00 -1.46507292E+00 -1.46507292E+00 -1.67827383E+00
  5.95869210E-01  5.95869210E-01  5.95869210E-01  7.05203010E-01  7.05203010E-01
  7.05203010E-01  7.05203010E-01  7.05203010E-01  7.05203010E-01  7.05203010E-01
  7.05203010E-01  5.95869210E-01  5.95869210E-01  5.95869210E-01 -1.67827383E+00
 -1.46507292E+00 -1.46507292E+00 -1.46507292E+00 -1.46507292E+00 -1.67827383E+00
  5.95869210E-01  5.95869210E-01  5.95869210E-01  7.05203010E-01  7.05203010E-01
  7.05203010E-01  7.05203010E-01  7.05203010E-01  7.05203010E-01  7.05203010E-01
  7.05203010E-01  5.95869210E-01  5.95869210E-01  5.95869210E-01 -1.67827383E+00
 -1.46507292E+00 -1.46507292E+00 -1.46507292E+00 -1.46507292E+00 -1.67827383E+00
  5.95869210E-01  5.95869210E-01  5.95869210E-01  7.05203010E-01  7.05203010E-01
  7.05203010E-01  7.05203010E-01  7.05203010E-01  7.05203010E-01  7.05203010E-01
  7.05203010E-01  5.95869210E-01  5.95869210E-01  5.95869210E-01 -1.67827383E+00
 -1.46507292E+00 -1.46507292E+00 -1.46507292E+00 -1.46507292E+00 -1.67827383E+00
  5.95869210E-01  5.95869210E-01  5.95869210E-01  7.05203010E-01  7.05203010E-01
  7.05203010E-01  7.05203010E-01  7.05203010E-01  7.05203010E-01  7.05203010E-01
  7.05203010E-01  5.95869210E-01  5.95869210E-01  5.95869210E-01 -1.67827383E+00
 -1.46507292E+00 -1.46507292E+00 -1.46507292E+00 -1.46507292E+00 -1.67827383E+00
  5.95869210E-01  5.95869210E-01  5.95869210E-01  7.05203010E-01  7.05203010E-01
  7.05203010E-01  7.05203010E-01  7.05203010E-01  7.05203010E-01  7.05203010E-01
  7.05203010E-01  5.95869210E-01  5.95869210E-01  5.95869210E-01 -1.67827383E+00
 -1.46507292E+00 -1.46507292E+00 -1.46507292E+00 -1.46507292E+00 -1.67827383E+00
  5.95869210E-01  5.95869210E-01  5.95869210E-01  7.05203010E-01  7.05203010E-01
  7.05203010E-01  7.05203010E-01  7.05203010E-01  7.05203010E-01  7.05203010E-01
  7.05203010E-01  5.95869210E-01  5.95869210E-01  5.95869210E-01 -1.67827383E+00
 -1.46507292E+00 -1.46507292E+00 -1.46507292E+00 -1.46507292E+00 -1.67827383E+00
  5.95869210E-01  5.95869210E-01  5.95869210E-01  7.05203010E-01  7.05203010E-01
  7.05203010E-01  7.05203010E-01  7.05203010E-01  7.05203010E-01  7.05203010E-01
  7.05203010E-01  5.95869210E-01  5.95869210E-01  5.95869210E-01 -1.67827383E+00
 -1.46507292E+00 -1.46507292E+00 -1.46507292E+00 -1.46507292E+00 -1.67827383E+00
  5.95869210E-01  5.95869210E-01  5.95869210E-01  7.05203010E-01  7.05203010E-01
  7.05203010E-01  7.05203010E-01  7.05203010E-01  7.05203010E-01  7.05203010E-01
  7.05203010E-01  5.95869210E-01  5.95869210E-01  5.95869210E-01 -1.67827383E+00
 -1.46507292E+00 -1.46507292E+00 -1.46507292E+00 -1.46507292E+00 -1.67827383E+00
  5.95869210E-01  5.95869210E-01  5.95869210E-01  7.05203010E-01  7.05203010E-01
  7.05203010E-01  7.05203010E-01  7.05203010E-01  7.05203010E-01  7.05203010E-01
  7.05203010E-01  5.95869210E-01  5.95869210E-01  5.95869210E-01 -1.67827383E+00
 -1.46507292E+00 -1.46507292E+00 -1.46507292E+00 -1.46507292E+00 -1.67827383E+00
  5.95869210E-01  5.95869210E-01  5.95869210E-01  7.05203010E-01  7.05203010E-01
  7.05203010E-01  7.05203010E-01  7.05203010E-01  7.05203010E-01  7.05203010E-01
  7.05203010E-01  5.95869210E-01  5.95869210E-01  5.95869210E-01 -1.67827383E+00
 -1.46507292E+00 -1.46507292E+00 -1.46507292E+00 -1.46507292E+00 -1.67827383E+00
  5.95869210E-01  5.95869210E-01  5.95869210E-01  7.05203010E-01  7.05203010E-01
  7.05203010E-01  7.05203010E-01  7.05203010E-01  7.05203010E-01  7.05203010E-01
  7.05203010E-01  5.95869210E-01  5.95869210E-01  5.95869210E-01 -1.67827383E+00
 -1.46507292E+00 -1.46507292E+00 -1.46507292E+00 -1.46507292E+00 -1.67827383E+00
  5.95869210E-01  5.95869210E-01  5.95869210E-01  7.05203010E-01  7.05203010E-01
  7.05203010E-01  7.05203010E-01  7.05203010E-01  7.05203010E-01  7.05203010E-01
  7.05203010E-01  5.95869210E-01  5.95869210E-01  5.95869210E-01 -1.67827383E+00
 -1.46507292E+00 -1.46507292E+00 -1.46507292E+00 -1.46507292E+00 -1.67827383E+00
  5.95869210E-01  5.95869210E-01  5.95869210E-01  7.05203010E-01  7.05203010E-01
  7.05203010E-01  7.05203010E-01  7.05203010E-01  7.05203010E-01  7.05203010E-01
  7.05203010E-01  5.95869210E-01  5.95869210E-01  5.95869210E-01 -1.67827383E+00
 -1.46507292E+00 -1.46507292E+00 -1.46507292E+00 -1.46507292E+00 -1.67827383E+00
  5.95869210E-01  5.95869210E-01  5.95869210E-01  7.05203010E-01  7.05203010E-01
  7.05203010E-01  7.05203010E-01  7.05203010E-01  7.05203010E-01  7.05203010E-01
  7.05203010E-01  5.95869210E-01  5.95869210E-01  5.95869210E-01 -1.67827383E+00
 -1.46507292E+00 -1.46507292E+00 -1.46507292E+00 -1.46507292E+00 -1.67827383E+00
  5.95869210E-01  5.95869210E-01  5.95869210E-01  7.05203010E-01  7.05203010E-01
  7.05203010E-01  7.05203010E-01  7.05203010E-01  7.05203010E-01  7.05203010E-01
  7.05203010E-01  5.95869210E-01  5.95869210E-01  5.95869210E-01 -1.67827383E+00
 -1.46507292E+00 -1.46507292E+00 -1.46507292E+00 -1.46507292E+00 -1.67827383E+00
  5.95869210E-01  5.95869210E-01  5.95869210E-01  7.05203010E-01  7.05203010E-01
  7.05203010E-01  7.05203010E-01  7.05203010E-01  7.05203010E-01  7.05203010E-01
  7.05203010E-01  5.95869210E-01  5.95869210E-01  5.95869210E-01 -1.67827383E+00
 -1.46507292E+00 -1.46507292E+00 -1.46507292E+00 -1.46507292E+00 -1.67827383E+00
  5.95869210E-01  5.95869210E-01  5.95869210E-01  7.05203010E-01  7.05203010E-01
  7.05203010E-01  7.05203010E-01  7.05203010E-01  7.05203010E-01  7.05203010E-01
  7.05203010E-01  5.95869210E-01  5.95869210E-01  5.95869210E-01 -1.67827383E+00
 -1.46507292E+00 -1.46507292E+00 -1.46507292E+00 -1.46507292E+00 -1.67827383E+00
  5.95869210E-01  5.95869210E-01  5.95869210E-01  7.05203010E-01  7.05203010E-01
  7.05203010E-01  7.05203010E-01  7.05203010E-01  7.05203010E-01  7.05203010E-01
  7.05203010E-01  5.95869210E-01  5.95869210E-01  5.95869210E-01 -1.67827383E+00
 -1.46507292E+00 -1.46507292E+00 -1.46507292E+00 -1.46507292E+00 -1.67827383E+00
  5.95869210E-01  5.95869210E-01  5.95869210E-01  7.05203010E-01  7.05203010E-01
  7.05203010E-01  7.05203010E-01  7.05203010E-01  7.05203010E-01  7.05203010E-01
  7.05203010E-01  5.95869210E-01  5.95869210E-01  5.95869210E-01 -1.67827383E+00
 -1.46507292E+00 -1.46507292E+00 -1.46507292E+00 -1.46507292E+00 -1.67827383E+00
  5.95869210E-01  5.95869210E-01  5.95869210E-01  7.05203010E-01  7.05203010E-01
  7.05203010E-01  7.05203010E-01  7.05203010E-01  7.05203010E-01  7.05203010E-01
  7.05203010E-01  5.95869210E-01  5.95869210E-01  5.95869210E-01 -1.67827383E+00
 -1.46507292E+00 -1.46507292E+00 -1.46507292E+00 -1.46507292E+00 -1.67827383E+00
  5.95869210E-01  5.95869210E-01  5.95869210E-01  7.05203010E-01  7.05203010E-01
  7.05203010E-01  7.05203010E-01  7.05203010E-01  7.05203010E-01  7.05203010E-01
  7.05203010E-01  5.95869210E-01  5.95869210E-01  5.95869210E-01 -1.67827383E+00
 -1.46507292E+00 -1.46507292E+00 -1.46507292E+00 -1.46507292E+00 -1.67827383E+00
  5.95869210E-01  5.95869210E-01  5.95869210E-01  7.05203010E-01  7.05203010E-01
  7.05203010E-01  7.05203010E-01  7.05203010E-01  7.05203010E-01  7.05203010E-01
  7.05203010E-01  5.95869210E-01  5.95869210E-01  5.95869210E-01 -1.67827383E+00
 -1.46507292E+00 -1.46507292E+00 -1.46507292E+00 -1.46507292E+00 -1.67827383E+00
  5.95869210E-01  5.95869210E-01  5.95869210E-01  7.05203010E-01  7.05203010E-01
  7.05203010E-01  7.05203010E-01  7.05203010E-01  7.05203010E-01  7.05203010E-01
  7.05203010E-01  5.95869210E-01  5.95869210E-01  5.95869210E-01 -1.67827383E+00
 -1.46507292E+00 -1.46507292E+00 -1.46507292E+00 -1.46507292E+00 -1.67827383E+00
  5.95869210E-01  5.95869210E-01  5.95869210E-01  7.05203010E-01  7.05203010E-01
  7.05203010E-01  7.05203010E-01  7.05203010E-01  7.05203010E-01  7.05203010E-01
  7.05203010E-01  5.95869210E-01  5.95869210E-01  5.95869210E-01 -1.67827383E+00
 -1.46507292E+00 -1.46507292E+00 -1.46507292E+00 -1.46507292E+00 -1.67827383E+00
  5.95869210E-01  5.95869210E-01  5.95869210E-01  7.05203010E-01  7.05203010E-01
  7.05203010E-01  7.05203010E-01  7.05203010E-01  7.05203010E-01  7.05203010E-01
  7.05203010E-01  5.95869210E-01  5.95869210E-01  5.95869210E-01 -1.67827383E+00
 -1.46507292E+00 -1.46507292E+00 -1.46507292E+00 -1.46507292E+00 -1.67827383E+00
  5.95869210E-01  5.95869210E-01  5.95869210E-01  7.05203010E-01  7.05203010E-01
  7.05203010E-01  7.05203010E-01  7.05203010E-01  7.05203010E-01  7.05203010E-01
  7.05203010E-01  5.95869210E-01  5.95869210E-01  5.95869210E-01 -1.67827383E+00
 -1.46507292E+00 -1.46507292E+00 -1.46507292E+00 -1.46507292E+00 -1.67827383E+00
  5.95869210E-01  5.95869210E-01  5.95869210E-01  7.05203010E-01  7.05203010E-01
  7.05203010E-01  7.05203010E-01  7.05203010E-01  7.05203010E-01  7.05203010E-01
  7.05203010E-01  5.95869210E-01  5.95869210E-01  5.95869210E-01 -1.67827383E+00
 -1.46507292E+00 -1.46507292E+00 -1.46507292E+00 -1.46507292E+00 -1.67827383E+00
  5.95869210E-01  5.95869210E-01  5.95869210E-01  7.05203010E-01  7.05203010E-01
  7.05203010E-01  7.05203010E-01  7.05203010E-01  7.05203010E-01  7.05203010E-01
  7.05203010E-01  5.95869210E-01  5.95869210E-01  5.95869210E-01 -1.67827383E+00
 -1.46507292E+00 -1.46507292E+00 -1.46507292E+00 -1.46507292E+00 -1.67827383E+00
  5.95869210E-01  5.95869210E-01  5.95869210E-01  7.05203010E-01  7.05203010E-01
  7.05203010E-01  7.05203010E-01  7.05203010E-01  7.05203010E-01  7.05203010E-01
  7.05203010E-01  5.95869210E-01  5.95869210E-01  5.95869210E-01 -1.67827383E+00
 -1.46507292E+00 -1.46507292E+00 -1.46507292E+00 -1.46507292E+00 -1.67827383E+00
  5.95869210E-01  5.95869210E-01  5.95869210E-01  7.05203010E-01  7.05203010E-01
  7.05203010E-01  7.05203010E-01  7.05203010E-01  7.05203010E-01  7.05203010E-01
  7.05203010E-01  5.95869210E-01  5.95869210E-01  5.95869210E-01 -1.67827383E+00
 -1.46507292E+00 -1.46507292E+00 -1.46507292E+00 -1.46507292E+00 -1.67827383E+00
  5.95869210E-01  5.95869210E-01  5.95869210E-01  7.05203010E-01  7.05203010E-01
  7.05203010E-01  7.05203010E-01  7.05203010E-01  7.05203010E-01  7.05203010E-01
  7.05203010E-01  5.95869210E-01  5.95869210E-01  5.95869210E-01 -1.67827383E+00
 -1.46507292E+00 -1.46507292E+00 -1.46507292E+00 -1.46507292E+00 -1.67827383E+00
  5.95869210E-01  5.95869210E-01  5.95869210E-01  7.05203010E-01  7.05203010E-01
  7.05203010E-01  7.05203010E-01  7.05203010E-01  7.05203010E-01  7.05203010E-01
  7.05203010E-01  5.95869210E-01  5.95869210E-01  5.95869210E-01 -1.67827383E+00
 -1.46507292E+00 -1.46507292E+00 -1.46507292E+00 -1.46507292E+00 -1.67827383E+00
  5.95869210E-01  5.95869210E-01  5.95869210E-01  7.05203010E-01  7.05203010E-01
  7.05203010E-01  7.05203010E-01  7.05203010E-01  7.05203010E-01  7.05203010E-01
  7.05203010E-01  5.95869210E-01  5.95869210E-01  5.95869210E-01 -1.67827383E+00
 -1.46507292E+00 -1.46507292E+00 -1.46507292E+00 -1.46507292E+00 -1.67827383E+00
  5.95869210E-01  5.95869210E-01  5.95869210E-01  7.05203010E-01  7.05203010E-01
  7.05203010E-01  7.05203010E-01  7.05203010E-01  7.05203010E-01  7.05203010E-01
  7.05203010E-01  5.95869210E-01  5.95869210E-01  5.95869210E-01 -1.67827383E+00
 -1.46507292E+00 -1.46507292E+00 -1.46507292E+00 -1.46507292E+00 -1.67827383E+00
  5.95869210E-01  5.95869210E-01  5.95869210E-01  7.05203010E-01  7.05203010E-01
  7.05203010E-01  7.05203010E-01  7.05203010E-01  7.05203010E-01  7.05203010E-01
  7.05203010E-01  5.95869210E-01  5.95869210E-01  5.95869210E-01 -1.67827383E+00
 -1.46507292E+00 -1.46507292E+00 -1.46507292E+00 -1.46507292E+00 -1.67827383E+00
  5.95869210E-01  5.95869210E-01  5.95869210E-01  7.05203010E-01  7.05203010E-01
  7.05203010E-01  7.05203010E-01  7.05203010E-01  7.05203010E-01  7.05203010E-01
  7.05203010E-01  5.95869210E-01  5.95869210E-01  5.95869210E-01 -1.67827383E+00
 -1.46507292E+00 -1.46507292E+00 -1.46507292E+00 -1.46507292E+00 -1.67827383E+00
  5.95869210E-01  5.95869210E-01  5.95869210E-01  7.05203010E-01  7.05203010E-01
  7.05203010E-01  7.05203010E-01  7.05203010E-01  7.05203010E-01  7.05203010E-01
  7.05203010E-01  5.95869210E-01  5.95869210E-01  5.95869210E-01 -1.67827383E+00
 -1.46507292E+00 -1.46507292E+00 -1.46507292E+00 -1.46507292E+00 -1.67827383E+00
  5.95869210E-01  5.95869210E-01  5.95869210E-01  7.05203010E-01  7.05203010E-01
  7.05203010E-01  7.05203010E-01  7.05203010E-01  7.05203010E-01  7.05203010E-01
  7.05203010E-01  5.95869210E-01  5.95869210E-01  5.95869210E-01 -1.67827383E+00
 -1.46507292E+00 -1.46507292E+00 -1.46507292E+00 -1.46507292E+00 -1.67827383E+00
  5.95869210E-01  5.95869210E-01  5.95869210E-01  7.05203010E-01  7.05203010E-01
  7.05203010E-01  7.05203010E-01  7.05203010E-01  7.05203010E-01  7.05203010E-01
  7.05203010E-01  5.95869210E-01  5.95869210E-01  5.95869210E-01 -1.67827383E+00
 -1.46507292E+00 -1.46507292E+00 -1.46507292E+00 -1.46507292E+00 -1.67827383E+00
  5.95869210E-01  5.95869210E-01  5.95869210E-01  7.05203010E-01  7.05203010E-01
  7.05203010E-01  7.05203010E-01  7.05203010E-01  7.05203010E-01  7.05203010E-01
  7.05203010E-01  5.95869210E-01  5.95869210E-01  5.95869210E-01 -1.67827383E+00
 -1.46507292E+00 -1.46507292E+00 -1.46507292E+00 -1.46507292E+00 -1.67827383E+00
  5.95869210E-01  5.95869210E-01  5.95869210E-01  7.05203010E-01  7.05203010E-01
  7.05203010E-01  7.05203010E-01  7.05203010E-01  7.05203010E-01  7.05203010E-01
  7.05203010E-01  5.95869210E-01  5.95869210E-01  5.95869210E-01 -1.67827383E+00
 -1.46507292E+00 -1.46507292E+00 -1.46507292E+00 -1.46507292E+00 -1.67827383E+00
  5.95869210E-01  5.95869210E-01  5.95869210E-01  7.05203010E-01  7.05203010E-01
  7.05203010E-01  7.05203010E-01  7.05203010E-01  7.05203010E-01  7.05203010E-01
  7.05203010E-01  5.95869210E-01  5.95869210E-01  5.95869210E-01 -1.67827383E+00
 -1.46507292E+00 -1.46507292E+00 -1.46507292E+00 -1.46507292E+00 -1.67827383E+00
  5.95869210E-01  5.95869210E-01  5.95869210E-01  7.05203010E-01  7.05203010E-01
  7.05203010E-01  7.05203010E-01  7.05203010E-01  7.05203010E-01  7.05203010E-01
  7.05203010E-01  5.95869210E-01  5.95869210E-01  5.95869210E-01 -1.67827383E+00
 -1.46507292E+00 -1.46507292E+00 -1.46507292E+00 -1.46507292E+00 -1.67827383E+00
  5.95869210E-01  5.95869210E-01  5.95869210E-01  7.05203010E-01  7.05203010E-01
  7.05203010E-01  7.05203010E-01  7.05203010E-01  7.05203010E-01  7.05203010E-01
  7.05203010E-01  5.95869210E-01  5.95869210E-01  5.95869210E-01 -1.67827383E+00
 -1.46507292E+00 -1.46507292E+00 -1.46507292E+00 -1.46507292E+00 -1.67827383E+00
  5.95869210E-01  5.95869210E-01  5.95869210E-01  7.05203010E-01  7.05203010E-01
  7.05203010E-01  7.05203010E-01  7.05203010E-01  7.05203010E-01  7.05203010E-01
  7.05203010E-01  5.95869210E-01  5.95869210E-01  5.95869210E-01 -1.67827383E+00
 -1.46507292E+00 -1.46507292E+00 -1.46507292E+00 -1.46507292E+00 -1.67827383E+00
  5.95869210E-01  5.95869210E-01  5.95869210E-01  7.05203010E-01  7.05203010E-01
  7.05203010E-01  7.05203010E-01  7.05203010E-01  7.05203010E-01  7.05203010E-01
  7.05203010E-01  5.95869210E-01  5.95869210E-01  5.95869210E-01 -1.67827383E+00
 -1.46507292E+00 -1.46507292E+00 -1.46507292E+00 -1.46507292E+00 -1.67827383E+00
  5.95869210E-01  5.95869210E-01  5.95869210E-01  7.05203010E-01  7.05203010E-01
  7.05203010E-01  7.05203010E-01  7.05203010E-01  7.05203010E-01  7.05203010E-01
  7.05203010E-01  5.95869210E-01  5.95869210E-01  5.95869210E-01 -1.67827383E+00
 -1.46507292E+00 -1.46507292E+00 -1.46507292E+00 -1.46507292E+00 -1.67827383E+00
  5.95869210E-01  5.95869210E-01  5.95869210E-01  7.05203010E-01  7.05203010E-01
  7.05203010E-01  7.05203010E-01  7.05203010E-01  7.05203010E-01  7.05203010E-01
  7.05203010E-01  5.95869210E-01  5.95869210E-01  5.95869210E-01 -1.67827383E+00
 -1.46507292E+00 -1.46507292E+00 -1.46507292E+00 -1.46507292E+00 -1.67827383E+00
  5.95869210E-01  5.95869210E-01  5.95869210E-01  7.05203010E-01  7.05203010E-01
  7.05203010E-01  7.05203010E-01  7.05203010E-01  7.05203010E-01  7.05203010E-01
  7.05203010E-01  5.95869210E-01  5.95869210E-01  5.95869210E-01 -1.67827383E+00
 -1.46507292E+00 -1.46507292E+00 -1.46507292E+00 -1.46507292E+00 -1.67827383E+00
  5.95869210E-01  5.95869210E-01  5.95869210E-01  7.05203010E-01  7.05203010E-01
  7.05203010E-01  7.05203010E-01  7.05203010E-01  7.05203010E-01  7.05203010E-01
  7.05203010E-01  5.95869210E-01  5.95869210E-01  5.95869210E-01 -1.67827383E+00
 -1.46507292E+00 -1.46507292E+00 -1.46507292E+00 -1.46507292E+00 -1.67827383E+00
  5.95869210E-01  5.95869210E-01  5.95869210E-01  7.05203010E-01  7.05203010E-01
  7.05203010E-01  7.05203010E-01  7.05203010E-01  7.05203010E-01  7.05203010E-01
  7.05203010E-01  5.95869210E-01  5.95869210E-01  5.95869210E-01 -1.67827383E+00
 -1.46507292E+00 -1.46507292E+00 -1.46507292E+00 -1.46507292E+00 -1.67827383E+00
  5.95869210E-01  5.95869210E-01  5.95869210E-01  7.05203010E-01  7.05203010E-01
  7.05203010E-01  7.05203010E-01  7.05203010E-01  7.05203010E-01  7.05203010E-01
  7.05203010E-01  5.95869210E-01  5.95869210E-01  5.95869210E-01 -1.67827383E+00
 -1.46507292E+00 -1.46507292E+00 -1.46507292E+00 -1.46507292E+00 -1.67827383E+00
  5.95869210E-01  5.95869210E-01  5.95869210E-01  7.05203010E-01  7.05203010E-01
  7.05203010E-01  7.05203010E-01  7.05203010E-01  7.05203010E-01  7.05203010E-01
  7.05203010E-01  5.95869210E-01  5.95869210E-01  5.95869210E-01 -1.67827383E+00
 -1.46507292E+00 -1.46507292E+00 -1.46507292E+00 -1.46507292E+00 -1.67827383E+00
  5.95869210E-01  5.95869210E-01  5.95869210E-01  7.05203010E-01  7.05203010E-01
  7.05203010E-01  7.05203010E-01  7.05203010E-01  7.05203010E-01  7.05203010E-01
  7.05203010E-01  5.95869210E-01  5.95869210E-01  5.95869210E-01 -1.67827383E+00
 -1.46507292E+00 -1.46507292E+00 -1.46507292E+00 -1.46507292E+00 -1.67827383E+00
  5.95869210E-01  5.95869210E-01  5.95869210E-01  7.05203010E-01  7.05203010E-01
  7.05203010E-01  7.05203010E-01  7.05203010E-01  7.05203010E-01  7.05203010E-01
  7.05203010E-01  5.95869210E-01  5.95869210E-01  5.95869210E-01 -1.67827383E+00
 -1.46507292E+00 -1.46507292E+00 -1.46507292E+00 -1.46507292E+00 -1.67827383E+00
  5.95869210E-01  5.95869210E-01  5.95869210E-01  7.05203010E-01  7.05203010E-01
  7.05203010E-01  7.05203010E-01  7.05203010E-01  7.05203010E-01  7.05203010E-01
  7.05203010E-01  5.95869210E-01  5.95869210E-01  5.95869210E-01 -1.67827383E+00
 -1.46507292E+00 -1.46507292E+00 -1.46507292E+00 -1.46507292E+00 -1.67827383E+00
  5.95869210E-01  5.95869210E-01  5.95869210E-01  7.05203010E-01  7.05203010E-01
  7.05203010E-01  7.05203010E-01  7.05203010E-01  7.05203010E-01  7.05203010E-01
  7.05203010E-01  5.95869210E-01  5.95869210E-01  5.95869210E-01 -1.67827383E+00
 -1.46507292E+00 -1.46507292E+00 -1.46507292E+00 -1.46507292E+00 -1.67827383E+00
  5.95869210E-01  5.95869210E-01  5.95869210E-01  7.05203010E-01  7.05203010E-01
  7.05203010E-01  7.05203010E-01  7.05203010E-01  7.05203010E-01  7.05203010E-01
  7.05203010E-01  5.95869210E-01  5.95869210E-01  5.95869210E-01 -1.67827383E+00
 -1.46507292E+00 -1.46507292E+00 -1.46507292E+00 -1.46507292E+00 -1.67827383E+00
  5.95869210E-01  5.95869210E-01  5.95869210E-01  7.05203010E-01  7.05203010E-01
  7.05203010E-01  7.05203010E-01  7.05203010E-01  7.05203010E-01  7.05203010E-01
  7.05203010E-01  5.95869210E-01  5.95869210E-01  5.95869210E-01 -1.67827383E+00
 -1.46507292E+00 -1.46507292E+00 -1.46507292E+00 -1.46507292E+00 -1.67827383E+00
  5.95869210E-01  5.95869210E-01  5.95869210E-01  7.05203010E-01  7.05203010E-01
  7.05203010E-01  7.05203010E-01  7.05203010E-01  7.05203010E-01  7.05203010E-01
  7.05203010E-01  5.95869210E-01  5.95869210E-01  5.95869210E-01 -1.67827383E+00
 -1.46507292E+00 -1.46507292E+00 -1.46507292E+00 -1.46507292E+00 -1.67827383E+00
  5.95869210E-01  5.95869210E-01  5.95869210E-01  7.05203010E-01  7.05203010E-01
  7.05203010E-01  7.05203010E-01  7.05203010E-01  7.05203010E-01  7.05203010E-01
  7.05203010E-01  5.95869210E-01  5.95869210E-01  5.95869210E-01 -1.67827383E+00
 -1.46507292E+00 -1.46507292E+00 -1.46507292E+00 -1.46507292E+00 -1.67827383E+00
  5.95869210E-01  5.95869210E-01  5.95869210E-01  7.05203010E-01  7.05203010E-01
  7.05203010E-01  7.05203010E-01  7.05203010E-01  7.05203010E-01  7.05203010E-01
  7.05203010E-01  5.95869210E-01  5.95869210E-01  5.95869210E-01 -1.67827383E+00
 -1.46507292E+00 -1.46507292E+00 -1.46507292E+00 -1.46507292E+00 -1.67827383E+00
  5.95869210E-01  5.95869210E-01  5.95869210E-01  7.05203010E-01  7.05203010E-01
  7.05203010E-01  7.05203010E-01  7.05203010E-01  7.05203010E-01  7.05203010E-01
  7.05203010E-01  5.95869210E-01  5.95869210E-01  5.95869210E-01 -1.67827383E+00
 -1.46507292E+00 -1.46507292E+00 -1.46507292E+00 -1.46507292E+00 -1.67827383E+00
  5.95869210E-01  5.95869210E-01  5.95869210E-01  7.05203010E-01  7.05203010E-01
  7.05203010E-01  7.05203010E-01  7.05203010E-01  7.05203010E-01  7.05203010E-01
  7.05203010E-01  5.95869210E-01  5.95869210E-01  5.95869210E-01 -1.67827383E+00
 -1.46507292E+00 -1.46507292E+00 -1.46507292E+00 -1.46507292E+00 -1.67827383E+00
  5.95869210E-01  5.95869210E-01  5.95869210E-01  7.05203010E-01  7.05203010E-01
  7.05203010E-01  7.05203010E-01  7.05203010E-01  7.05203010E-01  7.05203010E-01
  7.05203010E-01  5.95869210E-01  5.95869210E-01  5.95869210E-01 -1.67827383E+00
 -1.46507292E+00 -1.46507292E+00 -1.46507292E+00 -1.46507292E+00 -1.67827383E+00
  5.95869210E-01  5.95869210E-01  5.95869210E-01  7.05203010E-01  7.05203010E-01
  7.05203010E-01  7.05203010E-01  7.05203010E-01  7.05203010E-01  7.05203010E-01
  7.05203010E-01  5.95869210E-01  5.95869210E-01  5.95869210E-01 -1.67827383E+00
 -1.46507292E+00 -1.46507292E+00 -1.46507292E+00 -1.46507292E+00 -1.67827383E+00
  5.95869210E-01  5.95869210E-01  5.95869210E-01  7.05203010E-01  7.05203010E-01
  7.05203010E-01  7.05203010E-01  7.05203010E-01  7.05203010E-01  7.05203010E-01
  7.05203010E-01  5.95869210E-01  5.95869210E-01  5.95869210E-01 -1.67827383E+00
 -1.46507292E+00 -1.46507292E+00 -1.46507292E+00 -1.46507292E+00 -1.67827383E+00
  5.95869210E-01  5.95869210E-01  5.95869210E-01  7.05203010E-01  7.05203010E-01
  7.05203010E-01  7.05203010E-01  7.05203010E-01  7.05203010E-01  7.05203010E-01
  7.05203010E-01  5.95869210E-01  5.95869210E-01  5.95869210E-01 -1.67827383E+00
 -1.46507292E+00 -1.46507292E+00 -1.46507292E+00 -1.46507292E+00 -1.67827383E+00
  5.95869210E-01  5.95869210E-01  5.95869210E-01  7.05203010E-01  7.05203010E-01
  7.05203010E-01  7.05203010E-01  7.05203010E-01  7.05203010E-01  7.05203010E-01
  7.05203010E-01  5.95869210E-01  5.95869210E-01  5.95869210E-01 -1.67827383E+00
 -1.46507292E+00 -1.46507292E+00 -1.46507292E+00 -1.46507292E+00 -1.67827383E+00
  5.95869210E-01  5.95869210E-01  5.95869210E-01  7.05203010E-01  7.05203010E-01
  7.05203010E-01  7.05203010E-01  7.05203010E-01  7.05203010E-01  7.05203010E-01
  7.05203010E-01  5.95869210E-01  5.95869210E-01  5.95869210E-01 -1.67827383E+00
 -1.46507292E+00 -1.46507292E+00 -1.46507292E+00 -1.46507292E+00 -1.67827383E+00
  5.95869210E-01  5.95869210E-01  5.95869210E-01  7.05203010E-01  7.05203010E-01
  7.05203010E-01  7.05203010E-01  7.05203010E-01  7.05203010E-01  7.05203010E-01
  7.05203010E-01  5.95869210E-01  5.95869210E-01  5.95869210E-01 -1.67827383E+00
 -1.46507292E+00 -1.46507292E+00 -1.46507292E+00 -1.46507292E+00 -1.67827383E+00
  5.95869210E-01  5.95869210E-01  5.95869210E-01  7.05203010E-01  7.05203010E-01
  7.05203010E-01  7.05203010E-01  7.05203010E-01  7.05203010E-01  7.05203010E-01
  7.05203010E-01  5.95869210E-01  5.95869210E-01  5.95869210E-01 -1.67827383E+00
 -1.46507292E+00 -1.46507292E+00 -1.46507292E+00 -1.46507292E+00 -1.67827383E+00
  5.95869210E-01  5.95869210E-01  5.95869210E-01  7.05203010E-01  7.05203010E-01
  7.05203010E-01  7.05203010E-01  7.05203010E-01  7.05203010E-01  7.05203010E-01
  7.05203010E-01  5.95869210E-01  5.95869210E-01  5.95869210E-01 -1.67827383E+00
 -1.46507292E+00 -1.46507292E+00 -1.46507292E+00 -1.46507292E+00 -1.67827383E+00
  5.95869210E-01  5.95869210E-01  5.95869210E-01  7.05203010E-01  7.05203010E-01
  7.05203010E-01  7.05203010E-01  7.05203010E-01  7.05203010E-01  7.05203010E-01
  7.05203010E-01  5.95869210E-01  5.95869210E-01  5.95869210E-01 -1.67827383E+00
 -1.46507292E+00 -1.46507292E+00 -1.46507292E+00 -1.46507292E+00 -1.67827383E+00
  5.95869210E-01  5.95869210E-01  5.95869210E-01  7.05203010E-01  7.05203010E-01
  7.05203010E-01  7.05203010E-01  7.05203010E-01  7.05203010E-01  7.05203010E-01
  7.05203010E-01  5.95869210E-01  5.95869210E-01  5.95869210E-01 -1.67827383E+00
 -1.46507292E+00 -1.46507292E+00 -1.46507292E+00 -1.46507292E+00 -1.67827383E+00
  5.95869210E-01  5.95869210E-01  5.95869210E-01  7.05203010E-01  7.05203010E-01
  7.05203010E-01  7.05203010E-01  7.05203010E-01  7.05203010E-01  7.05203010E-01
  7.05203010E-01  5.95869210E-01  5.95869210E-01  5.95869210E-01 -1.67827383E+00
 -1.46507292E+00 -1.46507292E+00 -1.46507292E+00 -1.46507292E+00 -1.67827383E+00
  5.95869210E-01  5.95869210E-01  5.95869210E-01  7.05203010E-01  7.05203010E-01
  7.05203010E-01  7.05203010E-01  7.05203010E-01  7.05203010E-01  7.05203010E-01
  7.05203010E-01  5.95869210E-01  5.95869210E-01  5.95869210E-01 -1.67827383E+00
 -1.46507292E+00 -1.46507292E+00 -1.46507292E+00 -1.46507292E+00 -1.67827383E+00
  5.95869210E-01  5.95869210E-01  5.95869210E-01  7.05203010E-01  7.05203010E-01
  7.05203010E-01  7.05203010E-01  7.05203010E-01  7.05203010E-01  7.05203010E-01
  7.05203010E-01  5.95869210E-01  5.95869210E-01  5.95869210E-01 -1.67827383E+00
 -1.46507292E+00 -1.46507292E+00 -1.46507292E+00 -1.46507292E+00 -1.67827383E+00
  5.95869210E-01  5.95869210E-01  5.95869210E-01  7.05203010E-01  7.05203010E-01
  7.05203010E-01  7.05203010E-01  7.05203010E-01  7.05203010E-01  7.05203010E-01
  7.05203010E-01  5.95869210E-01  5.95869210E-01  5.95869210E-01 -1.67827383E+00
 -1.46507292E+00 -1.46507292E+00 -1.46507292E+00 -1.46507292E+00 -1.67827383E+00
  5.95869210E-01  5.95869210E-01  5.95869210E-01  7.05203010E-01  7.05203010E-01
  7.05203010E-01  7.05203010E-01  7.05203010E-01  7.05203010E-01  7.05203010E-01
  7.05203010E-01  5.95869210E-01  5.95869210E-01  5.95869210E-01 -1.67827383E+00
 -1.46507292E+00 -1.46507292E+00 -1.46507292E+00 -1.46507292E+00 -1.67827383E+00
  5.95869210E-01  5.95869210E-01  5.95869210E-01  7.05203010E-01  7.05203010E-01
  7.05203010E-01  7.05203010E-01  7.05203010E-01  7.05203010E-01  7.05203010E-01
  7.05203010E-01  5.95869210E-01  5.95869210E-01  5.95869210E-01 -1.67827383E+00
 -1.46507292E+00 -1.46507292E+00 -1.46507292E+00 -1.46507292E+00 -1.67827383E+00
  5.95869210E-01  5.95869210E-01  5.95869210E-01  7.05203010E-01  7.05203010E-01
  7.05203010E-01  7.05203010E-01  7.05203010E-01  7.05203010E-01  7.05203010E-01
  7.05203010E-01  5.95869210E-01  5.95869210E-01  5.95869210E-01 -1.67827383E+00
 -1.46507292E+00 -1.46507292E+00 -1.46507292E+00 -1.46507292E+00 -1.67827383E+00
  5.95869210E-01  5.95869210E-01  5.95869210E-01  7.05203010E-01  7.05203010E-01
  7.05203010E-01  7.05203010E-01  7.05203010E-01  7.05203010E-01  7.05203010E-01
  7.05203010E-01  5.95869210E-01  5.95869210E-01  5.95869210E-01 -1.67827383E+00
 -1.46507292E+00 -1.46507292E+00 -1.46507292E+00 -1.46507292E+00 -1.67827383E+00
  5.95869210E-01  5.95869210E-01  5.95869210E-01  7.05203010E-01  7.05203010E-01
  7.05203010E-01  7.05203010E-01  7.05203010E-01  7.05203010E-01  7.05203010E-01
  7.05203010E-01  5.95869210E-01  5.95869210E-01  5.95869210E-01 -1.67827383E+00
 -1.46507292E+00 -1.46507292E+00 -1.46507292E+00 -1.46507292E+00 -1.67827383E+00
  5.95869210E-01  5.95869210E-01  5.95869210E-01  7.05203010E-01  7.05203010E-01
  7.05203010E-01  7.05203010E-01  7.05203010E-01  7.05203010E-01  7.05203010E-01
  7.05203010E-01  5.95869210E-01  5.95869210E-01  5.95869210E-01 -1.67827383E+00
 -1.46507292E+00 -1.46507292E+00 -1.46507292E+00 -1.46507292E+00 -1.67827383E+00
  5.95869210E-01  5.95869210E-01  5.95869210E-01  7.05203010E-01  7.05203010E-01
  7.05203010E-01  7.05203010E-01  7.05203010E-01  7.05203010E-01  7.05203010E-01
  7.05203010E-01  5.95869210E-01  5.95869210E-01  5.95869210E-01 -1.67827383E+00
 -1.46507292E+00 -1.46507292E+00 -1.46507292E+00 -1.46507292E+00 -1.67827383E+00
  5.95869210E-01  5.95869210E-01  5.95869210E-01  7.05203010E-01  7.05203010E-01
  7.05203010E-01  7.05203010E-01  7.05203010E-01  7.05203010E-01  7.05203010E-01
  7.05203010E-01  5.95869210E-01  5.95869210E-01  5.95869210E-01 -1.67827383E+00
 -1.46507292E+00 -1.46507292E+00 -1.46507292E+00 -1.46507292E+00 -1.67827383E+00
  5.95869210E-01  5.95869210E-01  5.95869210E-01  7.05203010E-01  7.05203010E-01
  7.05203010E-01  7.05203010E-01  7.05203010E-01  7.05203010E-01  7.05203010E-01
  7.05203010E-01  5.95869210E-01  5.95869210E-01  5.95869210E-01 -1.67827383E+00
 -1.46507292E+00 -1.46507292E+00 -1.46507292E+00 -1.46507292E+00 -1.67827383E+00
  5.95869210E-01  5.95869210E-01  5.95869210E-01  7.05203010E-01  7.05203010E-01
  7.05203010E-01  7.05203010E-01  7.05203010E-01  7.05203010E-01  7.05203010E-01
  7.05203010E-01  5.95869210E-01  5.95869210E-01  5.95869210E-01 -1.67827383E+00
 -1.46507292E+00 -1.46507292E+00 -1.46507292E+00 -1.46507292E+00 -1.67827383E+00
  5.95869210E-01  5.95869210E-01  5.95869210E-01  7.05203010E-01  7.05203010E-01
  7.05203010E-01  7.05203010E-01  7.05203010E-01  7.05203010E-01  7.05203010E-01
  7.05203010E-01  5.95869210E-01  5.95869210E-01  5.95869210E-01 -1.67827383E+00
 -1.46507292E+00 -1.46507292E+00 -1.46507292E+00 -1.46507292E+00 -1.67827383E+00
  5.95869210E-01  5.95869210E-01  5.95869210E-01  7.05203010E-01  7.05203010E-01
  7.05203010E-01  7.05203010E-01  7.05203010E-01  7.05203010E-01  7.05203010E-01
  7.05203010E-01  5.95869210E-01  5.95869210E-01  5.95869210E-01 -1.67827383E+00
 -1.46507292E+00 -1.46507292E+00 -1.46507292E+00 -1.46507292E+00 -1.67827383E+00
  5.95869210E-01  5.95869210E-01  5.95869210E-01  7.05203010E-01  7.05203010E-01
  7.05203010E-01  7.05203010E-01  7.05203010E-01  7.05203010E-01  7.05203010E-01
  7.05203010E-01  5.95869210E-01  5.95869210E-01  5.95869210E-01 -1.67827383E+00
 -1.46507292E+00 -1.46507292E+00 -1.46507292E+00 -1.46507292E+00 -1.67827383E+00
  5.95869210E-01  5.95869210E-01  5.95869210E-01  7.05203010E-01  7.05203010E-01
  7.05203010E-01  7.05203010E-01  7.05203010E-01  7.05203010E-01  7.05203010E-01
  7.05203010E-01  5.95869210E-01  5.95869210E-01  5.95869210E-01 -1.67827383E+00
 -1.46507292E+00 -1.46507292E+00 -1.46507292E+00 -1.46507292E+00 -1.67827383E+00
  5.95869210E-01  5.95869210E-01  5.95869210E-01  7.05203010E-01  7.05203010E-01
  7.05203010E-01  7.05203010E-01  7.05203010E-01  7.05203010E-01  7.05203010E-01
  7.05203010E-01  5.95869210E-01  5.95869210E-01  5.95869210E-01 -1.67827383E+00
 -1.46507292E+00 -1.46507292E+00 -1.46507292E+00 -1.46507292E+00 -1.67827383E+00
  5.95869210E-01  5.95869210E-01  5.95869210E-01  7.05203010E-01  7.05203010E-01
  7.05203010E-01  7.05203010E-01  7.05203010E-01  7.05203010E-01  7.05203010E-01
  7.05203010E-01  5.95869210E-01  5.95869210E-01  5.95869210E-01 -1.67827383E+00
 -1.46507292E+00 -1.46507292E+00 -1.46507292E+00 -1.46507292E+00 -1.67827383E+00
  5.95869210E-01  5.95869210E-01  5.95869210E-01  7.05203010E-01  7.05203010E-01
  7.05203010E-01  7.05203010E-01  7.05203010E-01  7.05203010E-01  7.05203010E-01
  7.05203010E-01  5.95869210E-01  5.95869210E-01  5.95869210E-01 -1.67827383E+00
 -1.46507292E+00 -1.46507292E+00 -1.46507292E+00 -1.46507292E+00 -1.67827383E+00
  5.95869210E-01  5.95869210E-01  5.95869210E-01  7.05203010E-01  7.05203010E-01
  7.05203010E-01  7.05203010E-01  7.05203010E-01  7.05203010E-01  7.05203010E-01
  7.05203010E-01  5.95869210E-01  5.95869210E-01  5.95869210E-01 -1.67827383E+00
 -1.46507292E+00 -1.46507292E+00 -1.46507292E+00 -1.46507292E+00 -1.67827383E+00
  5.95869210E-01  5.95869210E-01  5.95869210E-01  7.05203010E-01  7.05203010E-01
  7.05203010E-01  7.05203010E-01  7.05203010E-01  7.05203010E-01  7.05203010E-01
  7.05203010E-01  5.95869210E-01  5.95869210E-01  5.95869210E-01 -1.67827383E+00
 -1.46507292E+00 -1.46507292E+00 -1.46507292E+00 -1.46507292E+00 -1.67827383E+00
  5.95869210E-01  5.95869210E-01  5.95869210E-01  7.05203010E-01  7.05203010E-01
  7.05203010E-01  7.05203010E-01  7.05203010E-01  7.05203010E-01  7.05203010E-01
  7.05203010E-01  5.95869210E-01  5.95869210E-01  5.95869210E-01 -1.67827383E+00
 -1.46507292E+00 -1.46507292E+00 -1.46507292E+00 -1.46507292E+00 -1.67827383E+00
  5.95869210E-01  5.95869210E-01  5.95869210E-01  7.05203010E-01  7.05203010E-01
  7.05203010E-01  7.05203010E-01  7.05203010E-01  7.05203010E-01  7.05203010E-01
  7.05203010E-01  5.95869210E-01  5.95869210E-01  5.95869210E-01 -1.67827383E+00
 -1.46507292E+00 -1.46507292E+00 -1.46507292E+00 -1.46507292E+00 -1.67827383E+00
  5.95869210E-01  5.95869210E-01  5.95869210E-01  7.05203010E-01  7.05203010E-01
  7.05203010E-01  7.05203010E-01  7.05203010E-01  7.05203010E-01  7.05203010E-01
  7.05203010E-01  5.95869210E-01  5.95869210E-01  5.95869210E-01 -1.67827383E+00
 -1.46507292E+00 -1.46507292E+00 -1.46507292E+00 -1.46507292E+00 -1.67827383E+00
  5.95869210E-01  5.95869210E-01  5.95869210E-01  7.05203010E-01  7.05203010E-01
  7.05203010E-01  7.05203010E-01  7.05203010E-01  7.05203010E-01  7.05203010E-01
  7.05203010E-01  5.95869210E-01  5.95869210E-01  5.95869210E-01 -1.67827383E+00
 -1.46507292E+00 -1.46507292E+00 -1.46507292E+00 -1.46507292E+00 -1.67827383E+00
  5.95869210E-01  5.95869210E-01  5.95869210E-01  7.05203010E-01  7.05203010E-01
  7.05203010E-01  7.05203010E-01  7.05203010E-01  7.05203010E-01  7.05203010E-01
  7.05203010E-01  5.95869210E-01  5.95869210E-01  5.95869210E-01 -1.67827383E+00
 -1.46507292E+00 -1.46507292E+00 -1.46507292E+00 -1.46507292E+00 -1.67827383E+00
  5.95869210E-01  5.95869210E-01  5.95869210E-01  7.05203010E-01  7.05203010E-01
  7.05203010E-01  7.05203010E-01  7.05203010E-01  7.05203010E-01  7.05203010E-01
  7.05203010E-01  5.95869210E-01  5.95869210E-01  5.95869210E-01 -1.67827383E+00
 -1.46507292E+00 -1.46507292E+00 -1.46507292E+00 -1.46507292E+00 -1.67827383E+00
  5.95869210E-01  5.95869210E-01  5.95869210E-01  7.05203010E-01  7.05203010E-01
  7.05203010E-01  7.05203010E-01  7.05203010E-01  7.05203010E-01  7.05203010E-01
  7.05203010E-01  5.95869210E-01  5.95869210E-01  5.95869210E-01 -1.67827383E+00
 -1.46507292E+00 -1.46507292E+00 -1.46507292E+00 -1.46507292E+00 -1.67827383E+00
  5.95869210E-01  5.95869210E-01  5.95869210E-01  7.05203010E-01  7.05203010E-01
  7.05203010E-01  7.05203010E-01  7.05203010E-01  7.05203010E-01  7.05203010E-01
  7.05203010E-01  5.95869210E-01  5.95869210E-01  5.95869210E-01 -1.67827383E+00
 -1.46507292E+00 -1.46507292E+00 -1.46507292E+00 -1.46507292E+00 -1.67827383E+00
  5.95869210E-01  5.95869210E-01  5.95869210E-01  7.05203010E-01  7.05203010E-01
  7.05203010E-01  7.05203010E-01  7.05203010E-01  7.05203010E-01  7.05203010E-01
  7.05203010E-01  5.95869210E-01  5.95869210E-01  5.95869210E-01 -1.67827383E+00
 -1.46507292E+00 -1.46507292E+00 -1.46507292E+00 -1.46507292E+00 -1.67827383E+00
  5.95869210E-01  5.95869210E-01  5.95869210E-01  7.05203010E-01  7.05203010E-01
  7.05203010E-01  7.05203010E-01  7.05203010E-01  7.05203010E-01  7.05203010E-01
  7.05203010E-01  5.95869210E-01  5.95869210E-01  5.95869210E-01 -1.67827383E+00
 -1.46507292E+00 -1.46507292E+00 -1.46507292E+00 -1.46507292E+00 -1.67827383E+00
  5.95869210E-01  5.95869210E-01  5.95869210E-01  7.05203010E-01  7.05203010E-01
  7.05203010E-01  7.05203010E-01  7.05203010E-01  7.05203010E-01  7.05203010E-01
  7.05203010E-01  5.95869210E-01  5.95869210E-01  5.95869210E-01 -1.67827383E+00
 -1.46507292E+00 -1.46507292E+00 -1.46507292E+00 -1.46507292E+00 -1.67827383E+00
  5.95869210E-01  5.95869210E-01  5.95869210E-01  7.05203010E-01  7.05203010E-01
  7.05203010E-01  7.05203010E-01  7.05203010E-01  7.05203010E-01  7.05203010E-01
  7.05203010E-01  5.95869210E-01  5.95869210E-01  5.95869210E-01 -1.67827383E+00
 -1.46507292E+00 -1.46507292E+00 -1.46507292E+00 -1.46507292E+00 -1.67827383E+00
  5.95869210E-01  5.95869210E-01  5.95869210E-01  7.05203010E-01  7.05203010E-01
  7.05203010E-01  7.05203010E-01  7.05203010E-01  7.05203010E-01  7.05203010E-01
  7.05203010E-01  5.95869210E-01  5.95869210E-01  5.95869210E-01 -1.67827383E+00
 -1.46507292E+00 -1.46507292E+00 -1.46507292E+00 -1.46507292E+00 -1.67827383E+00
  5.95869210E-01  5.95869210E-01  5.95869210E-01  7.05203010E-01  7.05203010E-01
  7.05203010E-01  7.05203010E-01  7.05203010E-01  7.05203010E-01  7.05203010E-01
  7.05203010E-01  5.95869210E-01  5.95869210E-01  5.95869210E-01 -1.67827383E+00
 -1.46507292E+00 -1.46507292E+00 -1.46507292E+00 -1.46507292E+00 -1.67827383E+00
  5.95869210E-01  5.95869210E-01  5.95869210E-01  7.05203010E-01  7.05203010E-01
  7.05203010E-01  7.05203010E-01  7.05203010E-01  7.05203010E-01  7.05203010E-01
  7.05203010E-01  5.95869210E-01  5.95869210E-01  5.95869210E-01 -1.67827383E+00
 -1.46507292E+00 -1.46507292E+00 -1.46507292E+00 -1.46507292E+00 -1.67827383E+00
  5.95869210E-01  5.95869210E-01  5.95869210E-01  7.05203010E-01  7.05203010E-01
  7.05203010E-01  7.05203010E-01  7.05203010E-01  7.05203010E-01  7.05203010E-01
  7.05203010E-01  5.95869210E-01  5.95869210E-01  5.95869210E-01 -1.67827383E+00
 -1.46507292E+00 -1.46507292E+00 -1.46507292E+00 -1.46507292E+00 -1.67827383E+00
  5.95869210E-01  5.95869210E-01  5.95869210E-01  7.05203010E-01  7.05203010E-01
  7.05203010E-01  7.05203010E-01  7.05203010E-01  7.05203010E-01  7.05203010E-01
  7.05203010E-01  5.95869210E-01  5.95869210E-01  5.95869210E-01 -1.67827383E+00
 -1.46507292E+00 -1.46507292E+00 -1.46507292E+00 -1.46507292E+00 -1.67827383E+00
  5.95869210E-01  5.95869210E-01  5.95869210E-01  7.05203010E-01  7.05203010E-01
  7.05203010E-01  7.05203010E-01  7.05203010E-01  7.05203010E-01  7.05203010E-01
  7.05203010E-01  5.95869210E-01  5.95869210E-01  5.95869210E-01 -1.67827383E+00
 -1.46507292E+00 -1.46507292E+00 -1.46507292E+00 -1.46507292E+00 -1.67827383E+00
  5.95869210E-01  5.95869210E-01  5.95869210E-01  7.05203010E-01  7.05203010E-01
  7.05203010E-01  7.05203010E-01  7.05203010E-01  7.05203010E-01  7.05203010E-01
  7.05203010E-01  5.95869210E-01  5.95869210E-01  5.95869210E-01 -1.67827383E+00
 -1.46507292E+00 -1.46507292E+00 -1.46507292E+00 -1.46507292E+00 -1.67827383E+00
  5.95869210E-01  5.95869210E-01  5.95869210E-01  7.05203010E-01  7.05203010E-01
  7.05203010E-01  7.05203010E-01  7.05203010E-01  7.05203010E-01  7.05203010E-01
  7.05203010E-01  5.95869210E-01  5.95869210E-01  5.95869210E-01 -1.67827383E+00
 -1.46507292E+00 -1.46507292E+00 -1.46507292E+00 -1.46507292E+00 -1.67827383E+00
  5.95869210E-01  5.95869210E-01  5.95869210E-01  7.05203010E-01  7.05203010E-01
  7.05203010E-01  7.05203010E-01  7.05203010E-01  7.05203010E-01  7.05203010E-01
  7.05203010E-01  5.95869210E-01  5.95869210E-01  5.95869210E-01 -1.67827383E+00
 -1.46507292E+00 -1.46507292E+00 -1.46507292E+00 -1.46507292E+00 -1.67827383E+00
  5.95869210E-01  5.95869210E-01  5.95869210E-01  7.05203010E-01  7.05203010E-01
  7.05203010E-01  7.05203010E-01  7.05203010E-01  7.05203010E-01  7.05203010E-01
  7.05203010E-01  5.95869210E-01  5.95869210E-01  5.95869210E-01 -1.67827383E+00
 -1.46507292E+00 -1.46507292E+00 -1.46507292E+00 -1.46507292E+00 -1.67827383E+00
  5.95869210E-01  5.95869210E-01  5.95869210E-01  7.05203010E-01  7.05203010E-01
  7.05203010E-01  7.05203010E-01  7.05203010E-01  7.05203010E-01  7.05203010E-01
  7.05203010E-01  5.95869210E-01  5.95869210E-01  5.95869210E-01 -1.67827383E+00
 -1.46507292E+00 -1.46507292E+00 -1.46507292E+00 -1.46507292E+00 -1.67827383E+00
  5.95869210E-01  5.95869210E-01  5.95869210E-01  7.05203010E-01  7.05203010E-01
  7.05203010E-01  7.05203010E-01  7.05203010E-01  7.05203010E-01  7.05203010E-01
  7.05203010E-01  5.95869210E-01  5.95869210E-01  5.95869210E-01 -1.67827383E+00
 -1.46507292E+00 -1.46507292E+00 -1.46507292E+00 -1.46507292E+00 -1.67827383E+00
  5.95869210E-01  5.95869210E-01  5.95869210E-01  7.05203010E-01  7.05203010E-01
  7.05203010E-01  7.05203010E-01  7.05203010E-01  7.05203010E-01  7.05203010E-01
  7.05203010E-01  5.95869210E-01  5.95869210E-01  5.95869210E-01 -1.67827383E+00
 -1.46507292E+00 -1.46507292E+00 -1.46507292E+00 -1.46507292E+00 -1.67827383E+00
  5.95869210E-01  5.95869210E-01  5.95869210E-01  7.05203010E-01  7.05203010E-01
  7.05203010E-01  7.05203010E-01  7.05203010E-01  7.05203010E-01  7.05203010E-01
  7.05203010E-01  5.95869210E-01  5.95869210E-01  5.95869210E-01 -1.67827383E+00
 -1.46507292E+00 -1.46507292E+00 -1.46507292E+00 -1.46507292E+00 -1.67827383E+00
  5.95869210E-01  5.95869210E-01  5.95869210E-01  7.05203010E-01  7.05203010E-01
  7.05203010E-01  7.05203010E-01  7.05203010E-01  7.05203010E-01  7.05203010E-01
  7.05203010E-01  5.95869210E-01  5.95869210E-01  5.95869210E-01 -1.67827383E+00
 -1.46507292E+00 -1.46507292E+00 -1.46507292E+00 -1.46507292E+00 -1.67827383E+00
  5.95869210E-01  5.95869210E-01  5.95869210E-01  7.05203010E-01  7.05203010E-01
  7.05203010E-01  7.05203010E-01  7.05203010E-01  7.05203010E-01  7.05203010E-01
  7.05203010E-01  5.95869210E-01  5.95869210E-01  5.95869210E-01 -1.67827383E+00
 -1.46507292E+00 -1.46507292E+00 -1.46507292E+00 -1.46507292E+00 -1.67827383E+00
  5.95869210E-01  5.95869210E-01  5.95869210E-01  7.05203010E-01  7.05203010E-01
  7.05203010E-01  7.05203010E-01  7.05203010E-01  7.05203010E-01  7.05203010E-01
  7.05203010E-01  5.95869210E-01  5.95869210E-01  5.95869210E-01 -1.67827383E+00
 -1.46507292E+00 -1.46507292E+00 -1.46507292E+00 -1.46507292E+00 -1.67827383E+00
  5.95869210E-01  5.95869210E-01  5.95869210E-01  7.05203010E-01  7.05203010E-01
  7.05203010E-01  7.05203010E-01  7.05203010E-01  7.05203010E-01  7.05203010E-01
  7.05203010E-01  5.95869210E-01  5.95869210E-01  5.95869210E-01 -1.67827383E+00
 -1.46507292E+00 -1.46507292E+00 -1.46507292E+00 -1.46507292E+00 -1.67827383E+00
  5.95869210E-01  5.95869210E-01  5.95869210E-01  7.05203010E-01  7.05203010E-01
  7.05203010E-01  7.05203010E-01  7.05203010E-01  7.05203010E-01  7.05203010E-01
  7.05203010E-01  5.95869210E-01  5.95869210E-01  5.95869210E-01 -1.67827383E+00
 -1.46507292E+00 -1.46507292E+00 -1.46507292E+00 -1.46507292E+00 -1.67827383E+00
  5.95869210E-01  5.95869210E-01  5.95869210E-01  7.05203010E-01  7.05203010E-01
  7.05203010E-01  7.05203010E-01  7.05203010E-01  7.05203010E-01  7.05203010E-01
  7.05203010E-01  5.95869210E-01  5.95869210E-01  5.95869210E-01 -1.67827383E+00
 -1.46507292E+00 -1.46507292E+00 -1.46507292E+00 -1.46507292E+00 -1.67827383E+00
  5.95869210E-01  5.95869210E-01  5.95869210E-01  7.05203010E-01  7.05203010E-01
  7.05203010E-01  7.05203010E-01  7.05203010E-01  7.05203010E-01  7.05203010E-01
  7.05203010E-01  5.95869210E-01  5.95869210E-01  5.95869210E-01 -1.67827383E+00
 -1.46507292E+00 -1.46507292E+00 -1.46507292E+00 -1.46507292E+00 -1.67827383E+00
  5.95869210E-01  5.95869210E-01  5.95869210E-01  7.05203010E-01  7.05203010E-01
  7.05203010E-01  7.05203010E-01  7.05203010E-01  7.05203010E-01  7.05203010E-01
  7.05203010E-01  5.95869210E-01  5.95869210E-01  5.95869210E-01 -1.67827383E+00
 -1.46507292E+00 -1.46507292E+00 -1.46507292E+00 -1.46507292E+00 -1.67827383E+00
  5.95869210E-01  5.95869210E-01  5.95869210E-01  7.05203010E-01  7.05203010E-01
  7.05203010E-01  7.05203010E-01  7.05203010E-01  7.05203010E-01  7.05203010E-01
  7.05203010E-01  5.95869210E-01  5.95869210E-01  5.95869210E-01 -1.67827383E+00
 -1.46507292E+00 -1.46507292E+00 -1.46507292E+00 -1.46507292E+00 -1.67827383E+00
  5.95869210E-01  5.95869210E-01  5.95869210E-01  7.05203010E-01  7.05203010E-01
  7.05203010E-01  7.05203010E-01  7.05203010E-01  7.05203010E-01  7.05203010E-01
  7.05203010E-01  5.95869210E-01  5.95869210E-01  5.95869210E-01 -1.67827383E+00
 -1.46507292E+00 -1.46507292E+00 -1.46507292E+00 -1.46507292E+00 -1.67827383E+00
  5.95869210E-01  5.95869210E-01  5.95869210E-01  7.05203010E-01  7.05203010E-01
  7.05203010E-01  7.05203010E-01  7.05203010E-01  7.05203010E-01  7.05203010E-01
  7.05203010E-01  5.95869210E-01  5.95869210E-01  5.95869210E-01 -1.67827383E+00
 -1.46507292E+00 -1.46507292E+00 -1.46507292E+00 -1.46507292E+00 -1.67827383E+00
  5.95869210E-01  5.95869210E-01  5.95869210E-01  7.05203010E-01  7.05203010E-01
  7.05203010E-01  7.05203010E-01  7.05203010E-01  7.05203010E-01  7.05203010E-01
  7.05203010E-01  5.95869210E-01  5.95869210E-01  5.95869210E-01 -1.67827383E+00
 -1.46507292E+00 -1.46507292E+00 -1.46507292E+00 -1.46507292E+00 -1.67827383E+00
  5.95869210E-01  5.95869210E-01  5.95869210E-01  7.05203010E-01  7.05203010E-01
  7.05203010E-01  7.05203010E-01  7.05203010E-01  7.05203010E-01  7.05203010E-01
  7.05203010E-01  5.95869210E-01  5.95869210E-01  5.95869210E-01 -1.67827383E+00
 -1.46507292E+00 -1.46507292E+00 -1.46507292E+00 -1.46507292E+00 -1.67827383E+00
  5.95869210E-01  5.95869210E-01  5.95869210E-01  7.05203010E-01  7.05203010E-01
  7.05203010E-01  7.05203010E-01  7.05203010E-01  7.05203010E-01  7.05203010E-01
  7.05203010E-01  5.95869210E-01  5.95869210E-01  5.95869210E-01 -1.67827383E+00
 -1.46507292E+00 -1.46507292E+00 -1.46507292E+00 -1.46507292E+00 -1.67827383E+00
  5.95869210E-01  5.95869210E-01  5.95869210E-01  7.05203010E-01  7.05203010E-01
  7.05203010E-01  7.05203010E-01  7.05203010E-01  7.05203010E-01  7.05203010E-01
  7.05203010E-01  5.95869210E-01  5.95869210E-01  5.95869210E-01 -1.67827383E+00
 -1.46507292E+00 -1.46507292E+00 -1.46507292E+00 -1.46507292E+00 -1.67827383E+00
  5.95869210E-01  5.95869210E-01  5.95869210E-01  7.05203010E-01  7.05203010E-01
  7.05203010E-01  7.05203010E-01  7.05203010E-01  7.05203010E-01  7.05203010E-01
  7.05203010E-01  5.95869210E-01  5.95869210E-01  5.95869210E-01 -1.67827383E+00
 -1.46507292E+00 -1.46507292E+00 -1.46507292E+00 -1.46507292E+00 -1.67827383E+00
  5.95869210E-01  5.95869210E-01  5.95869210E-01  7.05203010E-01  7.05203010E-01
  7.05203010E-01  7.05203010E-01  7.05203010E-01  7.05203010E-01  7.05203010E-01
  7.05203010E-01  5.95869210E-01  5.95869210E-01  5.95869210E-01 -1.67827383E+00
 -1.46507292E+00 -1.46507292E+00 -1.46507292E+00 -1.46507292E+00 -1.67827383E+00
  5.95869210E-01  5.95869210E-01  5.95869210E-01  7.05203010E-01  7.05203010E-01
  7.05203010E-01  7.05203010E-01  7.05203010E-01  7.05203010E-01  7.05203010E-01
  7.05203010E-01  5.95869210E-01  5.95869210E-01  5.95869210E-01 -1.67827383E+00
 -1.46507292E+00 -1.46507292E+00 -1.46507292E+00 -1.46507292E+00 -1.67827383E+00
  5.95869210E-01  5.95869210E-01  5.95869210E-01  7.05203010E-01  7.05203010E-01
  7.05203010E-01  7.05203010E-01  7.05203010E-01  7.05203010E-01  7.05203010E-01
  7.05203010E-01  5.95869210E-01  5.95869210E-01  5.95869210E-01 -1.67827383E+00
 -1.46507292E+00 -1.46507292E+00 -1.46507292E+00 -1.46507292E+00 -1.67827383E+00
  5.95869210E-01  5.95869210E-01  5.95869210E-01  7.05203010E-01  7.05203010E-01
  7.05203010E-01  7.05203010E-01  7.05203010E-01  7.05203010E-01  7.05203010E-01
  7.05203010E-01  5.95869210E-01  5.95869210E-01  5.95869210E-01 -1.67827383E+00
 -1.46507292E+00 -1.46507292E+00 -1.46507292E+00 -1.46507292E+00 -1.67827383E+00
  5.95869210E-01  5.95869210E-01  5.95869210E-01  7.05203010E-01  7.05203010E-01
  7.05203010E-01  7.05203010E-01  7.05203010E-01  7.05203010E-01  7.05203010E-01
  7.05203010E-01  5.95869210E-01  5.95869210E-01  5.95869210E-01 -1.67827383E+00
 -1.46507292E+00 -1.46507292E+00 -1.46507292E+00 -1.46507292E+00 -1.67827383E+00
  5.95869210E-01  5.95869210E-01  5.95869210E-01  7.05203010E-01  7.05203010E-01
  7.05203010E-01  7.05203010E-01  7.05203010E-01  7.05203010E-01  7.05203010E-01
  7.05203010E-01  5.95869210E-01  5.95869210E-01  5.95869210E-01 -1.67827383E+00
 -1.46507292E+00 -1.46507292E+00 -1.46507292E+00 -1.46507292E+00 -1.67827383E+00
  5.95869210E-01  5.95869210E-01  5.95869210E-01  7.05203010E-01  7.05203010E-01
  7.05203010E-01  7.05203010E-01  7.05203010E-01  7.05203010E-01  7.05203010E-01
  7.05203010E-01  5.95869210E-01  5.95869210E-01  5.95869210E-01 -1.67827383E+00
 -1.46507292E+00 -1.46507292E+00 -1.46507292E+00 -1.46507292E+00 -1.67827383E+00
  5.95869210E-01  5.95869210E-01  5.95869210E-01  7.05203010E-01  7.05203010E-01
  7.05203010E-01  7.05203010E-01  7.05203010E-01  7.05203010E-01  7.05203010E-01
  7.05203010E-01  5.95869210E-01  5.95869210E-01  5.95869210E-01 -1.67827383E+00
 -1.46507292E+00 -1.46507292E+00 -1.46507292E+00 -1.46507292E+00 -1.67827383E+00
  5.95869210E-01  5.95869210E-01  5.95869210E-01  7.05203010E-01  7.05203010E-01
  7.05203010E-01  7.05203010E-01  7.05203010E-01  7.05203010E-01  7.05203010E-01
  7.05203010E-01  5.95869210E-01  5.95869210E-01  5.95869210E-01 -1.67827383E+00
 -1.46507292E+00 -1.46507292E+00 -1.46507292E+00 -1.46507292E+00 -1.67827383E+00
  5.95869210E-01  5.95869210E-01  5.95869210E-01  7.05203010E-01  7.05203010E-01
  7.05203010E-01  7.05203010E-01  7.05203010E-01  7.05203010E-01  7.05203010E-01
  7.05203010E-01  5.95869210E-01  5.95869210E-01  5.95869210E-01 -1.67827383E+00
 -1.46507292E+00 -1.46507292E+00 -1.46507292E+00 -1.46507292E+00 -1.67827383E+00
  5.95869210E-01  5.95869210E-01  5.95869210E-01  7.05203010E-01  7.05203010E-01
  7.05203010E-01  7.05203010E-01  7.05203010E-01  7.05203010E-01  7.05203010E-01
  7.05203010E-01  5.95869210E-01  5.95869210E-01  5.95869210E-01 -1.67827383E+00
 -1.46507292E+00 -1.46507292E+00 -1.46507292E+00 -1.46507292E+00 -1.67827383E+00
  5.95869210E-01  5.95869210E-01  5.95869210E-01  7.05203010E-01  7.05203010E-01
  7.05203010E-01  7.05203010E-01  7.05203010E-01  7.05203010E-01  7.05203010E-01
  7.05203010E-01  5.95869210E-01  5.95869210E-01  5.95869210E-01 -1.67827383E+00
 -1.46507292E+00 -1.46507292E+00 -1.46507292E+00 -1.46507292E+00 -1.67827383E+00
  5.95869210E-01  5.95869210E-01  5.95869210E-01  7.05203010E-01  7.05203010E-01
  7.05203010E-01  7.05203010E-01  7.05203010E-01  7.05203010E-01  7.05203010E-01
  7.05203010E-01  5.95869210E-01  5.95869210E-01  5.95869210E-01 -1.67827383E+00
 -1.46507292E+00 -1.46507292E+00 -1.46507292E+00 -1.46507292E+00 -1.67827383E+00
  5.95869210E-01  5.95869210E-01  5.95869210E-01  7.05203010E-01  7.05203010E-01
  7.05203010E-01  7.05203010E-01  7.05203010E-01  7.05203010E-01  7.05203010E-01
  7.05203010E-01  5.95869210E-01  5.95869210E-01  5.95869210E-01 -1.67827383E+00
 -1.46507292E+00 -1.46507292E+00 -1.46507292E+00 -1.46507292E+00 -1.67827383E+00
  5.95869210E-01  5.95869210E-01  5.95869210E-01  7.05203010E-01  7.05203010E-01
  7.05203010E-01  7.05203010E-01  7.05203010E-01  7.05203010E-01  7.05203010E-01
  7.05203010E-01  5.95869210E-01  5.95869210E-01  5.95869210E-01 -1.67827383E+00
 -1.46507292E+00 -1.46507292E+00 -1.46507292E+00 -1.46507292E+00 -1.67827383E+00
  5.95869210E-01  5.95869210E-01  5.95869210E-01  7.05203010E-01  7.05203010E-01
  7.05203010E-01  7.05203010E-01  7.05203010E-01  7.05203010E-01  7.05203010E-01
  7.05203010E-01  5.95869210E-01  5.95869210E-01  5.95869210E-01 -1.67827383E+00
 -1.46507292E+00 -1.46507292E+00 -1.46507292E+00 -1.46507292E+00 -1.67827383E+00
  5.95869210E-01  5.95869210E-01  5.95869210E-01  7.05203010E-01  7.05203010E-01
  7.05203010E-01  7.05203010E-01  7.05203010E-01  7.05203010E-01  7.05203010E-01
  7.05203010E-01  5.95869210E-01  5.95869210E-01  5.95869210E-01 -1.67827383E+00
 -1.46507292E+00 -1.46507292E+00 -1.46507292E+00 -1.46507292E+00 -1.67827383E+00
  5.95869210E-01  5.95869210E-01  5.95869210E-01  7.05203010E-01  7.05203010E-01
  7.05203010E-01  7.05203010E-01  7.05203010E-01  7.05203010E-01  7.05203010E-01
  7.05203010E-01  5.95869210E-01  5.95869210E-01  5.95869210E-01 -1.67827383E+00
 -1.46507292E+00 -1.46507292E+00 -1.46507292E+00 -1.46507292E+00 -1.67827383E+00
  5.95869210E-01  5.95869210E-01  5.95869210E-01  7.05203010E-01  7.05203010E-01
  7.05203010E-01  7.05203010E-01  7.05203010E-01  7.05203010E-01  7.05203010E-01
  7.05203010E-01  5.95869210E-01  5.95869210E-01  5.95869210E-01 -1.67827383E+00
 -1.46507292E+00 -1.46507292E+00 -1.46507292E+00 -1.46507292E+00 -1.67827383E+00
  5.95869210E-01  5.95869210E-01  5.95869210E-01  7.05203010E-01  7.05203010E-01
  7.05203010E-01  7.05203010E-01  7.05203010E-01  7.05203010E-01  7.05203010E-01
  7.05203010E-01  5.95869210E-01  5.95869210E-01  5.95869210E-01 -1.67827383E+00
 -1.46507292E+00 -1.46507292E+00 -1.46507292E+00 -1.46507292E+00 -1.67827383E+00
  5.95869210E-01  5.95869210E-01  5.95869210E-01  7.05203010E-01  7.05203010E-01
  7.05203010E-01  7.05203010E-01  7.05203010E-01  7.05203010E-01  7.05203010E-01
  7.05203010E-01  5.95869210E-01  5.95869210E-01  5.95869210E-01 -1.67827383E+00
 -1.46507292E+00 -1.46507292E+00 -1.46507292E+00 -1.46507292E+00 -1.67827383E+00
  5.95869210E-01  5.95869210E-01  5.95869210E-01  7.05203010E-01  7.05203010E-01
  7.05203010E-01  7.05203010E-01  7.05203010E-01  7.05203010E-01  7.05203010E-01
  7.05203010E-01  5.95869210E-01  5.95869210E-01  5.95869210E-01 -1.67827383E+00
 -1.46507292E+00 -1.46507292E+00 -1.46507292E+00 -1.46507292E+00 -1.67827383E+00
  5.95869210E-01  5.95869210E-01  5.95869210E-01  7.05203010E-01  7.05203010E-01
  7.05203010E-01  7.05203010E-01  7.05203010E-01  7.05203010E-01  7.05203010E-01
  7.05203010E-01  5.95869210E-01  5.95869210E-01  5.95869210E-01 -1.67827383E+00
 -1.46507292E+00 -1.46507292E+00 -1.46507292E+00 -1.46507292E+00 -1.67827383E+00
  5.95869210E-01  5.95869210E-01  5.95869210E-01  7.05203010E-01  7.05203010E-01
  7.05203010E-01  7.05203010E-01  7.05203010E-01  7.05203010E-01  7.05203010E-01
  7.05203010E-01  5.95869210E-01  5.95869210E-01  5.95869210E-01 -1.67827383E+00
 -1.46507292E+00 -1.46507292E+00 -1.46507292E+00 -1.46507292E+00 -1.67827383E+00
  5.95869210E-01  5.95869210E-01  5.95869210E-01  7.05203010E-01  7.05203010E-01
  7.05203010E-01  7.05203010E-01  7.05203010E-01  7.05203010E-01  7.05203010E-01
  7.05203010E-01  5.95869210E-01  5.95869210E-01  5.95869210E-01 -1.67827383E+00
 -1.46507292E+00 -1.46507292E+00 -1.46507292E+00 -1.46507292E+00 -1.67827383E+00
  5.95869210E-01  5.95869210E-01  5.95869210E-01  7.05203010E-01  7.05203010E-01
  7.05203010E-01  7.05203010E-01  7.05203010E-01  7.05203010E-01  7.05203010E-01
  7.05203010E-01  5.95869210E-01  5.95869210E-01  5.95869210E-01 -1.67827383E+00
 -1.46507292E+00 -1.46507292E+00 -1.46507292E+00 -1.46507292E+00 -1.67827383E+00
  5.95869210E-01  5.95869210E-01  5.95869210E-01  7.05203010E-01  7.05203010E-01
  7.05203010E-01  7.05203010E-01  7.05203010E-01  7.05203010E-01  7.05203010E-01
  7.05203010E-01  5.95869210E-01  5.95869210E-01  5.95869210E-01 -1.67827383E+00
 -1.46507292E+00 -1.46507292E+00 -1.46507292E+00 -1.46507292E+00 -1.67827383E+00
  5.95869210E-01  5.95869210E-01  5.95869210E-01  7.05203010E-01  7.05203010E-01
  7.05203010E-01  7.05203010E-01  7.05203010E-01  7.05203010E-01  7.05203010E-01
  7.05203010E-01  5.95869210E-01  5.95869210E-01  5.95869210E-01 -1.67827383E+00
 -1.46507292E+00 -1.46507292E+00 -1.46507292E+00 -1.46507292E+00 -1.67827383E+00
  5.95869210E-01  5.95869210E-01  5.95869210E-01  7.05203010E-01  7.05203010E-01
  7.05203010E-01  7.05203010E-01  7.05203010E-01  7.05203010E-01  7.05203010E-01
  7.05203010E-01  5.95869210E-01  5.95869210E-01  5.95869210E-01 -1.67827383E+00
 -1.46507292E+00 -1.46507292E+00 -1.46507292E+00 -1.46507292E+00 -1.67827383E+00
  5.95869210E-01  5.95869210E-01  5.95869210E-01  7.05203010E-01  7.05203010E-01
  7.05203010E-01  7.05203010E-01  7.05203010E-01  7.05203010E-01  7.05203010E-01
  7.05203010E-01  5.95869210E-01  5.95869210E-01  5.95869210E-01 -1.67827383E+00
 -1.46507292E+00 -1.46507292E+00 -1.46507292E+00 -1.46507292E+00 -1.67827383E+00
  5.95869210E-01  5.95869210E-01  5.95869210E-01  7.05203010E-01  7.05203010E-01
  7.05203010E-01  7.05203010E-01  7.05203010E-01  7.05203010E-01  7.05203010E-01
  7.05203010E-01  5.95869210E-01  5.95869210E-01  5.95869210E-01 -1.67827383E+00
 -1.46507292E+00 -1.46507292E+00 -1.46507292E+00 -1.46507292E+00 -1.67827383E+00
  5.95869210E-01  5.95869210E-01  5.95869210E-01  7.05203010E-01  7.05203010E-01
  7.05203010E-01  7.05203010E-01  7.05203010E-01  7.05203010E-01  7.05203010E-01
  7.05203010E-01  5.95869210E-01  5.95869210E-01  5.95869210E-01 -1.67827383E+00
 -1.46507292E+00 -1.46507292E+00 -1.46507292E+00 -1.46507292E+00 -1.67827383E+00
  5.95869210E-01  5.95869210E-01  5.95869210E-01  7.05203010E-01  7.05203010E-01
  7.05203010E-01  7.05203010E-01  7.05203010E-01  7.05203010E-01  7.05203010E-01
  7.05203010E-01  5.95869210E-01  5.95869210E-01  5.95869210E-01 -1.67827383E+00
 -1.46507292E+00 -1.46507292E+00 -1.46507292E+00 -1.46507292E+00 -1.67827383E+00
  5.95869210E-01  5.95869210E-01  5.95869210E-01  7.05203010E-01  7.05203010E-01
  7.05203010E-01  7.05203010E-01  7.05203010E-01  7.05203010E-01  7.05203010E-01
  7.05203010E-01  5.95869210E-01  5.95869210E-01  5.95869210E-01 -1.67827383E+00
 -1.46507292E+00 -1.46507292E+00 -1.46507292E+00 -1.46507292E+00 -1.67827383E+00
  5.95869210E-01  5.95869210E-01  5.95869210E-01  7.05203010E-01  7.05203010E-01
  7.05203010E-01  7.05203010E-01  7.05203010E-01  7.05203010E-01  7.05203010E-01
  7.05203010E-01  5.95869210E-01  5.95869210E-01  5.95869210E-01 -1.67827383E+00
 -1.46507292E+00 -1.46507292E+00 -1.46507292E+00 -1.46507292E+00 -1.67827383E+00
  5.95869210E-01  5.95869210E-01  5.95869210E-01  7.05203010E-01  7.05203010E-01
  7.05203010E-01  7.05203010E-01  7.05203010E-01  7.05203010E-01  7.05203010E-01
  7.05203010E-01  5.95869210E-01  5.95869210E-01  5.95869210E-01 -1.67827383E+00
 -1.46507292E+00 -1.46507292E+00 -1.46507292E+00 -1.46507292E+00 -1.67827383E+00
  5.95869210E-01  5.95869210E-01  5.95869210E-01  7.05203010E-01  7.05203010E-01
  7.05203010E-01  7.05203010E-01  7.05203010E-01  7.05203010E-01  7.05203010E-01
  7.05203010E-01  5.95869210E-01  5.95869210E-01  5.95869210E-01 -1.67827383E+00
 -1.46507292E+00 -1.46507292E+00 -1.46507292E+00 -1.46507292E+00 -1.67827383E+00
  5.95869210E-01  5.95869210E-01  5.95869210E-01  7.05203010E-01  7.05203010E-01
  7.05203010E-01  7.05203010E-01  7.05203010E-01  7.05203010E-01  7.05203010E-01
  7.05203010E-01  5.95869210E-01  5.95869210E-01  5.95869210E-01 -1.67827383E+00
 -1.46507292E+00 -1.46507292E+00 -1.46507292E+00 -1.46507292E+00 -1.67827383E+00
  5.95869210E-01  5.95869210E-01  5.95869210E-01  7.05203010E-01  7.05203010E-01
  7.05203010E-01  7.05203010E-01  7.05203010E-01  7.05203010E-01  7.05203010E-01
  7.05203010E-01  5.95869210E-01  5.95869210E-01  5.95869210E-01 -1.67827383E+00
 -1.46507292E+00 -1.46507292E+00 -1.46507292E+00 -1.46507292E+00 -1.67827383E+00
  5.95869210E-01  5.95869210E-01  5.95869210E-01  7.05203010E-01  7.05203010E-01
  7.05203010E-01  7.05203010E-01  7.05203010E-01  7.05203010E-01  7.05203010E-01
  7.05203010E-01  5.95869210E-01  5.95869210E-01  5.95869210E-01 -1.67827383E+00
 -1.46507292E+00 -1.46507292E+00 -1.46507292E+00 -1.46507292E+00 -1.67827383E+00
  5.95869210E-01  5.95869210E-01  5.95869210E-01  7.05203010E-01  7.05203010E-01
  7.05203010E-01  7.05203010E-01  7.05203010E-01  7.05203010E-01  7.05203010E-01
  7.05203010E-01  5.95869210E-01  5.95869210E-01  5.95869210E-01 -1.67827383E+00
 -1.46507292E+00 -1.46507292E+00 -1.46507292E+00 -1.46507292E+00 -1.67827383E+00
  5.95869210E-01  5.95869210E-01  5.95869210E-01  7.05203010E-01  7.05203010E-01
  7.05203010E-01  7.05203010E-01  7.05203010E-01  7.05203010E-01  7.05203010E-01
  7.05203010E-01  5.95869210E-01  5.95869210E-01  5.95869210E-01 -1.67827383E+00
 -1.46507292E+00 -1.46507292E+00 -1.46507292E+00 -1.46507292E+00 -1.67827383E+00
  5.95869210E-01  5.95869210E-01  5.95869210E-01  7.05203010E-01  7.05203010E-01
  7.05203010E-01  7.05203010E-01  7.05203010E-01  7.05203010E-01  7.05203010E-01
  7.05203010E-01  5.95869210E-01  5.95869210E-01  5.95869210E-01 -1.67827383E+00
 -1.46507292E+00 -1.46507292E+00 -1.46507292E+00 -1.46507292E+00 -1.67827383E+00
  5.95869210E-01  5.95869210E-01  5.95869210E-01  7.05203010E-01  7.05203010E-01
  7.05203010E-01  7.05203010E-01  7.05203010E-01  7.05203010E-01  7.05203010E-01
  7.05203010E-01  5.95869210E-01  5.95869210E-01  5.95869210E-01 -1.67827383E+00
 -1.46507292E+00 -1.46507292E+00 -1.46507292E+00 -1.46507292E+00 -1.67827383E+00
  5.95869210E-01  5.95869210E-01  5.95869210E-01  7.05203010E-01  7.05203010E-01
  7.05203010E-01  7.05203010E-01  7.05203010E-01  7.05203010E-01  7.05203010E-01
  7.05203010E-01  5.95869210E-01  5.95869210E-01  5.95869210E-01 -1.67827383E+00
 -1.46507292E+00 -1.46507292E+00 -1.46507292E+00 -1.46507292E+00 -1.67827383E+00
  5.95869210E-01  5.95869210E-01  5.95869210E-01  7.05203010E-01  7.05203010E-01
  7.05203010E-01  7.05203010E-01  7.05203010E-01  7.05203010E-01  7.05203010E-01
  7.05203010E-01  5.95869210E-01  5.95869210E-01  5.95869210E-01 -1.67827383E+00
 -1.46507292E+00 -1.46507292E+00 -1.46507292E+00 -1.46507292E+00 -1.67827383E+00
  5.95869210E-01  5.95869210E-01  5.95869210E-01  7.05203010E-01  7.05203010E-01
  7.05203010E-01  7.05203010E-01  7.05203010E-01  7.05203010E-01  7.05203010E-01
  7.05203010E-01  5.95869210E-01  5.95869210E-01  5.95869210E-01 -1.67827383E+00
 -1.46507292E+00 -1.46507292E+00 -1.46507292E+00 -1.46507292E+00 -1.67827383E+00
  5.95869210E-01  5.95869210E-01  5.95869210E-01  7.05203010E-01  7.05203010E-01
  7.05203010E-01  7.05203010E-01  7.05203010E-01  7.05203010E-01  7.05203010E-01
  7.05203010E-01  5.95869210E-01  5.95869210E-01  5.95869210E-01 -1.67827383E+00
 -1.46507292E+00 -1.46507292E+00 -1.46507292E+00 -1.46507292E+00 -1.67827383E+00
  5.95869210E-01  5.95869210E-01  5.95869210E-01  7.05203010E-01  7.05203010E-01
  7.05203010E-01  7.05203010E-01  7.05203010E-01  7.05203010E-01  7.05203010E-01
  7.05203010E-01  5.95869210E-01  5.95869210E-01  5.95869210E-01 -1.67827383E+00
 -1.46507292E+00 -1.46507292E+00 -1.46507292E+00 -1.46507292E+00 -1.67827383E+00
  5.95869210E-01  5.95869210E-01  5.95869210E-01  7.05203010E-01  7.05203010E-01
  7.05203010E-01  7.05203010E-01  7.05203010E-01  7.05203010E-01  7.05203010E-01
  7.05203010E-01  5.95869210E-01  5.95869210E-01  5.95869210E-01 -1.67827383E+00
 -1.46507292E+00 -1.46507292E+00 -1.46507292E+00 -1.46507292E+00 -1.67827383E+00
  5.95869210E-01  5.95869210E-01  5.95869210E-01  7.05203010E-01  7.05203010E-01
  7.05203010E-01  7.05203010E-01  7.05203010E-01  7.05203010E-01  7.05203010E-01
  7.05203010E-01  5.95869210E-01  5.95869210E-01  5.95869210E-01 -1.67827383E+00
 -1.46507292E+00 -1.46507292E+00 -1.46507292E+00 -1.46507292E+00 -1.67827383E+00
  5.95869210E-01  5.95869210E-01  5.95869210E-01  7.05203010E-01  7.05203010E-01
  7.05203010E-01  7.05203010E-01  7.05203010E-01  7.05203010E-01  7.05203010E-01
  7.05203010E-01  5.95869210E-01  5.95869210E-01  5.95869210E-01 -1.67827383E+00
 -1.46507292E+00 -1.46507292E+00 -1.46507292E+00 -1.46507292E+00 -1.67827383E+00
  5.95869210E-01  5.95869210E-01  5.95869210E-01  7.05203010E-01  7.05203010E-01
  7.05203010E-01  7.05203010E-01  7.05203010E-01  7.05203010E-01  7.05203010E-01
  7.05203010E-01  5.95869210E-01  5.95869210E-01  5.95869210E-01 -1.67827383E+00
 -1.46507292E+00 -1.46507292E+00 -1.46507292E+00 -1.46507292E+00 -1.67827383E+00
  5.95869210E-01  5.95869210E-01  5.95869210E-01  7.05203010E-01  7.05203010E-01
  7.05203010E-01  7.05203010E-01  7.05203010E-01  7.05203010E-01  7.05203010E-01
  7.05203010E-01  5.95869210E-01  5.95869210E-01  5.95869210E-01 -1.67827383E+00
 -1.46507292E+00 -1.46507292E+00 -1.46507292E+00 -1.46507292E+00 -1.67827383E+00
  5.95869210E-01  5.95869210E-01  5.95869210E-01  7.05203010E-01  7.05203010E-01
  7.05203010E-01  7.05203010E-01  7.05203010E-01  7.05203010E-01  7.05203010E-01
  7.05203010E-01  5.95869210E-01  5.95869210E-01  5.95869210E-01 -1.67827383E+00
 -1.46507292E+00 -1.46507292E+00 -1.46507292E+00 -1.46507292E+00 -1.67827383E+00
  5.95869210E-01  5.95869210E-01  5.95869210E-01  7.05203010E-01  7.05203010E-01
  7.05203010E-01  7.05203010E-01  7.05203010E-01  7.05203010E-01  7.05203010E-01
  7.05203010E-01  5.95869210E-01  5.95869210E-01  5.95869210E-01 -1.67827383E+00
 -1.46507292E+00 -1.46507292E+00 -1.46507292E+00 -1.46507292E+00 -1.67827383E+00
  5.95869210E-01  5.95869210E-01  5.95869210E-01  7.05203010E-01  7.05203010E-01
  7.05203010E-01  7.05203010E-01  7.05203010E-01  7.05203010E-01  7.05203010E-01
  7.05203010E-01  5.95869210E-01  5.95869210E-01  5.95869210E-01 -1.67827383E+00
 -1.46507292E+00 -1.46507292E+00 -1.46507292E+00 -1.46507292E+00 -1.67827383E+00
  5.95869210E-01  5.95869210E-01  5.95869210E-01  7.05203010E-01  7.05203010E-01
  7.05203010E-01  7.05203010E-01  7.05203010E-01  7.05203010E-01  7.05203010E-01
  7.05203010E-01  5.95869210E-01  5.95869210E-01  5.95869210E-01 -1.67827383E+00
 -1.46507292E+00 -1.46507292E+00 -1.46507292E+00 -1.46507292E+00 -1.67827383E+00
  5.95869210E-01  5.95869210E-01  5.95869210E-01  7.05203010E-01  7.05203010E-01
  7.05203010E-01  7.05203010E-01  7.05203010E-01  7.05203010E-01  7.05203010E-01
  7.05203010E-01  5.95869210E-01  5.95869210E-01  5.95869210E-01 -1.67827383E+00
 -1.46507292E+00 -1.46507292E+00 -1.46507292E+00 -1.46507292E+00 -1.67827383E+00
  5.95869210E-01  5.95869210E-01  5.95869210E-01  7.05203010E-01  7.05203010E-01
  7.05203010E-01  7.05203010E-01  7.05203010E-01  7.05203010E-01  7.05203010E-01
  7.05203010E-01  5.95869210E-01  5.95869210E-01  5.95869210E-01 -1.67827383E+00
 -1.46507292E+00 -1.46507292E+00 -1.46507292E+00 -1.46507292E+00 -1.67827383E+00
  5.95869210E-01  5.95869210E-01  5.95869210E-01  7.05203010E-01  7.05203010E-01
  7.05203010E-01  7.05203010E-01  7.05203010E-01  7.05203010E-01  7.05203010E-01
  7.05203010E-01  5.95869210E-01  5.95869210E-01  5.95869210E-01 -1.67827383E+00
 -1.46507292E+00 -1.46507292E+00 -1.46507292E+00 -1.46507292E+00 -1.67827383E+00
  5.95869210E-01  5.95869210E-01  5.95869210E-01  7.05203010E-01  7.05203010E-01
  7.05203010E-01  7.05203010E-01  7.05203010E-01  7.05203010E-01  7.05203010E-01
  7.05203010E-01  5.95869210E-01  5.95869210E-01  5.95869210E-01 -1.67827383E+00
 -1.46507292E+00 -1.46507292E+00 -1.46507292E+00 -1.46507292E+00 -1.67827383E+00
  5.95869210E-01  5.95869210E-01  5.95869210E-01  7.05203010E-01  7.05203010E-01
  7.05203010E-01  7.05203010E-01  7.05203010E-01  7.05203010E-01  7.05203010E-01
  7.05203010E-01  5.95869210E-01  5.95869210E-01  5.95869210E-01 -1.67827383E+00
 -1.46507292E+00 -1.46507292E+00 -1.46507292E+00 -1.46507292E+00 -1.67827383E+00
  5.95869210E-01  5.95869210E-01  5.95869210E-01  7.05203010E-01  7.05203010E-01
  7.05203010E-01  7.05203010E-01  7.05203010E-01  7.05203010E-01  7.05203010E-01
  7.05203010E-01  5.95869210E-01  5.95869210E-01  5.95869210E-01 -1.67827383E+00
 -1.46507292E+00 -1.46507292E+00 -1.46507292E+00 -1.46507292E+00 -1.67827383E+00
  5.95869210E-01  5.95869210E-01  5.95869210E-01  7.05203010E-01  7.05203010E-01
  7.05203010E-01  7.05203010E-01  7.05203010E-01  7.05203010E-01  7.05203010E-01
  7.05203010E-01  5.95869210E-01  5.95869210E-01  5.95869210E-01 -1.67827383E+00
 -1.46507292E+00 -1.46507292E+00 -1.46507292E+00 -1.46507292E+00 -1.67827383E+00
  5.95869210E-01  5.95869210E-01  5.95869210E-01  7.05203010E-01  7.05203010E-01
  7.05203010E-01  7.05203010E-01  7.05203010E-01  7.05203010E-01  7.05203010E-01
  7.05203010E-01  5.95869210E-01  5.95869210E-01  5.95869210E-01 -1.67827383E+00
 -1.46507292E+00 -1.46507292E+00 -1.46507292E+00 -1.46507292E+00 -1.67827383E+00
  5.95869210E-01  5.95869210E-01  5.95869210E-01  7.05203010E-01  7.05203010E-01
  7.05203010E-01  7.05203010E-01  7.05203010E-01  7.05203010E-01  7.05203010E-01
  7.05203010E-01  5.95869210E-01  5.95869210E-01  5.95869210E-01 -1.67827383E+00
 -1.46507292E+00 -1.46507292E+00 -1.46507292E+00 -1.46507292E+00 -1.67827383E+00
  5.95869210E-01  5.95869210E-01  5.95869210E-01  7.05203010E-01  7.05203010E-01
  7.05203010E-01  7.05203010E-01  7.05203010E-01  7.05203010E-01  7.05203010E-01
  7.05203010E-01  5.95869210E-01  5.95869210E-01  5.95869210E-01 -1.67827383E+00
 -1.46507292E+00 -1.46507292E+00 -1.46507292E+00 -1.46507292E+00 -1.67827383E+00
  5.95869210E-01  5.95869210E-01  5.95869210E-01  7.05203010E-01  7.05203010E-01
  7.05203010E-01  7.05203010E-01  7.05203010E-01  7.05203010E-01  7.05203010E-01
  7.05203010E-01  5.95869210E-01  5.95869210E-01  5.95869210E-01 -1.67827383E+00
 -1.46507292E+00 -1.46507292E+00 -1.46507292E+00 -1.46507292E+00 -1.67827383E+00
  5.95869210E-01  5.95869210E-01  5.95869210E-01  7.05203010E-01  7.05203010E-01
  7.05203010E-01  7.05203010E-01  7.05203010E-01  7.05203010E-01  7.05203010E-01
  7.05203010E-01  5.95869210E-01  5.95869210E-01  5.95869210E-01 -1.67827383E+00
 -1.46507292E+00 -1.46507292E+00 -1.46507292E+00 -1.46507292E+00 -1.67827383E+00
  5.95869210E-01  5.95869210E-01  5.95869210E-01  7.05203010E-01  7.05203010E-01
  7.05203010E-01  7.05203010E-01  7.05203010E-01  7.05203010E-01  7.05203010E-01
  7.05203010E-01  5.95869210E-01  5.95869210E-01  5.95869210E-01 -1.67827383E+00
 -1.46507292E+00 -1.46507292E+00 -1.46507292E+00 -1.46507292E+00 -1.67827383E+00
  5.95869210E-01  5.95869210E-01  5.95869210E-01  7.05203010E-01  7.05203010E-01
  7.05203010E-01  7.05203010E-01  7.05203010E-01  7.05203010E-01  7.05203010E-01
  7.05203010E-01  5.95869210E-01  5.95869210E-01  5.95869210E-01 -1.67827383E+00
 -1.46507292E+00 -1.46507292E+00 -1.46507292E+00 -1.46507292E+00 -1.67827383E+00
  5.95869210E-01  5.95869210E-01  5.95869210E-01  7.05203010E-01  7.05203010E-01
  7.05203010E-01  7.05203010E-01  7.05203010E-01  7.05203010E-01  7.05203010E-01
  7.05203010E-01  5.95869210E-01  5.95869210E-01  5.95869210E-01 -1.67827383E+00
 -1.46507292E+00 -1.46507292E+00 -1.46507292E+00 -1.46507292E+00 -1.67827383E+00
  5.95869210E-01  5.95869210E-01  5.95869210E-01  7.05203010E-01  7.05203010E-01
  7.05203010E-01  7.05203010E-01  7.05203010E-01  7.05203010E-01  7.05203010E-01
  7.05203010E-01  5.95869210E-01  5.95869210E-01  5.95869210E-01 -1.67827383E+00
 -1.46507292E+00 -1.46507292E+00 -1.46507292E+00 -1.46507292E+00 -1.67827383E+00
  5.95869210E-01  5.95869210E-01  5.95869210E-01  7.05203010E-01  7.05203010E-01
  7.05203010E-01  7.05203010E-01  7.05203010E-01  7.05203010E-01  7.05203010E-01
  7.05203010E-01  5.95869210E-01  5.95869210E-01  5.95869210E-01 -1.67827383E+00
 -1.46507292E+00 -1.46507292E+00 -1.46507292E+00 -1.46507292E+00 -1.67827383E+00
  5.95869210E-01  5.95869210E-01  5.95869210E-01  7.05203010E-01  7.05203010E-01
  7.05203010E-01  7.05203010E-01  7.05203010E-01  7.05203010E-01  7.05203010E-01
  7.05203010E-01  5.95869210E-01  5.95869210E-01  5.95869210E-01 -1.67827383E+00
 -1.46507292E+00 -1.46507292E+00 -1.46507292E+00 -1.46507292E+00 -1.67827383E+00
  5.95869210E-01  5.95869210E-01  5.95869210E-01  7.05203010E-01  7.05203010E-01
  7.05203010E-01  7.05203010E-01  7.05203010E-01  7.05203010E-01  7.05203010E-01
  7.05203010E-01  5.95869210E-01  5.95869210E-01  5.95869210E-01 -1.67827383E+00
 -1.46507292E+00 -1.46507292E+00 -1.46507292E+00 -1.46507292E+00 -1.67827383E+00
  5.95869210E-01  5.95869210E-01  5.95869210E-01  7.05203010E-01  7.05203010E-01
  7.05203010E-01  7.05203010E-01  7.05203010E-01  7.05203010E-01  7.05203010E-01
  7.05203010E-01  5.95869210E-01  5.95869210E-01  5.95869210E-01 -1.67827383E+00
 -1.46507292E+00 -1.46507292E+00 -1.46507292E+00 -1.46507292E+00 -1.67827383E+00
  5.95869210E-01  5.95869210E-01  5.95869210E-01  7.05203010E-01  7.05203010E-01
  7.05203010E-01  7.05203010E-01  7.05203010E-01  7.05203010E-01  7.05203010E-01
  7.05203010E-01  5.95869210E-01  5.95869210E-01  5.95869210E-01 -1.67827383E+00
 -1.46507292E+00 -1.46507292E+00 -1.46507292E+00 -1.46507292E+00 -1.67827383E+00
  5.95869210E-01  5.95869210E-01  5.95869210E-01  7.05203010E-01  7.05203010E-01
  7.05203010E-01  7.05203010E-01  7.05203010E-01  7.05203010E-01  7.05203010E-01
  7.05203010E-01  5.95869210E-01  5.95869210E-01  5.95869210E-01 -1.67827383E+00
 -1.46507292E+00 -1.46507292E+00 -1.46507292E+00 -1.46507292E+00 -1.67827383E+00
  5.95869210E-01  5.95869210E-01  5.95869210E-01  7.05203010E-01  7.05203010E-01
  7.05203010E-01  7.05203010E-01  7.05203010E-01  7.05203010E-01  7.05203010E-01
  7.05203010E-01  5.95869210E-01  5.95869210E-01  5.95869210E-01 -1.67827383E+00
 -1.46507292E+00 -1.46507292E+00 -1.46507292E+00 -1.46507292E+00 -1.67827383E+00
  5.95869210E-01  5.95869210E-01  5.95869210E-01  7.05203010E-01  7.05203010E-01
  7.05203010E-01  7.05203010E-01  7.05203010E-01  7.05203010E-01  7.05203010E-01
  7.05203010E-01  5.95869210E-01  5.95869210E-01  5.95869210E-01 -1.67827383E+00
 -1.46507292E+00 -1.46507292E+00 -1.46507292E+00 -1.46507292E+00 -1.67827383E+00
  5.95869210E-01  5.95869210E-01  5.95869210E-01  7.05203010E-01  7.05203010E-01
  7.05203010E-01  7.05203010E-01  7.05203010E-01  7.05203010E-01  7.05203010E-01
  7.05203010E-01  5.95869210E-01  5.95869210E-01  5.95869210E-01 -1.67827383E+00
 -1.46507292E+00 -1.46507292E+00 -1.46507292E+00 -1.46507292E+00 -1.67827383E+00
  5.95869210E-01  5.95869210E-01  5.95869210E-01  7.05203010E-01  7.05203010E-01
  7.05203010E-01  7.05203010E-01  7.05203010E-01  7.05203010E-01  7.05203010E-01
  7.05203010E-01  5.95869210E-01  5.95869210E-01  5.95869210E-01 -1.67827383E+00
 -1.46507292E+00 -1.46507292E+00 -1.46507292E+00 -1.46507292E+00 -1.67827383E+00
  5.95869210E-01  5.95869210E-01  5.95869210E-01  7.05203010E-01  7.05203010E-01
  7.05203010E-01  7.05203010E-01  7.05203010E-01  7.05203010E-01  7.05203010E-01
  7.05203010E-01  5.95869210E-01  5.95869210E-01  5.95869210E-01 -1.67827383E+00
 -1.46507292E+00 -1.46507292E+00 -1.46507292E+00 -1.46507292E+00 -1.67827383E+00
  5.95869210E-01  5.95869210E-01  5.95869210E-01  7.05203010E-01  7.05203010E-01
  7.05203010E-01  7.05203010E-01  7.05203010E-01  7.05203010E-01  7.05203010E-01
  7.05203010E-01  5.95869210E-01  5.95869210E-01  5.95869210E-01 -1.67827383E+00
 -1.46507292E+00 -1.46507292E+00 -1.46507292E+00 -1.46507292E+00 -1.67827383E+00
  5.95869210E-01  5.95869210E-01  5.95869210E-01  7.05203010E-01  7.05203010E-01
  7.05203010E-01  7.05203010E-01  7.05203010E-01  7.05203010E-01  7.05203010E-01
  7.05203010E-01  5.95869210E-01  5.95869210E-01  5.95869210E-01 -1.67827383E+00
 -1.46507292E+00 -1.46507292E+00 -1.46507292E+00 -1.46507292E+00 -1.67827383E+00
  5.95869210E-01  5.95869210E-01  5.95869210E-01  7.05203010E-01  7.05203010E-01
  7.05203010E-01  7.05203010E-01  7.05203010E-01  7.05203010E-01  7.05203010E-01
  7.05203010E-01  5.95869210E-01  5.95869210E-01  5.95869210E-01 -1.67827383E+00
 -1.46507292E+00 -1.46507292E+00 -1.46507292E+00 -1.46507292E+00 -1.67827383E+00
  5.95869210E-01  5.95869210E-01  5.95869210E-01  7.05203010E-01  7.05203010E-01
  7.05203010E-01  7.05203010E-01  7.05203010E-01  7.05203010E-01  7.05203010E-01
  7.05203010E-01  5.95869210E-01  5.95869210E-01  5.95869210E-01 -1.67827383E+00
 -1.46507292E+00 -1.46507292E+00 -1.46507292E+00 -1.46507292E+00 -1.67827383E+00
  5.95869210E-01  5.95869210E-01  5.95869210E-01  7.05203010E-01  7.05203010E-01
  7.05203010E-01  7.05203010E-01  7.05203010E-01  7.05203010E-01  7.05203010E-01
  7.05203010E-01  5.95869210E-01  5.95869210E-01  5.95869210E-01 -1.67827383E+00
 -1.46507292E+00 -1.46507292E+00 -1.46507292E+00 -1.46507292E+00 -1.67827383E+00
  5.95869210E-01  5.95869210E-01  5.95869210E-01  7.05203010E-01  7.05203010E-01
  7.05203010E-01  7.05203010E-01  7.05203010E-01  7.05203010E-01  7.05203010E-01
  7.05203010E-01  5.95869210E-01  5.95869210E-01  5.95869210E-01 -1.67827383E+00
 -1.46507292E+00 -1.46507292E+00 -1.46507292E+00 -1.46507292E+00 -1.67827383E+00
  5.95869210E-01  5.95869210E-01  5.95869210E-01  7.05203010E-01  7.05203010E-01
  7.05203010E-01  7.05203010E-01  7.05203010E-01  7.05203010E-01  7.05203010E-01
  7.05203010E-01  5.95869210E-01  5.95869210E-01  5.95869210E-01 -1.67827383E+00
 -1.46507292E+00 -1.46507292E+00 -1.46507292E+00 -1.46507292E+00 -1.67827383E+00
  5.95869210E-01  5.95869210E-01  5.95869210E-01  7.05203010E-01  7.05203010E-01
  7.05203010E-01  7.05203010E-01  7.05203010E-01  7.05203010E-01  7.05203010E-01
  7.05203010E-01  5.95869210E-01  5.95869210E-01  5.95869210E-01 -1.67827383E+00
 -1.46507292E+00 -1.46507292E+00 -1.46507292E+00 -1.46507292E+00 -1.67827383E+00
  5.95869210E-01  5.95869210E-01  5.95869210E-01  7.05203010E-01  7.05203010E-01
  7.05203010E-01  7.05203010E-01  7.05203010E-01  7.05203010E-01  7.05203010E-01
  7.05203010E-01  5.95869210E-01  5.95869210E-01  5.95869210E-01 -1.67827383E+00
 -1.46507292E+00 -1.46507292E+00 -1.46507292E+00 -1.46507292E+00 -1.67827383E+00
  5.95869210E-01  5.95869210E-01  5.95869210E-01  7.05203010E-01  7.05203010E-01
  7.05203010E-01  7.05203010E-01  7.05203010E-01  7.05203010E-01  7.05203010E-01
  7.05203010E-01  5.95869210E-01  5.95869210E-01  5.95869210E-01 -1.67827383E+00
 -1.46507292E+00 -1.46507292E+00 -1.46507292E+00 -1.46507292E+00 -1.67827383E+00
  5.95869210E-01  5.95869210E-01  5.95869210E-01  7.05203010E-01  7.05203010E-01
  7.05203010E-01  7.05203010E-01  7.05203010E-01  7.05203010E-01  7.05203010E-01
  7.05203010E-01  5.95869210E-01  5.95869210E-01  5.95869210E-01 -1.67827383E+00
 -1.46507292E+00 -1.46507292E+00 -1.46507292E+00 -1.46507292E+00 -1.67827383E+00
  5.95869210E-01  5.95869210E-01  5.95869210E-01  7.05203010E-01  7.05203010E-01
  7.05203010E-01  7.05203010E-01  7.05203010E-01  7.05203010E-01  7.05203010E-01
  7.05203010E-01  5.95869210E-01  5.95869210E-01  5.95869210E-01 -1.67827383E+00
 -1.46507292E+00 -1.46507292E+00 -1.46507292E+00 -1.46507292E+00 -1.67827383E+00
  5.95869210E-01  5.95869210E-01  5.95869210E-01  7.05203010E-01  7.05203010E-01
  7.05203010E-01  7.05203010E-01  7.05203010E-01  7.05203010E-01  7.05203010E-01
  7.05203010E-01  5.95869210E-01  5.95869210E-01  5.95869210E-01 -1.67827383E+00
 -1.46507292E+00 -1.46507292E+00 -1.46507292E+00 -1.46507292E+00 -1.67827383E+00
  5.95869210E-01  5.95869210E-01  5.95869210E-01  7.05203010E-01  7.05203010E-01
  7.05203010E-01  7.05203010E-01  7.05203010E-01  7.05203010E-01  7.05203010E-01
  7.05203010E-01  5.95869210E-01  5.95869210E-01  5.95869210E-01 -1.67827383E+00
 -1.46507292E+00 -1.46507292E+00 -1.46507292E+00 -1.46507292E+00 -1.67827383E+00
  5.95869210E-01  5.95869210E-01  5.95869210E-01  7.05203010E-01  7.05203010E-01
  7.05203010E-01  7.05203010E-01  7.05203010E-01  7.05203010E-01  7.05203010E-01
  7.05203010E-01  5.95869210E-01  5.95869210E-01  5.95869210E-01 -1.67827383E+00
 -1.46507292E+00 -1.46507292E+00 -1.46507292E+00 -1.46507292E+00 -1.67827383E+00
  5.95869210E-01  5.95869210E-01  5.95869210E-01  7.05203010E-01  7.05203010E-01
  7.05203010E-01  7.05203010E-01  7.05203010E-01  7.05203010E-01  7.05203010E-01
  7.05203010E-01  5.95869210E-01  5.95869210E-01  5.95869210E-01 -1.67827383E+00
 -1.46507292E+00 -1.46507292E+00 -1.46507292E+00 -1.46507292E+00 -1.67827383E+00
  5.95869210E-01  5.95869210E-01  5.95869210E-01  7.05203010E-01  7.05203010E-01
  7.05203010E-01  7.05203010E-01  7.05203010E-01  7.05203010E-01  7.05203010E-01
  7.05203010E-01  5.95869210E-01  5.95869210E-01  5.95869210E-01 -1.67827383E+00
 -1.46507292E+00 -1.46507292E+00 -1.46507292E+00 -1.46507292E+00 -1.67827383E+00
  5.95869210E-01  5.95869210E-01  5.95869210E-01  7.05203010E-01  7.05203010E-01
  7.05203010E-01  7.05203010E-01  7.05203010E-01  7.05203010E-01  7.05203010E-01
  7.05203010E-01  5.95869210E-01  5.95869210E-01  5.95869210E-01 -1.67827383E+00
 -1.46507292E+00 -1.46507292E+00 -1.46507292E+00 -1.46507292E+00 -1.67827383E+00
  5.95869210E-01  5.95869210E-01  5.95869210E-01  7.05203010E-01  7.05203010E-01
  7.05203010E-01  7.05203010E-01  7.05203010E-01  7.05203010E-01  7.05203010E-01
  7.05203010E-01  5.95869210E-01  5.95869210E-01  5.95869210E-01 -1.67827383E+00
 -1.46507292E+00 -1.46507292E+00 -1.46507292E+00 -1.46507292E+00 -1.67827383E+00
  5.95869210E-01  5.95869210E-01  5.95869210E-01  7.05203010E-01  7.05203010E-01
  7.05203010E-01  7.05203010E-01  7.05203010E-01  7.05203010E-01  7.05203010E-01
  7.05203010E-01  5.95869210E-01  5.95869210E-01  5.95869210E-01 -1.67827383E+00
 -1.46507292E+00 -1.46507292E+00 -1.46507292E+00 -1.46507292E+00 -1.67827383E+00
  5.95869210E-01  5.95869210E-01  5.95869210E-01  7.05203010E-01  7.05203010E-01
  7.05203010E-01  7.05203010E-01  7.05203010E-01  7.05203010E-01  7.05203010E-01
  7.05203010E-01  5.95869210E-01  5.95869210E-01  5.95869210E-01 -1.67827383E+00
 -1.46507292E+00 -1.46507292E+00 -1.46507292E+00 -1.46507292E+00 -1.67827383E+00
  5.95869210E-01  5.95869210E-01  5.95869210E-01  7.05203010E-01  7.05203010E-01
  7.05203010E-01  7.05203010E-01  7.05203010E-01  7.05203010E-01  7.05203010E-01
  7.05203010E-01  5.95869210E-01  5.95869210E-01  5.95869210E-01 -1.67827383E+00
 -1.46507292E+00 -1.46507292E+00 -1.46507292E+00 -1.46507292E+00 -1.67827383E+00
  5.95869210E-01  5.95869210E-01  5.95869210E-01  7.05203010E-01  7.05203010E-01
  7.05203010E-01  7.05203010E-01  7.05203010E-01  7.05203010E-01  7.05203010E-01
  7.05203010E-01  5.95869210E-01  5.95869210E-01  5.95869210E-01 -1.67827383E+00
 -1.46507292E+00 -1.46507292E+00 -1.46507292E+00 -1.46507292E+00 -1.67827383E+00
  5.95869210E-01  5.95869210E-01  5.95869210E-01  7.05203010E-01  7.05203010E-01
  7.05203010E-01  7.05203010E-01  7.05203010E-01  7.05203010E-01  7.05203010E-01
  7.05203010E-01  5.95869210E-01  5.95869210E-01  5.95869210E-01 -1.67827383E+00
 -1.46507292E+00 -1.46507292E+00 -1.46507292E+00 -1.46507292E+00 -1.67827383E+00
  5.95869210E-01  5.95869210E-01  5.95869210E-01  7.05203010E-01  7.05203010E-01
  7.05203010E-01  7.05203010E-01  7.05203010E-01  7.05203010E-01  7.05203010E-01
  7.05203010E-01  5.95869210E-01  5.95869210E-01  5.95869210E-01 -1.67827383E+00
 -1.46507292E+00 -1.46507292E+00 -1.46507292E+00 -1.46507292E+00 -1.67827383E+00
  5.95869210E-01  5.95869210E-01  5.95869210E-01  7.05203010E-01  7.05203010E-01
  7.05203010E-01  7.05203010E-01  7.05203010E-01  7.05203010E-01  7.05203010E-01
  7.05203010E-01  5.95869210E-01  5.95869210E-01  5.95869210E-01 -1.67827383E+00
 -1.46507292E+00 -1.46507292E+00 -1.46507292E+00 -1.46507292E+00 -1.67827383E+00
  5.95869210E-01  5.95869210E-01  5.95869210E-01  7.05203010E-01  7.05203010E-01
  7.05203010E-01  7.05203010E-01  7.05203010E-01  7.05203010E-01  7.05203010E-01
  7.05203010E-01  5.95869210E-01  5.95869210E-01  5.95869210E-01 -1.67827383E+00
 -1.46507292E+00 -1.46507292E+00 -1.46507292E+00 -1.46507292E+00 -1.67827383E+00
  5.95869210E-01  5.95869210E-01  5.95869210E-01  7.05203010E-01  7.05203010E-01
  7.05203010E-01  7.05203010E-01  7.05203010E-01  7.05203010E-01  7.05203010E-01
  7.05203010E-01  5.95869210E-01  5.95869210E-01  5.95869210E-01 -1.67827383E+00
 -1.46507292E+00 -1.46507292E+00 -1.46507292E+00 -1.46507292E+00 -1.67827383E+00
  5.95869210E-01  5.95869210E-01  5.95869210E-01  7.05203010E-01  7.05203010E-01
  7.05203010E-01  7.05203010E-01  7.05203010E-01  7.05203010E-01  7.05203010E-01
  7.05203010E-01  5.95869210E-01  5.95869210E-01  5.95869210E-01 -1.67827383E+00
 -1.46507292E+00 -1.46507292E+00 -1.46507292E+00 -1.46507292E+00 -1.67827383E+00
  5.95869210E-01  5.95869210E-01  5.95869210E-01  7.05203010E-01  7.05203010E-01
  7.05203010E-01  7.05203010E-01  7.05203010E-01  7.05203010E-01  7.05203010E-01
  7.05203010E-01  5.95869210E-01  5.95869210E-01  5.95869210E-01 -1.67827383E+00
 -1.46507292E+00 -1.46507292E+00 -1.46507292E+00 -1.46507292E+00 -1.67827383E+00
  5.95869210E-01  5.95869210E-01  5.95869210E-01  7.05203010E-01  7.05203010E-01
  7.05203010E-01  7.05203010E-01  7.05203010E-01  7.05203010E-01  7.05203010E-01
  7.05203010E-01  5.95869210E-01  5.95869210E-01  5.95869210E-01 -1.67827383E+00
 -1.46507292E+00 -1.46507292E+00 -1.46507292E+00 -1.46507292E+00 -1.67827383E+00
  5.95869210E-01  5.95869210E-01  5.95869210E-01  7.05203010E-01  7.05203010E-01
  7.05203010E-01  7.05203010E-01  7.05203010E-01  7.05203010E-01  7.05203010E-01
  7.05203010E-01  5.95869210E-01  5.95869210E-01  5.95869210E-01 -1.67827383E+00
 -1.46507292E+00 -1.46507292E+00 -1.46507292E+00 -1.46507292E+00 -1.67827383E+00
  5.95869210E-01  5.95869210E-01  5.95869210E-01  7.05203010E-01  7.05203010E-01
  7.05203010E-01  7.05203010E-01  7.05203010E-01  7.05203010E-01  7.05203010E-01
  7.05203010E-01  5.95869210E-01  5.95869210E-01  5.95869210E-01 -1.67827383E+00
 -1.46507292E+00 -1.46507292E+00 -1.46507292E+00 -1.46507292E+00 -1.67827383E+00
  5.95869210E-01  5.95869210E-01  5.95869210E-01  7.05203010E-01  7.05203010E-01
  7.05203010E-01  7.05203010E-01  7.05203010E-01  7.05203010E-01  7.05203010E-01
  7.05203010E-01  5.95869210E-01  5.95869210E-01  5.95869210E-01 -1.67827383E+00
 -1.46507292E+00 -1.46507292E+00 -1.46507292E+00 -1.46507292E+00 -1.67827383E+00
  5.95869210E-01  5.95869210E-01  5.95869210E-01  7.05203010E-01  7.05203010E-01
  7.05203010E-01  7.05203010E-01  7.05203010E-01  7.05203010E-01  7.05203010E-01
  7.05203010E-01  5.95869210E-01  5.95869210E-01  5.95869210E-01 -1.67827383E+00
 -1.46507292E+00 -1.46507292E+00 -1.46507292E+00 -1.46507292E+00 -1.67827383E+00
  5.95869210E-01  5.95869210E-01  5.95869210E-01  7.05203010E-01  7.05203010E-01
  7.05203010E-01  7.05203010E-01  7.05203010E-01  7.05203010E-01  7.05203010E-01
  7.05203010E-01  5.95869210E-01  5.95869210E-01  5.95869210E-01 -1.67827383E+00
 -1.46507292E+00 -1.46507292E+00 -1.46507292E+00 -1.46507292E+00 -1.67827383E+00
  5.95869210E-01  5.95869210E-01  5.95869210E-01  7.05203010E-01  7.05203010E-01
  7.05203010E-01  7.05203010E-01  7.05203010E-01  7.05203010E-01  7.05203010E-01
  7.05203010E-01  5.95869210E-01  5.95869210E-01  5.95869210E-01 -1.67827383E+00
 -1.46507292E+00 -1.46507292E+00 -1.46507292E+00 -1.46507292E+00 -1.67827383E+00
  5.95869210E-01  5.95869210E-01  5.95869210E-01  7.05203010E-01  7.05203010E-01
  7.05203010E-01  7.05203010E-01  7.05203010E-01  7.05203010E-01  7.05203010E-01
  7.05203010E-01  5.95869210E-01  5.95869210E-01  5.95869210E-01 -1.67827383E+00
 -1.46507292E+00 -1.46507292E+00 -1.46507292E+00 -1.46507292E+00 -1.67827383E+00
  5.95869210E-01  5.95869210E-01  5.95869210E-01  7.05203010E-01  7.05203010E-01
  7.05203010E-01  7.05203010E-01  7.05203010E-01  7.05203010E-01  7.05203010E-01
  7.05203010E-01  5.95869210E-01  5.95869210E-01  5.95869210E-01 -1.67827383E+00
 -1.46507292E+00 -1.46507292E+00 -1.46507292E+00 -1.46507292E+00 -1.67827383E+00
  5.95869210E-01  5.95869210E-01  5.95869210E-01  7.05203010E-01  7.05203010E-01
  7.05203010E-01  7.05203010E-01  7.05203010E-01  7.05203010E-01  7.05203010E-01
  7.05203010E-01  5.95869210E-01  5.95869210E-01  5.95869210E-01 -1.67827383E+00
 -1.46507292E+00 -1.46507292E+00 -1.46507292E+00 -1.46507292E+00 -1.67827383E+00
  5.95869210E-01  5.95869210E-01  5.95869210E-01  7.05203010E-01  7.05203010E-01
  7.05203010E-01  7.05203010E-01  7.05203010E-01  7.05203010E-01  7.05203010E-01
  7.05203010E-01  5.95869210E-01  5.95869210E-01  5.95869210E-01 -1.67827383E+00
 -1.46507292E+00 -1.46507292E+00 -1.46507292E+00 -1.46507292E+00 -1.67827383E+00
  5.95869210E-01  5.95869210E-01  5.95869210E-01  7.05203010E-01  7.05203010E-01
  7.05203010E-01  7.05203010E-01  7.05203010E-01  7.05203010E-01  7.05203010E-01
  7.05203010E-01  5.95869210E-01  5.95869210E-01  5.95869210E-01 -1.67827383E+00
 -1.46507292E+00 -1.46507292E+00 -1.46507292E+00 -1.46507292E+00 -1.67827383E+00
  5.95869210E-01  5.95869210E-01  5.95869210E-01  7.05203010E-01  7.05203010E-01
  7.05203010E-01  7.05203010E-01  7.05203010E-01  7.05203010E-01  7.05203010E-01
  7.05203010E-01  5.95869210E-01  5.95869210E-01  5.95869210E-01 -1.67827383E+00
 -1.46507292E+00 -1.46507292E+00 -1.46507292E+00 -1.46507292E+00 -1.67827383E+00
  5.95869210E-01  5.95869210E-01  5.95869210E-01  7.05203010E-01  7.05203010E-01
  7.05203010E-01  7.05203010E-01  7.05203010E-01  7.05203010E-01  7.05203010E-01
  7.05203010E-01  5.95869210E-01  5.95869210E-01  5.95869210E-01 -1.67827383E+00
 -1.46507292E+00 -1.46507292E+00 -1.46507292E+00 -1.46507292E+00 -1.67827383E+00
  5.95869210E-01  5.95869210E-01  5.95869210E-01  7.05203010E-01  7.05203010E-01
  7.05203010E-01  7.05203010E-01  7.05203010E-01  7.05203010E-01  7.05203010E-01
  7.05203010E-01  5.95869210E-01  5.95869210E-01  5.95869210E-01 -1.67827383E+00
 -1.46507292E+00 -1.46507292E+00 -1.46507292E+00 -1.46507292E+00 -1.67827383E+00
  5.95869210E-01  5.95869210E-01  5.95869210E-01  7.05203010E-01  7.05203010E-01
  7.05203010E-01  7.05203010E-01  7.05203010E-01  7.05203010E-01  7.05203010E-01
  7.05203010E-01  5.95869210E-01  5.95869210E-01  5.95869210E-01 -1.67827383E+00
 -1.46507292E+00 -1.46507292E+00 -1.46507292E+00 -1.46507292E+00 -1.67827383E+00
  5.95869210E-01  5.95869210E-01  5.95869210E-01  7.05203010E-01  7.05203010E-01
  7.05203010E-01  7.05203010E-01  7.05203010E-01  7.05203010E-01  7.05203010E-01
  7.05203010E-01  5.95869210E-01  5.95869210E-01  5.95869210E-01 -1.67827383E+00
 -1.46507292E+00 -1.46507292E+00 -1.46507292E+00 -1.46507292E+00 -1.67827383E+00
  5.95869210E-01  5.95869210E-01  5.95869210E-01  7.05203010E-01  7.05203010E-01
  7.05203010E-01  7.05203010E-01  7.05203010E-01  7.05203010E-01  7.05203010E-01
  7.05203010E-01  5.95869210E-01  5.95869210E-01  5.95869210E-01 -1.67827383E+00
 -1.46507292E+00 -1.46507292E+00 -1.46507292E+00 -1.46507292E+00 -1.67827383E+00
  5.95869210E-01  5.95869210E-01  5.95869210E-01  7.05203010E-01  7.05203010E-01
  7.05203010E-01  7.05203010E-01  7.05203010E-01  7.05203010E-01  7.05203010E-01
  7.05203010E-01  5.95869210E-01  5.95869210E-01  5.95869210E-01 -1.67827383E+00
 -1.46507292E+00 -1.46507292E+00 -1.46507292E+00 -1.46507292E+00 -1.67827383E+00
  5.95869210E-01  5.95869210E-01  5.95869210E-01  7.05203010E-01  7.05203010E-01
  7.05203010E-01  7.05203010E-01  7.05203010E-01  7.05203010E-01  7.05203010E-01
  7.05203010E-01  5.95869210E-01  5.95869210E-01  5.95869210E-01 -1.67827383E+00
 -1.46507292E+00 -1.46507292E+00 -1.46507292E+00 -1.46507292E+00 -1.67827383E+00
  5.95869210E-01  5.95869210E-01  5.95869210E-01  7.05203010E-01  7.05203010E-01
  7.05203010E-01  7.05203010E-01  7.05203010E-01  7.05203010E-01  7.05203010E-01
  7.05203010E-01  5.95869210E-01  5.95869210E-01  5.95869210E-01 -1.67827383E+00
 -1.46507292E+00 -1.46507292E+00 -1.46507292E+00 -1.46507292E+00 -1.67827383E+00
  5.95869210E-01  5.95869210E-01  5.95869210E-01  7.05203010E-01  7.05203010E-01
  7.05203010E-01  7.05203010E-01  7.05203010E-01  7.05203010E-01  7.05203010E-01
  7.05203010E-01  5.95869210E-01  5.95869210E-01  5.95869210E-01 -1.67827383E+00
 -1.46507292E+00 -1.46507292E+00 -1.46507292E+00 -1.46507292E+00 -1.67827383E+00
  5.95869210E-01  5.95869210E-01  5.95869210E-01  7.05203010E-01  7.05203010E-01
  7.05203010E-01  7.05203010E-01  7.05203010E-01  7.05203010E-01  7.05203010E-01
  7.05203010E-01  5.95869210E-01  5.95869210E-01  5.95869210E-01 -1.67827383E+00
 -1.46507292E+00 -1.46507292E+00 -1.46507292E+00 -1.46507292E+00 -1.67827383E+00
  5.95869210E-01  5.95869210E-01  5.95869210E-01  7.05203010E-01  7.05203010E-01
  7.05203010E-01  7.05203010E-01  7.05203010E-01  7.05203010E-01  7.05203010E-01
  7.05203010E-01  5.95869210E-01  5.95869210E-01  5.95869210E-01 -1.67827383E+00
 -1.46507292E+00 -1.46507292E+00 -1.46507292E+00 -1.46507292E+00 -1.67827383E+00
  5.95869210E-01  5.95869210E-01  5.95869210E-01  7.05203010E-01  7.05203010E-01
  7.05203010E-01  7.05203010E-01  7.05203010E-01  7.05203010E-01  7.05203010E-01
  7.05203010E-01  5.95869210E-01  5.95869210E-01  5.95869210E-01 -1.67827383E+00
 -1.46507292E+00 -1.46507292E+00 -1.46507292E+00 -1.46507292E+00 -1.67827383E+00
  5.95869210E-01  5.95869210E-01  5.95869210E-01  7.05203010E-01  7.05203010E-01
  7.05203010E-01  7.05203010E-01  7.05203010E-01  7.05203010E-01  7.05203010E-01
  7.05203010E-01  5.95869210E-01  5.95869210E-01  5.95869210E-01 -1.67827383E+00
 -1.46507292E+00 -1.46507292E+00 -1.46507292E+00 -1.46507292E+00 -1.67827383E+00
  5.95869210E-01  5.95869210E-01  5.95869210E-01  7.05203010E-01  7.05203010E-01
  7.05203010E-01  7.05203010E-01  7.05203010E-01  7.05203010E-01  7.05203010E-01
  7.05203010E-01  5.95869210E-01  5.95869210E-01  5.95869210E-01 -1.67827383E+00
 -1.46507292E+00 -1.46507292E+00 -1.46507292E+00 -1.46507292E+00 -1.67827383E+00
  5.95869210E-01  5.95869210E-01  5.95869210E-01  7.05203010E-01  7.05203010E-01
  7.05203010E-01  7.05203010E-01  7.05203010E-01  7.05203010E-01  7.05203010E-01
  7.05203010E-01  5.95869210E-01  5.95869210E-01  5.95869210E-01 -1.67827383E+00
 -1.46507292E+00 -1.46507292E+00 -1.46507292E+00 -1.46507292E+00 -1.67827383E+00
  5.95869210E-01  5.95869210E-01  5.95869210E-01  7.05203010E-01  7.05203010E-01
  7.05203010E-01  7.05203010E-01  7.05203010E-01  7.05203010E-01  7.05203010E-01
  7.05203010E-01  5.95869210E-01  5.95869210E-01  5.95869210E-01 -1.67827383E+00
 -1.46507292E+00 -1.46507292E+00 -1.46507292E+00 -1.46507292E+00 -1.67827383E+00
  5.95869210E-01  5.95869210E-01  5.95869210E-01  7.05203010E-01  7.05203010E-01
  7.05203010E-01  7.05203010E-01  7.05203010E-01  7.05203010E-01  7.05203010E-01
  7.05203010E-01  5.95869210E-01  5.95869210E-01  5.95869210E-01 -1.67827383E+00
 -1.46507292E+00 -1.46507292E+00 -1.46507292E+00 -1.46507292E+00 -1.67827383E+00
  5.95869210E-01  5.95869210E-01  5.95869210E-01  7.05203010E-01  7.05203010E-01
  7.05203010E-01  7.05203010E-01  7.05203010E-01  7.05203010E-01  7.05203010E-01
  7.05203010E-01  5.95869210E-01  5.95869210E-01  5.95869210E-01 -1.67827383E+00
 -1.46507292E+00 -1.46507292E+00 -1.46507292E+00 -1.46507292E+00 -1.67827383E+00
  5.95869210E-01  5.95869210E-01  5.95869210E-01  7.05203010E-01  7.05203010E-01
  7.05203010E-01  7.05203010E-01  7.05203010E-01  7.05203010E-01  7.05203010E-01
  7.05203010E-01  5.95869210E-01  5.95869210E-01  5.95869210E-01 -1.67827383E+00
 -1.46507292E+00 -1.46507292E+00 -1.46507292E+00 -1.46507292E+00 -1.67827383E+00
  5.95869210E-01  5.95869210E-01  5.95869210E-01  7.05203010E-01  7.05203010E-01
  7.05203010E-01  7.05203010E-01  7.05203010E-01  7.05203010E-01  7.05203010E-01
  7.05203010E-01  5.95869210E-01  5.95869210E-01  5.95869210E-01 -1.67827383E+00
 -1.46507292E+00 -1.46507292E+00 -1.46507292E+00 -1.46507292E+00 -1.67827383E+00
  5.95869210E-01  5.95869210E-01  5.95869210E-01  7.05203010E-01  7.05203010E-01
  7.05203010E-01  7.05203010E-01  7.05203010E-01  7.05203010E-01  7.05203010E-01
  7.05203010E-01  5.95869210E-01  5.95869210E-01  5.95869210E-01 -1.67827383E+00
 -1.46507292E+00 -1.46507292E+00 -1.46507292E+00 -1.46507292E+00 -1.67827383E+00
  5.95869210E-01  5.95869210E-01  5.95869210E-01  7.05203010E-01  7.05203010E-01
  7.05203010E-01  7.05203010E-01  7.05203010E-01  7.05203010E-01  7.05203010E-01
  7.05203010E-01  5.95869210E-01  5.95869210E-01  5.95869210E-01 -1.67827383E+00
 -1.46507292E+00 -1.46507292E+00 -1.46507292E+00 -1.46507292E+00 -1.67827383E+00
  5.95869210E-01  5.95869210E-01  5.95869210E-01  7.05203010E-01  7.05203010E-01
  7.05203010E-01  7.05203010E-01  7.05203010E-01  7.05203010E-01  7.05203010E-01
  7.05203010E-01  5.95869210E-01  5.95869210E-01  5.95869210E-01 -1.67827383E+00
 -1.46507292E+00 -1.46507292E+00 -1.46507292E+00 -1.46507292E+00 -1.67827383E+00
  5.95869210E-01  5.95869210E-01  5.95869210E-01  7.05203010E-01  7.05203010E-01
  7.05203010E-01  7.05203010E-01  7.05203010E-01  7.05203010E-01  7.05203010E-01
  7.05203010E-01  5.95869210E-01  5.95869210E-01  5.95869210E-01 -1.67827383E+00
 -1.46507292E+00 -1.46507292E+00 -1.46507292E+00 -1.46507292E+00 -1.67827383E+00
  5.95869210E-01  5.95869210E-01  5.95869210E-01  7.05203010E-01  7.05203010E-01
  7.05203010E-01  7.05203010E-01  7.05203010E-01  7.05203010E-01  7.05203010E-01
  7.05203010E-01  5.95869210E-01  5.95869210E-01  5.95869210E-01 -1.67827383E+00
 -1.46507292E+00 -1.46507292E+00 -1.46507292E+00 -1.46507292E+00 -1.67827383E+00
  5.95869210E-01  5.95869210E-01  5.95869210E-01  7.05203010E-01  7.05203010E-01
  7.05203010E-01  7.05203010E-01  7.05203010E-01  7.05203010E-01  7.05203010E-01
  7.05203010E-01  5.95869210E-01  5.95869210E-01  5.95869210E-01 -1.67827383E+00
 -1.46507292E+00 -1.46507292E+00 -1.46507292E+00 -1.46507292E+00 -1.67827383E+00
  5.95869210E-01  5.95869210E-01  5.95869210E-01  7.05203010E-01  7.05203010E-01
  7.05203010E-01  7.05203010E-01  7.05203010E-01  7.05203010E-01  7.05203010E-01
  7.05203010E-01  5.95869210E-01  5.95869210E-01  5.95869210E-01 -1.67827383E+00
 -1.46507292E+00 -1.46507292E+00 -1.46507292E+00 -1.46507292E+00 -1.67827383E+00
  5.95869210E-01  5.95869210E-01  5.95869210E-01  7.05203010E-01  7.05203010E-01
  7.05203010E-01  7.05203010E-01  7.05203010E-01  7.05203010E-01  7.05203010E-01
  7.05203010E-01  5.95869210E-01  5.95869210E-01  5.95869210E-01 -1.67827383E+00
 -1.46507292E+00 -1.46507292E+00 -1.46507292E+00 -1.46507292E+00 -1.67827383E+00
  5.95869210E-01  5.95869210E-01  5.95869210E-01  7.05203010E-01  7.05203010E-01
  7.05203010E-01  7.05203010E-01  7.05203010E-01  7.05203010E-01  7.05203010E-01
  7.05203010E-01  5.95869210E-01  5.95869210E-01  5.95869210E-01 -1.67827383E+00
 -1.46507292E+00 -1.46507292E+00 -1.46507292E+00 -1.46507292E+00 -1.67827383E+00
  5.95869210E-01  5.95869210E-01  5.95869210E-01  7.05203010E-01  7.05203010E-01
  7.05203010E-01  7.05203010E-01  7.05203010E-01  7.05203010E-01  7.05203010E-01
  7.05203010E-01  5.95869210E-01  5.95869210E-01  5.95869210E-01 -1.67827383E+00
 -1.46507292E+00 -1.46507292E+00 -1.46507292E+00 -1.46507292E+00 -1.67827383E+00
  5.95869210E-01  5.95869210E-01  5.95869210E-01  7.05203010E-01  7.05203010E-01
  7.05203010E-01  7.05203010E-01  7.05203010E-01  7.05203010E-01  7.05203010E-01
  7.05203010E-01  5.95869210E-01  5.95869210E-01  5.95869210E-01 -1.67827383E+00
 -1.46507292E+00 -1.46507292E+00 -1.46507292E+00 -1.46507292E+00 -1.67827383E+00
  5.95869210E-01  5.95869210E-01  5.95869210E-01  7.05203010E-01  7.05203010E-01
  7.05203010E-01  7.05203010E-01  7.05203010E-01  7.05203010E-01  7.05203010E-01
  7.05203010E-01  5.95869210E-01  5.95869210E-01  5.95869210E-01 -1.67827383E+00
 -1.46507292E+00 -1.46507292E+00 -1.46507292E+00 -1.46507292E+00 -1.67827383E+00
  5.95869210E-01  5.95869210E-01  5.95869210E-01  7.05203010E-01  7.05203010E-01
  7.05203010E-01  7.05203010E-01  7.05203010E-01  7.05203010E-01  7.05203010E-01
  7.05203010E-01  5.95869210E-01  5.95869210E-01  5.95869210E-01 -1.67827383E+00
 -1.46507292E+00 -1.46507292E+00 -1.46507292E+00 -1.46507292E+00 -1.67827383E+00
  5.95869210E-01  5.95869210E-01  5.95869210E-01  7.05203010E-01  7.05203010E-01
  7.05203010E-01  7.05203010E-01  7.05203010E-01  7.05203010E-01  7.05203010E-01
  7.05203010E-01  5.95869210E-01  5.95869210E-01  5.95869210E-01 -1.67827383E+00
 -1.46507292E+00 -1.46507292E+00 -1.46507292E+00 -1.46507292E+00 -1.67827383E+00
  5.95869210E-01  5.95869210E-01  5.95869210E-01  7.05203010E-01  7.05203010E-01
  7.05203010E-01  7.05203010E-01  7.05203010E-01  7.05203010E-01  7.05203010E-01
  7.05203010E-01  5.95869210E-01  5.95869210E-01  5.95869210E-01 -1.67827383E+00
 -1.46507292E+00 -1.46507292E+00 -1.46507292E+00 -1.46507292E+00 -1.67827383E+00
  5.95869210E-01  5.95869210E-01  5.95869210E-01  7.05203010E-01  7.05203010E-01
  7.05203010E-01  7.05203010E-01  7.05203010E-01  7.05203010E-01  7.05203010E-01
  7.05203010E-01  5.95869210E-01  5.95869210E-01  5.95869210E-01 -1.67827383E+00
 -1.46507292E+00 -1.46507292E+00 -1.46507292E+00 -1.46507292E+00 -1.67827383E+00
  5.95869210E-01  5.95869210E-01  5.95869210E-01  7.05203010E-01  7.05203010E-01
  7.05203010E-01  7.05203010E-01  7.05203010E-01  7.05203010E-01  7.05203010E-01
  7.05203010E-01  5.95869210E-01  5.95869210E-01  5.95869210E-01 -1.67827383E+00
 -1.46507292E+00 -1.46507292E+00 -1.46507292E+00 -1.46507292E+00 -1.67827383E+00
  5.95869210E-01  5.95869210E-01  5.95869210E-01  7.05203010E-01  7.05203010E-01
  7.05203010E-01  7.05203010E-01  7.05203010E-01  7.05203010E-01  7.05203010E-01
  7.05203010E-01  5.95869210E-01  5.95869210E-01  5.95869210E-01 -1.67827383E+00
 -1.46507292E+00 -1.46507292E+00 -1.46507292E+00 -1.46507292E+00 -1.67827383E+00
  5.95869210E-01  5.95869210E-01  5.95869210E-01  7.05203010E-01  7.05203010E-01
  7.05203010E-01  7.05203010E-01  7.05203010E-01  7.05203010E-01  7.05203010E-01
  7.05203010E-01  5.95869210E-01  5.95869210E-01  5.95869210E-01 -1.67827383E+00
 -1.46507292E+00 -1.46507292E+00 -1.46507292E+00 -1.46507292E+00 -1.67827383E+00
  5.95869210E-01  5.95869210E-01  5.95869210E-01  7.05203010E-01  7.05203010E-01
  7.05203010E-01  7.05203010E-01  7.05203010E-01  7.05203010E-01  7.05203010E-01
  7.05203010E-01  5.95869210E-01  5.95869210E-01  5.95869210E-01 -1.67827383E+00
 -1.46507292E+00 -1.46507292E+00 -1.46507292E+00 -1.46507292E+00 -1.67827383E+00
  5.95869210E-01  5.95869210E-01  5.95869210E-01  7.05203010E-01  7.05203010E-01
  7.05203010E-01  7.05203010E-01  7.05203010E-01  7.05203010E-01  7.05203010E-01
  7.05203010E-01  5.95869210E-01  5.95869210E-01  5.95869210E-01 -1.67827383E+00
 -1.46507292E+00 -1.46507292E+00 -1.46507292E+00 -1.46507292E+00 -1.67827383E+00
  5.95869210E-01  5.95869210E-01  5.95869210E-01  7.05203010E-01  7.05203010E-01
  7.05203010E-01  7.05203010E-01  7.05203010E-01  7.05203010E-01  7.05203010E-01
  7.05203010E-01  5.95869210E-01  5.95869210E-01  5.95869210E-01 -1.67827383E+00
 -1.46507292E+00 -1.46507292E+00 -1.46507292E+00 -1.46507292E+00 -1.67827383E+00
  5.95869210E-01  5.95869210E-01  5.95869210E-01  7.05203010E-01  7.05203010E-01
  7.05203010E-01  7.05203010E-01  7.05203010E-01  7.05203010E-01  7.05203010E-01
  7.05203010E-01  5.95869210E-01  5.95869210E-01  5.95869210E-01 -1.67827383E+00
 -1.46507292E+00 -1.46507292E+00 -1.46507292E+00 -1.46507292E+00 -1.67827383E+00
  5.95869210E-01  5.95869210E-01  5.95869210E-01  7.05203010E-01  7.05203010E-01
  7.05203010E-01  7.05203010E-01  7.05203010E-01  7.05203010E-01  7.05203010E-01
  7.05203010E-01  5.95869210E-01  5.95869210E-01  5.95869210E-01 -1.67827383E+00
 -1.46507292E+00 -1.46507292E+00 -1.46507292E+00 -1.46507292E+00 -1.67827383E+00
  5.95869210E-01  5.95869210E-01  5.95869210E-01  7.05203010E-01  7.05203010E-01
  7.05203010E-01  7.05203010E-01  7.05203010E-01  7.05203010E-01  7.05203010E-01
  7.05203010E-01  5.95869210E-01  5.95869210E-01  5.95869210E-01 -1.67827383E+00
 -1.46507292E+00 -1.46507292E+00 -1.46507292E+00 -1.46507292E+00 -1.67827383E+00
  5.95869210E-01  5.95869210E-01  5.95869210E-01  7.05203010E-01  7.05203010E-01
  7.05203010E-01  7.05203010E-01  7.05203010E-01  7.05203010E-01  7.05203010E-01
  7.05203010E-01  5.95869210E-01  5.95869210E-01  5.95869210E-01 -1.67827383E+00
 -1.46507292E+00 -1.46507292E+00 -1.46507292E+00 -1.46507292E+00 -1.67827383E+00
  5.95869210E-01  5.95869210E-01  5.95869210E-01  7.05203010E-01  7.05203010E-01
  7.05203010E-01  7.05203010E-01  7.05203010E-01  7.05203010E-01  7.05203010E-01
  7.05203010E-01  5.95869210E-01  5.95869210E-01  5.95869210E-01 -1.67827383E+00
 -1.46507292E+00 -1.46507292E+00 -1.46507292E+00 -1.46507292E+00 -1.67827383E+00
  5.95869210E-01  5.95869210E-01  5.95869210E-01  7.05203010E-01  7.05203010E-01
  7.05203010E-01  7.05203010E-01  7.05203010E-01  7.05203010E-01  7.05203010E-01
  7.05203010E-01  5.95869210E-01  5.95869210E-01  5.95869210E-01 -1.67827383E+00
 -1.46507292E+00 -1.46507292E+00 -1.46507292E+00 -1.46507292E+00 -1.67827383E+00
  5.95869210E-01  5.95869210E-01  5.95869210E-01  7.05203010E-01  7.05203010E-01
  7.05203010E-01  7.05203010E-01  7.05203010E-01  7.05203010E-01  7.05203010E-01
  7.05203010E-01  5.95869210E-01  5.95869210E-01  5.95869210E-01 -1.67827383E+00
 -1.46507292E+00 -1.46507292E+00 -1.46507292E+00 -1.46507292E+00 -1.67827383E+00
  5.95869210E-01  5.95869210E-01  5.95869210E-01  7.05203010E-01  7.05203010E-01
  7.05203010E-01  7.05203010E-01  7.05203010E-01  7.05203010E-01  7.05203010E-01
  7.05203010E-01  5.95869210E-01  5.95869210E-01  5.95869210E-01 -1.67827383E+00
 -1.46507292E+00 -1.46507292E+00 -1.46507292E+00 -1.46507292E+00 -1.67827383E+00
  5.95869210E-01  5.95869210E-01  5.95869210E-01  7.05203010E-01  7.05203010E-01
  7.05203010E-01  7.05203010E-01  7.05203010E-01  7.05203010E-01  7.05203010E-01
  7.05203010E-01  5.95869210E-01  5.95869210E-01  5.95869210E-01 -1.67827383E+00
 -1.46507292E+00 -1.46507292E+00 -1.46507292E+00 -1.46507292E+00 -1.67827383E+00
  5.95869210E-01  5.95869210E-01  5.95869210E-01  7.05203010E-01  7.05203010E-01
  7.05203010E-01  7.05203010E-01  7.05203010E-01  7.05203010E-01  7.05203010E-01
  7.05203010E-01  5.95869210E-01  5.95869210E-01  5.95869210E-01 -1.67827383E+00
 -1.46507292E+00 -1.46507292E+00 -1.46507292E+00 -1.46507292E+00 -1.67827383E+00
  5.95869210E-01  5.95869210E-01  5.95869210E-01  7.05203010E-01  7.05203010E-01
  7.05203010E-01  7.05203010E-01  7.05203010E-01  7.05203010E-01  7.05203010E-01
  7.05203010E-01  5.95869210E-01  5.95869210E-01  5.95869210E-01 -1.67827383E+00
 -1.46507292E+00 -1.46507292E+00 -1.46507292E+00 -1.46507292E+00 -1.67827383E+00
  5.95869210E-01  5.95869210E-01  5.95869210E-01  7.05203010E-01  7.05203010E-01
  7.05203010E-01  7.05203010E-01  7.05203010E-01  7.05203010E-01  7.05203010E-01
  7.05203010E-01  5.95869210E-01  5.95869210E-01  5.95869210E-01 -1.67827383E+00
 -1.46507292E+00 -1.46507292E+00 -1.46507292E+00 -1.46507292E+00 -1.67827383E+00
  5.95869210E-01  5.95869210E-01  5.95869210E-01  7.05203010E-01  7.05203010E-01
  7.05203010E-01  7.05203010E-01  7.05203010E-01  7.05203010E-01  7.05203010E-01
  7.05203010E-01  5.95869210E-01  5.95869210E-01  5.95869210E-01 -1.67827383E+00
 -1.46507292E+00 -1.46507292E+00 -1.46507292E+00 -1.46507292E+00 -1.67827383E+00
  5.95869210E-01  5.95869210E-01  5.95869210E-01  7.05203010E-01  7.05203010E-01
  7.05203010E-01  7.05203010E-01  7.05203010E-01  7.05203010E-01  7.05203010E-01
  7.05203010E-01  5.95869210E-01  5.95869210E-01  5.95869210E-01 -1.67827383E+00
 -1.46507292E+00 -1.46507292E+00 -1.46507292E+00 -1.46507292E+00 -1.67827383E+00
  5.95869210E-01  5.95869210E-01  5.95869210E-01  7.05203010E-01  7.05203010E-01
  7.05203010E-01  7.05203010E-01  7.05203010E-01  7.05203010E-01  7.05203010E-01
  7.05203010E-01  5.95869210E-01  5.95869210E-01  5.95869210E-01 -1.67827383E+00
 -1.46507292E+00 -1.46507292E+00 -1.46507292E+00 -1.46507292E+00 -1.67827383E+00
  5.95869210E-01  5.95869210E-01  5.95869210E-01  7.05203010E-01  7.05203010E-01
  7.05203010E-01  7.05203010E-01  7.05203010E-01  7.05203010E-01  7.05203010E-01
  7.05203010E-01  5.95869210E-01  5.95869210E-01  5.95869210E-01 -1.67827383E+00
 -1.46507292E+00 -1.46507292E+00 -1.46507292E+00 -1.46507292E+00 -1.67827383E+00
  5.95869210E-01  5.95869210E-01  5.95869210E-01  7.05203010E-01  7.05203010E-01
  7.05203010E-01  7.05203010E-01  7.05203010E-01  7.05203010E-01  7.05203010E-01
  7.05203010E-01  5.95869210E-01  5.95869210E-01  5.95869210E-01 -1.67827383E+00
 -1.46507292E+00 -1.46507292E+00 -1.46507292E+00 -1.46507292E+00 -1.67827383E+00
  5.95869210E-01  5.95869210E-01  5.95869210E-01  7.05203010E-01  7.05203010E-01
  7.05203010E-01  7.05203010E-01  7.05203010E-01  7.05203010E-01  7.05203010E-01
  7.05203010E-01  5.95869210E-01  5.95869210E-01  5.95869210E-01 -1.67827383E+00
 -1.46507292E+00 -1.46507292E+00 -1.46507292E+00 -1.46507292E+00 -1.67827383E+00
  5.95869210E-01  5.95869210E-01  5.95869210E-01  7.05203010E-01  7.05203010E-01
  7.05203010E-01  7.05203010E-01  7.05203010E-01  7.05203010E-01  7.05203010E-01
  7.05203010E-01  5.95869210E-01  5.95869210E-01  5.95869210E-01 -1.67827383E+00
 -1.46507292E+00 -1.46507292E+00 -1.46507292E+00 -1.46507292E+00 -1.67827383E+00
  5.95869210E-01  5.95869210E-01  5.95869210E-01  7.05203010E-01  7.05203010E-01
  7.05203010E-01  7.05203010E-01  7.05203010E-01  7.05203010E-01  7.05203010E-01
  7.05203010E-01  5.95869210E-01  5.95869210E-01  5.95869210E-01 -1.67827383E+00
 -1.46507292E+00 -1.46507292E+00 -1.46507292E+00 -1.46507292E+00 -1.67827383E+00
  5.95869210E-01  5.95869210E-01  5.95869210E-01  7.05203010E-01  7.05203010E-01
  7.05203010E-01  7.05203010E-01  7.05203010E-01  7.05203010E-01  7.05203010E-01
  7.05203010E-01  5.95869210E-01  5.95869210E-01  5.95869210E-01 -1.67827383E+00
 -1.46507292E+00 -1.46507292E+00 -1.46507292E+00 -1.46507292E+00 -1.67827383E+00
  5.95869210E-01  5.95869210E-01  5.95869210E-01  7.05203010E-01  7.05203010E-01
  7.05203010E-01  7.05203010E-01  7.05203010E-01  7.05203010E-01  7.05203010E-01
  7.05203010E-01  5.95869210E-01  5.95869210E-01  5.95869210E-01 -1.67827383E+00
 -1.46507292E+00 -1.46507292E+00 -1.46507292E+00 -1.46507292E+00 -1.67827383E+00
  5.95869210E-01  5.95869210E-01  5.95869210E-01  7.05203010E-01  7.05203010E-01
  7.05203010E-01  7.05203010E-01  7.05203010E-01  7.05203010E-01  7.05203010E-01
  7.05203010E-01  5.95869210E-01  5.95869210E-01  5.95869210E-01 -1.67827383E+00
 -1.46507292E+00 -1.46507292E+00 -1.46507292E+00 -1.46507292E+00 -1.67827383E+00
  5.95869210E-01  5.95869210E-01  5.95869210E-01  7.05203010E-01  7.05203010E-01
  7.05203010E-01  7.05203010E-01  7.05203010E-01  7.05203010E-01  7.05203010E-01
  7.05203010E-01  5.95869210E-01  5.95869210E-01  5.95869210E-01 -1.67827383E+00
 -1.46507292E+00 -1.46507292E+00 -1.46507292E+00 -1.46507292E+00 -1.67827383E+00
  5.95869210E-01  5.95869210E-01  5.95869210E-01  7.05203010E-01  7.05203010E-01
  7.05203010E-01  7.05203010E-01  7.05203010E-01  7.05203010E-01  7.05203010E-01
  7.05203010E-01  5.95869210E-01  5.95869210E-01  5.95869210E-01 -1.67827383E+00
 -1.46507292E+00 -1.46507292E+00 -1.46507292E+00 -1.46507292E+00 -1.67827383E+00
  5.95869210E-01  5.95869210E-01  5.95869210E-01  7.05203010E-01  7.05203010E-01
  7.05203010E-01  7.05203010E-01  7.05203010E-01  7.05203010E-01  7.05203010E-01
  7.05203010E-01  5.95869210E-01  5.95869210E-01  5.95869210E-01 -1.67827383E+00
 -1.46507292E+00 -1.46507292E+00 -1.46507292E+00 -1.46507292E+00 -1.67827383E+00
  5.95869210E-01  5.95869210E-01  5.95869210E-01  7.05203010E-01  7.05203010E-01
  7.05203010E-01  7.05203010E-01  7.05203010E-01  7.05203010E-01  7.05203010E-01
  7.05203010E-01  5.95869210E-01  5.95869210E-01  5.95869210E-01 -1.67827383E+00
 -1.46507292E+00 -1.46507292E+00 -1.46507292E+00 -1.46507292E+00 -1.67827383E+00
  5.95869210E-01  5.95869210E-01  5.95869210E-01  7.05203010E-01  7.05203010E-01
  7.05203010E-01  7.05203010E-01  7.05203010E-01  7.05203010E-01  7.05203010E-01
  7.05203010E-01  5.95869210E-01  5.95869210E-01  5.95869210E-01 -1.67827383E+00
 -1.46507292E+00 -1.46507292E+00 -1.46507292E+00 -1.46507292E+00 -1.67827383E+00
  5.95869210E-01  5.95869210E-01  5.95869210E-01  7.05203010E-01  7.05203010E-01
  7.05203010E-01  7.05203010E-01  7.05203010E-01  7.05203010E-01  7.05203010E-01
  7.05203010E-01  5.95869210E-01  5.95869210E-01  5.95869210E-01 -1.67827383E+00
 -1.46507292E+00 -1.46507292E+00 -1.46507292E+00 -1.46507292E+00 -1.67827383E+00
  5.95869210E-01  5.95869210E-01  5.95869210E-01  7.05203010E-01  7.05203010E-01
  7.05203010E-01  7.05203010E-01  7.05203010E-01  7.05203010E-01  7.05203010E-01
  7.05203010E-01  5.95869210E-01  5.95869210E-01  5.95869210E-01 -1.67827383E+00
 -1.46507292E+00 -1.46507292E+00 -1.46507292E+00 -1.46507292E+00 -1.67827383E+00
  5.95869210E-01  5.95869210E-01  5.95869210E-01  7.05203010E-01  7.05203010E-01
  7.05203010E-01  7.05203010E-01  7.05203010E-01  7.05203010E-01  7.05203010E-01
  7.05203010E-01  5.95869210E-01  5.95869210E-01  5.95869210E-01 -1.67827383E+00
 -1.46507292E+00 -1.46507292E+00 -1.46507292E+00 -1.46507292E+00 -1.67827383E+00
  5.95869210E-01  5.95869210E-01  5.95869210E-01  7.05203010E-01  7.05203010E-01
  7.05203010E-01  7.05203010E-01  7.05203010E-01  7.05203010E-01  7.05203010E-01
  7.05203010E-01  5.95869210E-01  5.95869210E-01  5.95869210E-01 -1.67827383E+00
 -1.46507292E+00 -1.46507292E+00 -1.46507292E+00 -1.46507292E+00 -1.67827383E+00
  5.95869210E-01  5.95869210E-01  5.95869210E-01  7.05203010E-01  7.05203010E-01
  7.05203010E-01  7.05203010E-01  7.05203010E-01  7.05203010E-01  7.05203010E-01
  7.05203010E-01  5.95869210E-01  5.95869210E-01  5.95869210E-01 -1.67827383E+00
 -1.46507292E+00 -1.46507292E+00 -1.46507292E+00 -1.46507292E+00 -1.67827383E+00
  5.95869210E-01  5.95869210E-01  5.95869210E-01  7.05203010E-01  7.05203010E-01
  7.05203010E-01  7.05203010E-01  7.05203010E-01  7.05203010E-01  7.05203010E-01
  7.05203010E-01  5.95869210E-01  5.95869210E-01  5.95869210E-01 -1.67827383E+00
 -1.46507292E+00 -1.46507292E+00 -1.46507292E+00 -1.46507292E+00 -1.67827383E+00
  5.95869210E-01  5.95869210E-01  5.95869210E-01  7.05203010E-01  7.05203010E-01
  7.05203010E-01  7.05203010E-01  7.05203010E-01  7.05203010E-01  7.05203010E-01
  7.05203010E-01  5.95869210E-01  5.95869210E-01  5.95869210E-01 -1.67827383E+00
 -1.46507292E+00 -1.46507292E+00 -1.46507292E+00 -1.46507292E+00 -1.67827383E+00
  5.95869210E-01  5.95869210E-01  5.95869210E-01  7.05203010E-01  7.05203010E-01
  7.05203010E-01  7.05203010E-01  7.05203010E-01  7.05203010E-01  7.05203010E-01
  7.05203010E-01  5.95869210E-01  5.95869210E-01  5.95869210E-01 -1.67827383E+00
 -1.46507292E+00 -1.46507292E+00 -1.46507292E+00 -1.46507292E+00 -1.67827383E+00
  5.95869210E-01  5.95869210E-01  5.95869210E-01  7.05203010E-01  7.05203010E-01
  7.05203010E-01  7.05203010E-01  7.05203010E-01  7.05203010E-01  7.05203010E-01
  7.05203010E-01  5.95869210E-01  5.95869210E-01  5.95869210E-01 -1.67827383E+00
 -1.46507292E+00 -1.46507292E+00 -1.46507292E+00 -1.46507292E+00 -1.67827383E+00
  5.95869210E-01  5.95869210E-01  5.95869210E-01  7.05203010E-01  7.05203010E-01
  7.05203010E-01  7.05203010E-01  7.05203010E-01  7.05203010E-01  7.05203010E-01
  7.05203010E-01  5.95869210E-01  5.95869210E-01  5.95869210E-01 -1.67827383E+00
 -1.46507292E+00 -1.46507292E+00 -1.46507292E+00 -1.46507292E+00 -1.67827383E+00
  5.95869210E-01  5.95869210E-01  5.95869210E-01  7.05203010E-01  7.05203010E-01
  7.05203010E-01  7.05203010E-01  7.05203010E-01  7.05203010E-01  7.05203010E-01
  7.05203010E-01  5.95869210E-01  5.95869210E-01  5.95869210E-01 -1.67827383E+00
 -1.46507292E+00 -1.46507292E+00 -1.46507292E+00 -1.46507292E+00 -1.67827383E+00
  5.95869210E-01  5.95869210E-01  5.95869210E-01  7.05203010E-01  7.05203010E-01
  7.05203010E-01  7.05203010E-01  7.05203010E-01  7.05203010E-01  7.05203010E-01
  7.05203010E-01  5.95869210E-01  5.95869210E-01  5.95869210E-01 -1.67827383E+00
 -1.46507292E+00 -1.46507292E+00 -1.46507292E+00 -1.46507292E+00 -1.67827383E+00
  5.95869210E-01  5.95869210E-01  5.95869210E-01  7.05203010E-01  7.05203010E-01
  7.05203010E-01  7.05203010E-01  7.05203010E-01  7.05203010E-01  7.05203010E-01
  7.05203010E-01  5.95869210E-01  5.95869210E-01  5.95869210E-01 -1.67827383E+00
 -1.46507292E+00 -1.46507292E+00 -1.46507292E+00 -1.46507292E+00 -1.67827383E+00
  5.95869210E-01  5.95869210E-01  5.95869210E-01  7.05203010E-01  7.05203010E-01
  7.05203010E-01  7.05203010E-01  7.05203010E-01  7.05203010E-01  7.05203010E-01
  7.05203010E-01  5.95869210E-01  5.95869210E-01  5.95869210E-01 -1.67827383E+00
 -1.46507292E+00 -1.46507292E+00 -1.46507292E+00 -1.46507292E+00 -1.67827383E+00
  5.95869210E-01  5.95869210E-01  5.95869210E-01  7.05203010E-01  7.05203010E-01
  7.05203010E-01  7.05203010E-01  7.05203010E-01  7.05203010E-01  7.05203010E-01
  7.05203010E-01  5.95869210E-01  5.95869210E-01  5.95869210E-01 -1.67827383E+00
 -1.46507292E+00 -1.46507292E+00 -1.46507292E+00 -1.46507292E+00 -1.67827383E+00
  5.95869210E-01  5.95869210E-01  5.95869210E-01  7.05203010E-01  7.05203010E-01
  7.05203010E-01  7.05203010E-01  7.05203010E-01  7.05203010E-01  7.05203010E-01
  7.05203010E-01  5.95869210E-01  5.95869210E-01  5.95869210E-01 -1.67827383E+00
 -1.46507292E+00 -1.46507292E+00 -1.46507292E+00 -1.46507292E+00 -1.67827383E+00
  5.95869210E-01  5.95869210E-01  5.95869210E-01  7.05203010E-01  7.05203010E-01
  7.05203010E-01  7.05203010E-01  7.05203010E-01  7.05203010E-01  7.05203010E-01
  7.05203010E-01  5.95869210E-01  5.95869210E-01  5.95869210E-01 -1.67827383E+00
 -1.46507292E+00 -1.46507292E+00 -1.46507292E+00 -1.46507292E+00 -1.67827383E+00
  5.95869210E-01  5.95869210E-01  5.95869210E-01  7.05203010E-01  7.05203010E-01
  7.05203010E-01  7.05203010E-01  7.05203010E-01  7.05203010E-01  7.05203010E-01
  7.05203010E-01  5.95869210E-01  5.95869210E-01  5.95869210E-01 -1.67827383E+00
 -1.46507292E+00 -1.46507292E+00 -1.46507292E+00 -1.46507292E+00 -1.67827383E+00
  5.95869210E-01  5.95869210E-01  5.95869210E-01  7.05203010E-01  7.05203010E-01
  7.05203010E-01  7.05203010E-01  7.05203010E-01  7.05203010E-01  7.05203010E-01
  7.05203010E-01  5.95869210E-01  5.95869210E-01  5.95869210E-01 -1.67827383E+00
 -1.46507292E+00 -1.46507292E+00 -1.46507292E+00 -1.46507292E+00 -1.67827383E+00
  5.95869210E-01  5.95869210E-01  5.95869210E-01  7.05203010E-01  7.05203010E-01
  7.05203010E-01  7.05203010E-01  7.05203010E-01  7.05203010E-01  7.05203010E-01
  7.05203010E-01  5.95869210E-01  5.95869210E-01  5.95869210E-01 -1.67827383E+00
 -1.46507292E+00 -1.46507292E+00 -1.46507292E+00 -1.46507292E+00 -1.67827383E+00
  5.95869210E-01  5.95869210E-01  5.95869210E-01  7.05203010E-01  7.05203010E-01
  7.05203010E-01  7.05203010E-01  7.05203010E-01  7.05203010E-01  7.05203010E-01
  7.05203010E-01  5.95869210E-01  5.95869210E-01  5.95869210E-01 -1.67827383E+00
 -1.46507292E+00 -1.46507292E+00 -1.46507292E+00 -1.46507292E+00 -1.67827383E+00
  5.95869210E-01  5.95869210E-01  5.95869210E-01  7.05203010E-01  7.05203010E-01
  7.05203010E-01  7.05203010E-01  7.05203010E-01  7.05203010E-01  7.05203010E-01
  7.05203010E-01  5.95869210E-01  5.95869210E-01  5.95869210E-01 -1.67827383E+00
 -1.46507292E+00 -1.46507292E+00 -1.46507292E+00 -1.46507292E+00 -1.67827383E+00
  5.95869210E-01  5.95869210E-01  5.95869210E-01  7.05203010E-01  7.05203010E-01
  7.05203010E-01  7.05203010E-01  7.05203010E-01  7.05203010E-01  7.05203010E-01
  7.05203010E-01  5.95869210E-01  5.95869210E-01  5.95869210E-01 -1.67827383E+00
 -1.46507292E+00 -1.46507292E+00 -1.46507292E+00 -1.46507292E+00 -1.67827383E+00
  5.95869210E-01  5.95869210E-01  5.95869210E-01  7.05203010E-01  7.05203010E-01
  7.05203010E-01  7.05203010E-01  7.05203010E-01  7.05203010E-01  7.05203010E-01
  7.05203010E-01  5.95869210E-01  5.95869210E-01  5.95869210E-01 -1.67827383E+00
 -1.46507292E+00 -1.46507292E+00 -1.46507292E+00 -1.46507292E+00 -1.67827383E+00
  5.95869210E-01  5.95869210E-01  5.95869210E-01  7.05203010E-01  7.05203010E-01
  7.05203010E-01  7.05203010E-01  7.05203010E-01  7.05203010E-01  7.05203010E-01
  7.05203010E-01  5.95869210E-01  5.95869210E-01  5.95869210E-01 -1.67827383E+00
 -1.46507292E+00 -1.46507292E+00 -1.46507292E+00 -1.46507292E+00 -1.67827383E+00
  5.95869210E-01  5.95869210E-01  5.95869210E-01  7.05203010E-01  7.05203010E-01
  7.05203010E-01  7.05203010E-01  7.05203010E-01  7.05203010E-01  7.05203010E-01
  7.05203010E-01  5.95869210E-01  5.95869210E-01  5.95869210E-01 -1.67827383E+00
 -1.46507292E+00 -1.46507292E+00 -1.46507292E+00 -1.46507292E+00 -1.67827383E+00
  5.95869210E-01  5.95869210E-01  5.95869210E-01  7.05203010E-01  7.05203010E-01
  7.05203010E-01  7.05203010E-01  7.05203010E-01  7.05203010E-01  7.05203010E-01
  7.05203010E-01  5.95869210E-01  5.95869210E-01  5.95869210E-01 -1.67827383E+00
 -1.46507292E+00 -1.46507292E+00 -1.46507292E+00 -1.46507292E+00 -1.67827383E+00
  5.95869210E-01  5.95869210E-01  5.95869210E-01  7.05203010E-01  7.05203010E-01
  7.05203010E-01  7.05203010E-01  7.05203010E-01  7.05203010E-01  7.05203010E-01
  7.05203010E-01  5.95869210E-01  5.95869210E-01  5.95869210E-01 -1.67827383E+00
 -1.46507292E+00 -1.46507292E+00 -1.46507292E+00 -1.46507292E+00 -1.67827383E+00
  5.95869210E-01  5.95869210E-01  5.95869210E-01  7.05203010E-01  7.05203010E-01
  7.05203010E-01  7.05203010E-01  7.05203010E-01  7.05203010E-01  7.05203010E-01
  7.05203010E-01  5.95869210E-01  5.95869210E-01  5.95869210E-01 -1.67827383E+00
 -1.46507292E+00 -1.46507292E+00 -1.46507292E+00 -1.46507292E+00 -1.67827383E+00
  5.95869210E-01  5.95869210E-01  5.95869210E-01  7.05203010E-01  7.05203010E-01
  7.05203010E-01  7.05203010E-01  7.05203010E-01  7.05203010E-01  7.05203010E-01
  7.05203010E-01  5.95869210E-01  5.95869210E-01  5.95869210E-01 -1.67827383E+00
 -1.46507292E+00 -1.46507292E+00 -1.46507292E+00 -1.46507292E+00 -1.67827383E+00
  5.95869210E-01  5.95869210E-01  5.95869210E-01  7.05203010E-01  7.05203010E-01
  7.05203010E-01  7.05203010E-01  7.05203010E-01  7.05203010E-01  7.05203010E-01
  7.05203010E-01  5.95869210E-01  5.95869210E-01  5.95869210E-01 -1.67827383E+00
 -1.46507292E+00 -1.46507292E+00 -1.46507292E+00 -1.46507292E+00 -1.67827383E+00
  5.95869210E-01  5.95869210E-01  5.95869210E-01  7.05203010E-01  7.05203010E-01
  7.05203010E-01  7.05203010E-01  7.05203010E-01  7.05203010E-01  7.05203010E-01
  7.05203010E-01  5.95869210E-01  5.95869210E-01  5.95869210E-01 -1.67827383E+00
 -1.46507292E+00 -1.46507292E+00 -1.46507292E+00 -1.46507292E+00 -1.67827383E+00
  5.95869210E-01  5.95869210E-01  5.95869210E-01  7.05203010E-01  7.05203010E-01
  7.05203010E-01  7.05203010E-01  7.05203010E-01  7.05203010E-01  7.05203010E-01
  7.05203010E-01  5.95869210E-01  5.95869210E-01  5.95869210E-01 -1.67827383E+00
 -1.46507292E+00 -1.46507292E+00 -1.46507292E+00 -1.46507292E+00 -1.67827383E+00
  5.95869210E-01  5.95869210E-01  5.95869210E-01  7.05203010E-01  7.05203010E-01
  7.05203010E-01  7.05203010E-01  7.05203010E-01  7.05203010E-01  7.05203010E-01
  7.05203010E-01  5.95869210E-01  5.95869210E-01  5.95869210E-01 -1.67827383E+00
 -1.46507292E+00 -1.46507292E+00 -1.46507292E+00 -1.46507292E+00 -1.67827383E+00
  5.95869210E-01  5.95869210E-01  5.95869210E-01  7.05203010E-01  7.05203010E-01
  7.05203010E-01  7.05203010E-01  7.05203010E-01  7.05203010E-01  7.05203010E-01
  7.05203010E-01  5.95869210E-01  5.95869210E-01  5.95869210E-01 -1.67827383E+00
 -1.46507292E+00 -1.46507292E+00 -1.46507292E+00 -1.46507292E+00 -1.67827383E+00
  5.95869210E-01  5.95869210E-01  5.95869210E-01  7.05203010E-01  7.05203010E-01
  7.05203010E-01  7.05203010E-01  7.05203010E-01  7.05203010E-01  7.05203010E-01
  7.05203010E-01  5.95869210E-01  5.95869210E-01  5.95869210E-01 -1.67827383E+00
 -1.46507292E+00 -1.46507292E+00 -1.46507292E+00 -1.46507292E+00 -1.67827383E+00
  5.95869210E-01  5.95869210E-01  5.95869210E-01  7.05203010E-01  7.05203010E-01
  7.05203010E-01  7.05203010E-01  7.05203010E-01  7.05203010E-01  7.05203010E-01
  7.05203010E-01  5.95869210E-01  5.95869210E-01  5.95869210E-01 -1.67827383E+00
 -1.46507292E+00 -1.46507292E+00 -1.46507292E+00 -1.46507292E+00 -1.67827383E+00
  5.95869210E-01  5.95869210E-01  5.95869210E-01  7.05203010E-01  7.05203010E-01
  7.05203010E-01  7.05203010E-01  7.05203010E-01  7.05203010E-01  7.05203010E-01
  7.05203010E-01  5.95869210E-01  5.95869210E-01  5.95869210E-01 -1.67827383E+00
 -1.46507292E+00 -1.46507292E+00 -1.46507292E+00 -1.46507292E+00 -1.67827383E+00
  5.95869210E-01  5.95869210E-01  5.95869210E-01  7.05203010E-01  7.05203010E-01
  7.05203010E-01  7.05203010E-01  7.05203010E-01  7.05203010E-01  7.05203010E-01
  7.05203010E-01  5.95869210E-01  5.95869210E-01  5.95869210E-01 -1.67827383E+00
 -1.46507292E+00 -1.46507292E+00 -1.46507292E+00 -1.46507292E+00 -1.67827383E+00
  5.95869210E-01  5.95869210E-01  5.95869210E-01  7.05203010E-01  7.05203010E-01
  7.05203010E-01  7.05203010E-01  7.05203010E-01  7.05203010E-01  7.05203010E-01
  7.05203010E-01  5.95869210E-01  5.95869210E-01  5.95869210E-01 -1.67827383E+00
 -1.46507292E+00 -1.46507292E+00 -1.46507292E+00 -1.46507292E+00 -1.67827383E+00
  5.95869210E-01  5.95869210E-01  5.95869210E-01  7.05203010E-01  7.05203010E-01
  7.05203010E-01  7.05203010E-01  7.05203010E-01  7.05203010E-01  7.05203010E-01
  7.05203010E-01  5.95869210E-01  5.95869210E-01  5.95869210E-01 -1.67827383E+00
 -1.46507292E+00 -1.46507292E+00 -1.46507292E+00 -1.46507292E+00 -1.67827383E+00
  5.95869210E-01  5.95869210E-01  5.95869210E-01  7.05203010E-01  7.05203010E-01
  7.05203010E-01  7.05203010E-01  7.05203010E-01  7.05203010E-01  7.05203010E-01
  7.05203010E-01  5.95869210E-01  5.95869210E-01  5.95869210E-01 -1.67827383E+00
 -1.46507292E+00 -1.46507292E+00 -1.46507292E+00 -1.46507292E+00 -1.67827383E+00
  5.95869210E-01  5.95869210E-01  5.95869210E-01  7.05203010E-01  7.05203010E-01
  7.05203010E-01  7.05203010E-01  7.05203010E-01  7.05203010E-01  7.05203010E-01
  7.05203010E-01  5.95869210E-01  5.95869210E-01  5.95869210E-01 -1.67827383E+00
 -1.46507292E+00 -1.46507292E+00 -1.46507292E+00 -1.46507292E+00 -1.67827383E+00
  5.95869210E-01  5.95869210E-01  5.95869210E-01  7.05203010E-01  7.05203010E-01
  7.05203010E-01  7.05203010E-01  7.05203010E-01  7.05203010E-01  7.05203010E-01
  7.05203010E-01  5.95869210E-01  5.95869210E-01  5.95869210E-01 -1.67827383E+00
 -1.46507292E+00 -1.46507292E+00 -1.46507292E+00 -1.46507292E+00 -1.67827383E+00
  5.95869210E-01  5.95869210E-01  5.95869210E-01  7.05203010E-01  7.05203010E-01
  7.05203010E-01  7.05203010E-01  7.05203010E-01  7.05203010E-01  7.05203010E-01
  7.05203010E-01  5.95869210E-01  5.95869210E-01  5.95869210E-01 -1.67827383E+00
 -1.46507292E+00 -1.46507292E+00 -1.46507292E+00 -1.46507292E+00 -1.67827383E+00
  5.95869210E-01  5.95869210E-01  5.95869210E-01  7.05203010E-01  7.05203010E-01
  7.05203010E-01  7.05203010E-01  7.05203010E-01  7.05203010E-01  7.05203010E-01
  7.05203010E-01  5.95869210E-01  5.95869210E-01  5.95869210E-01 -1.67827383E+00
 -1.46507292E+00 -1.46507292E+00 -1.46507292E+00 -1.46507292E+00 -1.67827383E+00
  5.95869210E-01  5.95869210E-01  5.95869210E-01  7.05203010E-01  7.05203010E-01
  7.05203010E-01  7.05203010E-01  7.05203010E-01  7.05203010E-01  7.05203010E-01
  7.05203010E-01  5.95869210E-01  5.95869210E-01  5.95869210E-01 -1.67827383E+00
 -1.46507292E+00 -1.46507292E+00 -1.46507292E+00 -1.46507292E+00 -1.67827383E+00
  5.95869210E-01  5.95869210E-01  5.95869210E-01  7.05203010E-01  7.05203010E-01
  7.05203010E-01  7.05203010E-01  7.05203010E-01  7.05203010E-01  7.05203010E-01
  7.05203010E-01  5.95869210E-01  5.95869210E-01  5.95869210E-01 -1.67827383E+00
 -1.46507292E+00 -1.46507292E+00 -1.46507292E+00 -1.46507292E+00 -1.67827383E+00
  5.95869210E-01  5.95869210E-01  5.95869210E-01  7.05203010E-01  7.05203010E-01
  7.05203010E-01  7.05203010E-01  7.05203010E-01  7.05203010E-01  7.05203010E-01
  7.05203010E-01  5.95869210E-01  5.95869210E-01  5.95869210E-01 -1.67827383E+00
 -1.46507292E+00 -1.46507292E+00 -1.46507292E+00 -1.46507292E+00 -1.67827383E+00
  5.95869210E-01  5.95869210E-01  5.95869210E-01  7.05203010E-01  7.05203010E-01
  7.05203010E-01  7.05203010E-01  7.05203010E-01  7.05203010E-01  7.05203010E-01
  7.05203010E-01  5.95869210E-01  5.95869210E-01  5.95869210E-01 -1.67827383E+00
 -1.46507292E+00 -1.46507292E+00 -1.46507292E+00 -1.46507292E+00 -1.67827383E+00
  5.95869210E-01  5.95869210E-01  5.95869210E-01  7.05203010E-01  7.05203010E-01
  7.05203010E-01  7.05203010E-01  7.05203010E-01  7.05203010E-01  7.05203010E-01
  7.05203010E-01  5.95869210E-01  5.95869210E-01  5.95869210E-01 -1.67827383E+00
 -1.46507292E+00 -1.46507292E+00 -1.46507292E+00 -1.46507292E+00 -1.67827383E+00
  5.95869210E-01  5.95869210E-01  5.95869210E-01  7.05203010E-01  7.05203010E-01
  7.05203010E-01  7.05203010E-01  7.05203010E-01  7.05203010E-01  7.05203010E-01
  7.05203010E-01  5.95869210E-01  5.95869210E-01  5.95869210E-01 -1.67827383E+00
 -1.46507292E+00 -1.46507292E+00 -1.46507292E+00 -1.46507292E+00 -1.67827383E+00
  5.95869210E-01  5.95869210E-01  5.95869210E-01  7.05203010E-01  7.05203010E-01
  7.05203010E-01  7.05203010E-01  7.05203010E-01  7.05203010E-01  7.05203010E-01
  7.05203010E-01  5.95869210E-01  5.95869210E-01  5.95869210E-01 -1.67827383E+00
 -1.46507292E+00 -1.46507292E+00 -1.46507292E+00 -1.46507292E+00 -1.67827383E+00
  5.95869210E-01  5.95869210E-01  5.95869210E-01  7.05203010E-01  7.05203010E-01
  7.05203010E-01  7.05203010E-01  7.05203010E-01  7.05203010E-01  7.05203010E-01
  7.05203010E-01  5.95869210E-01  5.95869210E-01  5.95869210E-01 -1.67827383E+00
 -1.46507292E+00 -1.46507292E+00 -1.46507292E+00 -1.46507292E+00 -1.67827383E+00
  5.95869210E-01  5.95869210E-01  5.95869210E-01  7.05203010E-01  7.05203010E-01
  7.05203010E-01  7.05203010E-01  7.05203010E-01  7.05203010E-01  7.05203010E-01
  7.05203010E-01  5.95869210E-01  5.95869210E-01  5.95869210E-01 -1.67827383E+00
 -1.46507292E+00 -1.46507292E+00 -1.46507292E+00 -1.46507292E+00 -1.67827383E+00
  5.95869210E-01  5.95869210E-01  5.95869210E-01  7.05203010E-01  7.05203010E-01
  7.05203010E-01  7.05203010E-01  7.05203010E-01  7.05203010E-01  7.05203010E-01
  7.05203010E-01  5.95869210E-01  5.95869210E-01  5.95869210E-01 -1.67827383E+00
 -1.46507292E+00 -1.46507292E+00 -1.46507292E+00 -1.46507292E+00 -1.67827383E+00
  5.95869210E-01  5.95869210E-01  5.95869210E-01  7.05203010E-01  7.05203010E-01
  7.05203010E-01  7.05203010E-01  7.05203010E-01  7.05203010E-01  7.05203010E-01
  7.05203010E-01  5.95869210E-01  5.95869210E-01  5.95869210E-01 -1.67827383E+00
 -1.46507292E+00 -1.46507292E+00 -1.46507292E+00 -1.46507292E+00 -1.67827383E+00
  5.95869210E-01  5.95869210E-01  5.95869210E-01  7.05203010E-01  7.05203010E-01
  7.05203010E-01  7.05203010E-01  7.05203010E-01  7.05203010E-01  7.05203010E-01
  7.05203010E-01  5.95869210E-01  5.95869210E-01  5.95869210E-01 -1.67827383E+00
 -1.46507292E+00 -1.46507292E+00 -1.46507292E+00 -1.46507292E+00 -1.67827383E+00
  5.95869210E-01  5.95869210E-01  5.95869210E-01  7.05203010E-01  7.05203010E-01
  7.05203010E-01  7.05203010E-01  7.05203010E-01  7.05203010E-01  7.05203010E-01
  7.05203010E-01  5.95869210E-01  5.95869210E-01  5.95869210E-01 -1.67827383E+00
 -1.46507292E+00 -1.46507292E+00 -1.46507292E+00 -1.46507292E+00 -1.67827383E+00
  5.95869210E-01  5.95869210E-01  5.95869210E-01  7.05203010E-01  7.05203010E-01
  7.05203010E-01  7.05203010E-01  7.05203010E-01  7.05203010E-01  7.05203010E-01
  7.05203010E-01  5.95869210E-01  5.95869210E-01  5.95869210E-01 -1.67827383E+00
 -1.46507292E+00 -1.46507292E+00 -1.46507292E+00 -1.46507292E+00 -1.67827383E+00
  5.95869210E-01  5.95869210E-01  5.95869210E-01  7.05203010E-01  7.05203010E-01
  7.05203010E-01  7.05203010E-01  7.05203010E-01  7.05203010E-01  7.05203010E-01
  7.05203010E-01  5.95869210E-01  5.95869210E-01  5.95869210E-01 -1.67827383E+00
 -1.46507292E+00 -1.46507292E+00 -1.46507292E+00 -1.46507292E+00 -1.67827383E+00
  5.95869210E-01  5.95869210E-01  5.95869210E-01  7.05203010E-01  7.05203010E-01
  7.05203010E-01  7.05203010E-01  7.05203010E-01  7.05203010E-01  7.05203010E-01
  7.05203010E-01  5.95869210E-01  5.95869210E-01  5.95869210E-01 -1.67827383E+00
 -1.46507292E+00 -1.46507292E+00 -1.46507292E+00 -1.46507292E+00 -1.67827383E+00
  5.95869210E-01  5.95869210E-01  5.95869210E-01  7.05203010E-01  7.05203010E-01
  7.05203010E-01  7.05203010E-01  7.05203010E-01  7.05203010E-01  7.05203010E-01
  7.05203010E-01  5.95869210E-01  5.95869210E-01  5.95869210E-01 -1.67827383E+00
 -1.46507292E+00 -1.46507292E+00 -1.46507292E+00 -1.46507292E+00 -1.67827383E+00
  5.95869210E-01  5.95869210E-01  5.95869210E-01  7.05203010E-01  7.05203010E-01
  7.05203010E-01  7.05203010E-01  7.05203010E-01  7.05203010E-01  7.05203010E-01
  7.05203010E-01  5.95869210E-01  5.95869210E-01  5.95869210E-01 -1.67827383E+00
 -1.46507292E+00 -1.46507292E+00 -1.46507292E+00 -1.46507292E+00 -1.67827383E+00
  5.95869210E-01  5.95869210E-01  5.95869210E-01  7.05203010E-01  7.05203010E-01
  7.05203010E-01  7.05203010E-01  7.05203010E-01  7.05203010E-01  7.05203010E-01
  7.05203010E-01  5.95869210E-01  5.95869210E-01  5.95869210E-01 -1.67827383E+00
 -1.46507292E+00 -1.46507292E+00 -1.46507292E+00 -1.46507292E+00 -1.67827383E+00
  5.95869210E-01  5.95869210E-01  5.95869210E-01  7.05203010E-01  7.05203010E-01
  7.05203010E-01  7.05203010E-01  7.05203010E-01  7.05203010E-01  7.05203010E-01
  7.05203010E-01  5.95869210E-01  5.95869210E-01  5.95869210E-01 -1.67827383E+00
 -1.46507292E+00 -1.46507292E+00 -1.46507292E+00 -1.46507292E+00 -1.67827383E+00
  5.95869210E-01  5.95869210E-01  5.95869210E-01  7.05203010E-01  7.05203010E-01
  7.05203010E-01  7.05203010E-01  7.05203010E-01  7.05203010E-01  7.05203010E-01
  7.05203010E-01  5.95869210E-01  5.95869210E-01  5.95869210E-01 -1.67827383E+00
 -1.46507292E+00 -1.46507292E+00 -1.46507292E+00 -1.46507292E+00 -1.67827383E+00
  5.95869210E-01  5.95869210E-01  5.95869210E-01  7.05203010E-01  7.05203010E-01
  7.05203010E-01  7.05203010E-01  7.05203010E-01  7.05203010E-01  7.05203010E-01
  7.05203010E-01  5.95869210E-01  5.95869210E-01  5.95869210E-01 -1.67827383E+00
 -1.46507292E+00 -1.46507292E+00 -1.46507292E+00 -1.46507292E+00 -1.67827383E+00
  5.95869210E-01  5.95869210E-01  5.95869210E-01  7.05203010E-01  7.05203010E-01
  7.05203010E-01  7.05203010E-01  7.05203010E-01  7.05203010E-01  7.05203010E-01
  7.05203010E-01  5.95869210E-01  5.95869210E-01  5.95869210E-01 -1.67827383E+00
 -1.46507292E+00 -1.46507292E+00 -1.46507292E+00 -1.46507292E+00 -1.67827383E+00
  5.95869210E-01  5.95869210E-01  5.95869210E-01  7.05203010E-01  7.05203010E-01
  7.05203010E-01  7.05203010E-01  7.05203010E-01  7.05203010E-01  7.05203010E-01
  7.05203010E-01  5.95869210E-01  5.95869210E-01  5.95869210E-01 -1.67827383E+00
 -1.46507292E+00 -1.46507292E+00 -1.46507292E+00 -1.46507292E+00 -1.67827383E+00
  5.95869210E-01  5.95869210E-01  5.95869210E-01  7.05203010E-01  7.05203010E-01
  7.05203010E-01  7.05203010E-01  7.05203010E-01  7.05203010E-01  7.05203010E-01
  7.05203010E-01  5.95869210E-01  5.95869210E-01  5.95869210E-01 -1.67827383E+00
 -1.46507292E+00 -1.46507292E+00 -1.46507292E+00 -1.46507292E+00 -1.67827383E+00
  5.95869210E-01  5.95869210E-01  5.95869210E-01  7.05203010E-01  7.05203010E-01
  7.05203010E-01  7.05203010E-01  7.05203010E-01  7.05203010E-01  7.05203010E-01
  7.05203010E-01  5.95869210E-01  5.95869210E-01  5.95869210E-01 -1.67827383E+00
 -1.46507292E+00 -1.46507292E+00 -1.46507292E+00 -1.46507292E+00 -1.67827383E+00
  5.95869210E-01  5.95869210E-01  5.95869210E-01  7.05203010E-01  7.05203010E-01
  7.05203010E-01  7.05203010E-01  7.05203010E-01  7.05203010E-01  7.05203010E-01
  7.05203010E-01  5.95869210E-01  5.95869210E-01  5.95869210E-01 -1.67827383E+00
 -1.46507292E+00 -1.46507292E+00 -1.46507292E+00 -1.46507292E+00 -1.67827383E+00
  5.95869210E-01  5.95869210E-01  5.95869210E-01  7.05203010E-01  7.05203010E-01
  7.05203010E-01  7.05203010E-01  7.05203010E-01  7.05203010E-01  7.05203010E-01
  7.05203010E-01  5.95869210E-01  5.95869210E-01  5.95869210E-01 -1.67827383E+00
 -1.46507292E+00 -1.46507292E+00 -1.46507292E+00 -1.46507292E+00 -1.67827383E+00
  5.95869210E-01  5.95869210E-01  5.95869210E-01  7.05203010E-01  7.05203010E-01
  7.05203010E-01  7.05203010E-01  7.05203010E-01  7.05203010E-01  7.05203010E-01
  7.05203010E-01  5.95869210E-01  5.95869210E-01  5.95869210E-01 -1.67827383E+00
 -1.46507292E+00 -1.46507292E+00 -1.46507292E+00 -1.46507292E+00 -1.67827383E+00
  5.95869210E-01  5.95869210E-01  5.95869210E-01  7.05203010E-01  7.05203010E-01
  7.05203010E-01  7.05203010E-01  7.05203010E-01  7.05203010E-01  7.05203010E-01
  7.05203010E-01  5.95869210E-01  5.95869210E-01  5.95869210E-01 -1.67827383E+00
 -1.46507292E+00 -1.46507292E+00 -1.46507292E+00 -1.46507292E+00 -1.67827383E+00
  5.95869210E-01  5.95869210E-01  5.95869210E-01  7.05203010E-01  7.05203010E-01
  7.05203010E-01  7.05203010E-01  7.05203010E-01  7.05203010E-01  7.05203010E-01
  7.05203010E-01  5.95869210E-01  5.95869210E-01  5.95869210E-01 -1.67827383E+00
 -1.46507292E+00 -1.46507292E+00 -1.46507292E+00 -1.46507292E+00 -1.67827383E+00
  5.95869210E-01  5.95869210E-01  5.95869210E-01  7.05203010E-01  7.05203010E-01
  7.05203010E-01  7.05203010E-01  7.05203010E-01  7.05203010E-01  7.05203010E-01
  7.05203010E-01  5.95869210E-01  5.95869210E-01  5.95869210E-01 -1.67827383E+00
 -1.46507292E+00 -1.46507292E+00 -1.46507292E+00 -1.46507292E+00 -1.67827383E+00
  5.95869210E-01  5.95869210E-01  5.95869210E-01  7.05203010E-01  7.05203010E-01
  7.05203010E-01  7.05203010E-01  7.05203010E-01  7.05203010E-01  7.05203010E-01
  7.05203010E-01  5.95869210E-01  5.95869210E-01  5.95869210E-01 -1.67827383E+00
 -1.46507292E+00 -1.46507292E+00 -1.46507292E+00 -1.46507292E+00 -1.67827383E+00
  5.95869210E-01  5.95869210E-01  5.95869210E-01  7.05203010E-01  7.05203010E-01
  7.05203010E-01  7.05203010E-01  7.05203010E-01  7.05203010E-01  7.05203010E-01
  7.05203010E-01  5.95869210E-01  5.95869210E-01  5.95869210E-01 -1.67827383E+00
 -1.46507292E+00 -1.46507292E+00 -1.46507292E+00 -1.46507292E+00 -1.67827383E+00
  5.95869210E-01  5.95869210E-01  5.95869210E-01  7.05203010E-01  7.05203010E-01
  7.05203010E-01  7.05203010E-01  7.05203010E-01  7.05203010E-01  7.05203010E-01
  7.05203010E-01  5.95869210E-01  5.95869210E-01  5.95869210E-01 -1.67827383E+00
 -1.46507292E+00 -1.46507292E+00 -1.46507292E+00 -1.46507292E+00 -1.67827383E+00
  5.95869210E-01  5.95869210E-01  5.95869210E-01  7.05203010E-01  7.05203010E-01
  7.05203010E-01  7.05203010E-01  7.05203010E-01  7.05203010E-01  7.05203010E-01
  7.05203010E-01  5.95869210E-01  5.95869210E-01  5.95869210E-01 -1.67827383E+00
 -1.46507292E+00 -1.46507292E+00 -1.46507292E+00 -1.46507292E+00 -1.67827383E+00
  5.95869210E-01  5.95869210E-01  5.95869210E-01  7.05203010E-01  7.05203010E-01
  7.05203010E-01  7.05203010E-01  7.05203010E-01  7.05203010E-01  7.05203010E-01
  7.05203010E-01  5.95869210E-01  5.95869210E-01  5.95869210E-01 -1.67827383E+00
 -1.46507292E+00 -1.46507292E+00 -1.46507292E+00 -1.46507292E+00 -1.67827383E+00
  5.95869210E-01  5.95869210E-01  5.95869210E-01  7.05203010E-01  7.05203010E-01
  7.05203010E-01  7.05203010E-01  7.05203010E-01  7.05203010E-01  7.05203010E-01
  7.05203010E-01  5.95869210E-01  5.95869210E-01  5.95869210E-01 -1.67827383E+00
 -1.46507292E+00 -1.46507292E+00 -1.46507292E+00 -1.46507292E+00 -1.67827383E+00
  5.95869210E-01  5.95869210E-01  5.95869210E-01  7.05203010E-01  7.05203010E-01
  7.05203010E-01  7.05203010E-01  7.05203010E-01  7.05203010E-01  7.05203010E-01
  7.05203010E-01  5.95869210E-01  5.95869210E-01  5.95869210E-01 -1.67827383E+00
 -1.46507292E+00 -1.46507292E+00 -1.46507292E+00 -1.46507292E+00 -1.67827383E+00
  5.95869210E-01  5.95869210E-01  5.95869210E-01  7.05203010E-01  7.05203010E-01
  7.05203010E-01  7.05203010E-01  7.05203010E-01  7.05203010E-01  7.05203010E-01
  7.05203010E-01  5.95869210E-01  5.95869210E-01  5.95869210E-01 -1.67827383E+00
 -1.46507292E+00 -1.46507292E+00 -1.46507292E+00 -1.46507292E+00 -1.67827383E+00
  5.95869210E-01  5.95869210E-01  5.95869210E-01  7.05203010E-01  7.05203010E-01
  7.05203010E-01  7.05203010E-01  7.05203010E-01  7.05203010E-01  7.05203010E-01
  7.05203010E-01  5.95869210E-01  5.95869210E-01  5.95869210E-01 -1.67827383E+00
 -1.46507292E+00 -1.46507292E+00 -1.46507292E+00 -1.46507292E+00 -1.67827383E+00
  5.95869210E-01  5.95869210E-01  5.95869210E-01  7.05203010E-01  7.05203010E-01
  7.05203010E-01  7.05203010E-01  7.05203010E-01  7.05203010E-01  7.05203010E-01
  7.05203010E-01  5.95869210E-01  5.95869210E-01  5.95869210E-01 -1.67827383E+00
 -1.46507292E+00 -1.46507292E+00 -1.46507292E+00 -1.46507292E+00 -1.67827383E+00
  5.95869210E-01  5.95869210E-01  5.95869210E-01  7.05203010E-01  7.05203010E-01
  7.05203010E-01  7.05203010E-01  7.05203010E-01  7.05203010E-01  7.05203010E-01
  7.05203010E-01  5.95869210E-01  5.95869210E-01  5.95869210E-01 -1.67827383E+00
 -1.46507292E+00 -1.46507292E+00 -1.46507292E+00 -1.46507292E+00 -1.67827383E+00
  5.95869210E-01  5.95869210E-01  5.95869210E-01  7.05203010E-01  7.05203010E-01
  7.05203010E-01  7.05203010E-01  7.05203010E-01  7.05203010E-01  7.05203010E-01
  7.05203010E-01  5.95869210E-01  5.95869210E-01  5.95869210E-01 -1.67827383E+00
 -1.46507292E+00 -1.46507292E+00 -1.46507292E+00 -1.46507292E+00 -1.67827383E+00
  5.95869210E-01  5.95869210E-01  5.95869210E-01  7.05203010E-01  7.05203010E-01
  7.05203010E-01  7.05203010E-01  7.05203010E-01  7.05203010E-01  7.05203010E-01
  7.05203010E-01  5.95869210E-01  5.95869210E-01  5.95869210E-01 -1.67827383E+00
 -1.46507292E+00 -1.46507292E+00 -1.46507292E+00 -1.46507292E+00 -1.67827383E+00
  5.95869210E-01  5.95869210E-01  5.95869210E-01  7.05203010E-01  7.05203010E-01
  7.05203010E-01  7.05203010E-01  7.05203010E-01  7.05203010E-01  7.05203010E-01
  7.05203010E-01  5.95869210E-01  5.95869210E-01  5.95869210E-01 -1.67827383E+00
 -1.46507292E+00 -1.46507292E+00 -1.46507292E+00 -1.46507292E+00 -1.67827383E+00
  5.95869210E-01  5.95869210E-01  5.95869210E-01  7.05203010E-01  7.05203010E-01
  7.05203010E-01  7.05203010E-01  7.05203010E-01  7.05203010E-01  7.05203010E-01
  7.05203010E-01  5.95869210E-01  5.95869210E-01  5.95869210E-01 -1.67827383E+00
 -1.46507292E+00 -1.46507292E+00 -1.46507292E+00 -1.46507292E+00 -1.67827383E+00
  5.95869210E-01  5.95869210E-01  5.95869210E-01  7.05203010E-01  7.05203010E-01
  7.05203010E-01  7.05203010E-01  7.05203010E-01  7.05203010E-01  7.05203010E-01
  7.05203010E-01  5.95869210E-01  5.95869210E-01  5.95869210E-01 -1.67827383E+00
 -1.46507292E+00 -1.46507292E+00 -1.46507292E+00 -1.46507292E+00 -1.67827383E+00
  5.95869210E-01  5.95869210E-01  5.95869210E-01  7.05203010E-01  7.05203010E-01
  7.05203010E-01  7.05203010E-01  7.05203010E-01  7.05203010E-01  7.05203010E-01
  7.05203010E-01  5.95869210E-01  5.95869210E-01  5.95869210E-01 -1.67827383E+00
 -1.46507292E+00 -1.46507292E+00 -1.46507292E+00 -1.46507292E+00 -1.67827383E+00
  5.95869210E-01  5.95869210E-01  5.95869210E-01  7.05203010E-01  7.05203010E-01
  7.05203010E-01  7.05203010E-01  7.05203010E-01  7.05203010E-01  7.05203010E-01
  7.05203010E-01  5.95869210E-01  5.95869210E-01  5.95869210E-01 -1.67827383E+00
 -1.46507292E+00 -1.46507292E+00 -1.46507292E+00 -1.46507292E+00 -1.67827383E+00
  5.95869210E-01  5.95869210E-01  5.95869210E-01  7.05203010E-01  7.05203010E-01
  7.05203010E-01  7.05203010E-01  7.05203010E-01  7.05203010E-01  7.05203010E-01
  7.05203010E-01  5.95869210E-01  5.95869210E-01  5.95869210E-01 -1.67827383E+00
 -1.46507292E+00 -1.46507292E+00 -1.46507292E+00 -1.46507292E+00 -1.67827383E+00
  5.95869210E-01  5.95869210E-01  5.95869210E-01  7.05203010E-01  7.05203010E-01
  7.05203010E-01  7.05203010E-01  7.05203010E-01  7.05203010E-01  7.05203010E-01
  7.05203010E-01  5.95869210E-01  5.95869210E-01  5.95869210E-01 -1.67827383E+00
 -1.46507292E+00 -1.46507292E+00 -1.46507292E+00 -1.46507292E+00 -1.67827383E+00
  5.95869210E-01  5.95869210E-01  5.95869210E-01  7.05203010E-01  7.05203010E-01
  7.05203010E-01  7.05203010E-01  7.05203010E-01  7.05203010E-01  7.05203010E-01
  7.05203010E-01  5.95869210E-01  5.95869210E-01  5.95869210E-01 -1.67827383E+00
 -1.46507292E+00 -1.46507292E+00 -1.46507292E+00 -1.46507292E+00 -1.67827383E+00
  5.95869210E-01  5.95869210E-01  5.95869210E-01  7.05203010E-01  7.05203010E-01
  7.05203010E-01  7.05203010E-01  7.05203010E-01  7.05203010E-01  7.05203010E-01
  7.05203010E-01  5.95869210E-01  5.95869210E-01  5.95869210E-01 -1.67827383E+00
 -1.46507292E+00 -1.46507292E+00 -1.46507292E+00 -1.46507292E+00 -1.67827383E+00
  5.95869210E-01  5.95869210E-01  5.95869210E-01  7.05203010E-01  7.05203010E-01
  7.05203010E-01  7.05203010E-01  7.05203010E-01  7.05203010E-01  7.05203010E-01
  7.05203010E-01  5.95869210E-01  5.95869210E-01  5.95869210E-01 -1.67827383E+00
 -1.46507292E+00 -1.46507292E+00 -1.46507292E+00 -1.46507292E+00 -1.67827383E+00
  5.95869210E-01  5.95869210E-01  5.95869210E-01  7.05203010E-01  7.05203010E-01
  7.05203010E-01  7.05203010E-01  7.05203010E-01  7.05203010E-01  7.05203010E-01
  7.05203010E-01  5.95869210E-01  5.95869210E-01  5.95869210E-01 -1.67827383E+00
 -1.46507292E+00 -1.46507292E+00 -1.46507292E+00 -1.46507292E+00 -1.67827383E+00
  5.95869210E-01  5.95869210E-01  5.95869210E-01  7.05203010E-01  7.05203010E-01
  7.05203010E-01  7.05203010E-01  7.05203010E-01  7.05203010E-01  7.05203010E-01
  7.05203010E-01  5.95869210E-01  5.95869210E-01  5.95869210E-01 -1.67827383E+00
 -1.46507292E+00 -1.46507292E+00 -1.46507292E+00 -1.46507292E+00 -1.67827383E+00
  5.95869210E-01  5.95869210E-01  5.95869210E-01  7.05203010E-01  7.05203010E-01
  7.05203010E-01  7.05203010E-01  7.05203010E-01  7.05203010E-01  7.05203010E-01
  7.05203010E-01  5.95869210E-01  5.95869210E-01  5.95869210E-01 -1.67827383E+00
 -1.46507292E+00 -1.46507292E+00 -1.46507292E+00 -1.46507292E+00 -1.67827383E+00
  5.95869210E-01  5.95869210E-01  5.95869210E-01  7.05203010E-01  7.05203010E-01
  7.05203010E-01  7.05203010E-01  7.05203010E-01  7.05203010E-01  7.05203010E-01
  7.05203010E-01  5.95869210E-01  5.95869210E-01  5.95869210E-01 -1.67827383E+00
 -1.46507292E+00 -1.46507292E+00 -1.46507292E+00 -1.46507292E+00 -1.67827383E+00
  5.95869210E-01  5.95869210E-01  5.95869210E-01  7.05203010E-01  7.05203010E-01
  7.05203010E-01  7.05203010E-01  7.05203010E-01  7.05203010E-01  7.05203010E-01
  7.05203010E-01  5.95869210E-01  5.95869210E-01  5.95869210E-01 -1.67827383E+00
 -1.46507292E+00 -1.46507292E+00 -1.46507292E+00 -1.46507292E+00 -1.67827383E+00
  5.95869210E-01  5.95869210E-01  5.95869210E-01  7.05203010E-01  7.05203010E-01
  7.05203010E-01  7.05203010E-01  7.05203010E-01  7.05203010E-01  7.05203010E-01
  7.05203010E-01  5.95869210E-01  5.95869210E-01  5.95869210E-01 -1.67827383E+00
 -1.46507292E+00 -1.46507292E+00 -1.46507292E+00 -1.46507292E+00 -1.67827383E+00
  5.95869210E-01  5.95869210E-01  5.95869210E-01  7.05203010E-01  7.05203010E-01
  7.05203010E-01  7.05203010E-01  7.05203010E-01  7.05203010E-01  7.05203010E-01
  7.05203010E-01  5.95869210E-01  5.95869210E-01  5.95869210E-01 -1.67827383E+00
 -1.46507292E+00 -1.46507292E+00 -1.46507292E+00 -1.46507292E+00 -1.67827383E+00
  5.95869210E-01  5.95869210E-01  5.95869210E-01  7.05203010E-01  7.05203010E-01
  7.05203010E-01  7.05203010E-01  7.05203010E-01  7.05203010E-01  7.05203010E-01
  7.05203010E-01  5.95869210E-01  5.95869210E-01  5.95869210E-01 -1.67827383E+00
 -1.46507292E+00 -1.46507292E+00 -1.46507292E+00 -1.46507292E+00 -1.67827383E+00
  5.95869210E-01  5.95869210E-01  5.95869210E-01  7.05203010E-01  7.05203010E-01
  7.05203010E-01  7.05203010E-01  7.05203010E-01  7.05203010E-01  7.05203010E-01
  7.05203010E-01  5.95869210E-01  5.95869210E-01  5.95869210E-01 -1.67827383E+00
 -1.46507292E+00 -1.46507292E+00 -1.46507292E+00 -1.46507292E+00 -1.67827383E+00
  5.95869210E-01  5.95869210E-01  5.95869210E-01  7.05203010E-01  7.05203010E-01
  7.05203010E-01  7.05203010E-01  7.05203010E-01  7.05203010E-01  7.05203010E-01
  7.05203010E-01  5.95869210E-01  5.95869210E-01  5.95869210E-01 -1.67827383E+00
 -1.46507292E+00 -1.46507292E+00 -1.46507292E+00 -1.46507292E+00 -1.67827383E+00
  5.95869210E-01  5.95869210E-01  5.95869210E-01  7.05203010E-01  7.05203010E-01
  7.05203010E-01  7.05203010E-01  7.05203010E-01  7.05203010E-01  7.05203010E-01
  7.05203010E-01  5.95869210E-01  5.95869210E-01  5.95869210E-01 -1.67827383E+00
 -1.46507292E+00 -1.46507292E+00 -1.46507292E+00 -1.46507292E+00 -1.67827383E+00
  5.95869210E-01  5.95869210E-01  5.95869210E-01  7.05203010E-01  7.05203010E-01
  7.05203010E-01  7.05203010E-01  7.05203010E-01  7.05203010E-01  7.05203010E-01
  7.05203010E-01  5.95869210E-01  5.95869210E-01  5.95869210E-01 -1.67827383E+00
 -1.46507292E+00 -1.46507292E+00 -1.46507292E+00 -1.46507292E+00 -1.67827383E+00
  5.95869210E-01  5.95869210E-01  5.95869210E-01  7.05203010E-01  7.05203010E-01
  7.05203010E-01  7.05203010E-01  7.05203010E-01  7.05203010E-01  7.05203010E-01
  7.05203010E-01  5.95869210E-01  5.95869210E-01  5.95869210E-01 -1.67827383E+00
 -1.46507292E+00 -1.46507292E+00 -1.46507292E+00 -1.46507292E+00 -1.67827383E+00
  5.95869210E-01  5.95869210E-01  5.95869210E-01  7.05203010E-01  7.05203010E-01
  7.05203010E-01  7.05203010E-01  7.05203010E-01  7.05203010E-01  7.05203010E-01
  7.05203010E-01  5.95869210E-01  5.95869210E-01  5.95869210E-01 -1.67827383E+00
 -1.46507292E+00 -1.46507292E+00 -1.46507292E+00 -1.46507292E+00 -1.67827383E+00
  5.95869210E-01  5.95869210E-01  5.95869210E-01  7.05203010E-01  7.05203010E-01
  7.05203010E-01  7.05203010E-01  7.05203010E-01  7.05203010E-01  7.05203010E-01
  7.05203010E-01  5.95869210E-01  5.95869210E-01  5.95869210E-01 -1.67827383E+00
 -1.46507292E+00 -1.46507292E+00 -1.46507292E+00 -1.46507292E+00 -1.67827383E+00
  5.95869210E-01  5.95869210E-01  5.95869210E-01  7.05203010E-01  7.05203010E-01
  7.05203010E-01  7.05203010E-01  7.05203010E-01  7.05203010E-01  7.05203010E-01
  7.05203010E-01  5.95869210E-01  5.95869210E-01  5.95869210E-01 -1.67827383E+00
 -1.46507292E+00 -1.46507292E+00 -1.46507292E+00 -1.46507292E+00 -1.67827383E+00
  5.95869210E-01  5.95869210E-01  5.95869210E-01  7.05203010E-01  7.05203010E-01
  7.05203010E-01  7.05203010E-01  7.05203010E-01  7.05203010E-01  7.05203010E-01
  7.05203010E-01  5.95869210E-01  5.95869210E-01  5.95869210E-01 -1.67827383E+00
 -1.46507292E+00 -1.46507292E+00 -1.46507292E+00 -1.46507292E+00 -1.67827383E+00
  5.95869210E-01  5.95869210E-01  5.95869210E-01  7.05203010E-01  7.05203010E-01
  7.05203010E-01  7.05203010E-01  7.05203010E-01  7.05203010E-01  7.05203010E-01
  7.05203010E-01  5.95869210E-01  5.95869210E-01  5.95869210E-01 -1.67827383E+00
 -1.46507292E+00 -1.46507292E+00 -1.46507292E+00 -1.46507292E+00 -1.67827383E+00
  5.95869210E-01  5.95869210E-01  5.95869210E-01  7.05203010E-01  7.05203010E-01
  7.05203010E-01  7.05203010E-01  7.05203010E-01  7.05203010E-01  7.05203010E-01
  7.05203010E-01  5.95869210E-01  5.95869210E-01  5.95869210E-01 -1.67827383E+00
 -1.46507292E+00 -1.46507292E+00 -1.46507292E+00 -1.46507292E+00 -1.67827383E+00
  5.95869210E-01  5.95869210E-01  5.95869210E-01  7.05203010E-01  7.05203010E-01
  7.05203010E-01  7.05203010E-01  7.05203010E-01  7.05203010E-01  7.05203010E-01
  7.05203010E-01  5.95869210E-01  5.95869210E-01  5.95869210E-01 -1.67827383E+00
 -1.46507292E+00 -1.46507292E+00 -1.46507292E+00 -1.46507292E+00 -1.67827383E+00
  5.95869210E-01  5.95869210E-01  5.95869210E-01  7.05203010E-01  7.05203010E-01
  7.05203010E-01  7.05203010E-01  7.05203010E-01  7.05203010E-01  7.05203010E-01
  7.05203010E-01  5.95869210E-01  5.95869210E-01  5.95869210E-01 -1.67827383E+00
 -1.46507292E+00 -1.46507292E+00 -1.46507292E+00 -1.46507292E+00 -1.67827383E+00
  5.95869210E-01  5.95869210E-01  5.95869210E-01  7.05203010E-01  7.05203010E-01
  7.05203010E-01  7.05203010E-01  7.05203010E-01  7.05203010E-01  7.05203010E-01
  7.05203010E-01  5.95869210E-01  5.95869210E-01  5.95869210E-01 -1.67827383E+00
 -1.46507292E+00 -1.46507292E+00 -1.46507292E+00 -1.46507292E+00 -1.67827383E+00
  5.95869210E-01  5.95869210E-01  5.95869210E-01  7.05203010E-01  7.05203010E-01
  7.05203010E-01  7.05203010E-01  7.05203010E-01  7.05203010E-01  7.05203010E-01
  7.05203010E-01  5.95869210E-01  5.95869210E-01  5.95869210E-01 -1.67827383E+00
 -1.46507292E+00 -1.46507292E+00 -1.46507292E+00 -1.46507292E+00 -1.67827383E+00
  5.95869210E-01  5.95869210E-01  5.95869210E-01  7.05203010E-01  7.05203010E-01
  7.05203010E-01  7.05203010E-01  7.05203010E-01  7.05203010E-01  7.05203010E-01
  7.05203010E-01  5.95869210E-01  5.95869210E-01  5.95869210E-01 -1.67827383E+00
 -1.46507292E+00 -1.46507292E+00 -1.46507292E+00 -1.46507292E+00 -1.67827383E+00
  5.95869210E-01  5.95869210E-01  5.95869210E-01  7.05203010E-01  7.05203010E-01
  7.05203010E-01  7.05203010E-01  7.05203010E-01  7.05203010E-01  7.05203010E-01
  7.05203010E-01  5.95869210E-01  5.95869210E-01  5.95869210E-01 -1.67827383E+00
 -1.46507292E+00 -1.46507292E+00 -1.46507292E+00 -1.46507292E+00 -1.67827383E+00
  5.95869210E-01  5.95869210E-01  5.95869210E-01  7.05203010E-01  7.05203010E-01
  7.05203010E-01  7.05203010E-01  7.05203010E-01  7.05203010E-01  7.05203010E-01
  7.05203010E-01  5.95869210E-01  5.95869210E-01  5.95869210E-01 -1.67827383E+00
 -1.46507292E+00 -1.46507292E+00 -1.46507292E+00 -1.46507292E+00 -1.67827383E+00
  5.95869210E-01  5.95869210E-01  5.95869210E-01  7.05203010E-01  7.05203010E-01
  7.05203010E-01  7.05203010E-01  7.05203010E-01  7.05203010E-01  7.05203010E-01
  7.05203010E-01  5.95869210E-01  5.95869210E-01  5.95869210E-01 -1.67827383E+00
 -1.46507292E+00 -1.46507292E+00 -1.46507292E+00 -1.46507292E+00 -1.67827383E+00
  5.95869210E-01  5.95869210E-01  5.95869210E-01  7.05203010E-01  7.05203010E-01
  7.05203010E-01  7.05203010E-01  7.05203010E-01  7.05203010E-01  7.05203010E-01
  7.05203010E-01  5.95869210E-01  5.95869210E-01  5.95869210E-01 -1.67827383E+00
 -1.46507292E+00 -1.46507292E+00 -1.46507292E+00 -1.46507292E+00 -1.67827383E+00
  5.95869210E-01  5.95869210E-01  5.95869210E-01  7.05203010E-01  7.05203010E-01
  7.05203010E-01  7.05203010E-01  7.05203010E-01  7.05203010E-01  7.05203010E-01
  7.05203010E-01  5.95869210E-01  5.95869210E-01  5.95869210E-01 -1.67827383E+00
 -1.46507292E+00 -1.46507292E+00 -1.46507292E+00 -1.46507292E+00 -1.67827383E+00
  5.95869210E-01  5.95869210E-01  5.95869210E-01  7.05203010E-01  7.05203010E-01
  7.05203010E-01  7.05203010E-01  7.05203010E-01  7.05203010E-01  7.05203010E-01
  7.05203010E-01  5.95869210E-01  5.95869210E-01  5.95869210E-01 -1.67827383E+00
 -1.46507292E+00 -1.46507292E+00 -1.46507292E+00 -1.46507292E+00 -1.67827383E+00
  5.95869210E-01  5.95869210E-01  5.95869210E-01  7.05203010E-01  7.05203010E-01
  7.05203010E-01  7.05203010E-01  7.05203010E-01  7.05203010E-01  7.05203010E-01
  7.05203010E-01  5.95869210E-01  5.95869210E-01  5.95869210E-01 -1.67827383E+00
 -1.46507292E+00 -1.46507292E+00 -1.46507292E+00 -1.46507292E+00 -1.67827383E+00
  5.95869210E-01  5.95869210E-01  5.95869210E-01  7.05203010E-01  7.05203010E-01
  7.05203010E-01  7.05203010E-01  7.05203010E-01  7.05203010E-01  7.05203010E-01
  7.05203010E-01  5.95869210E-01  5.95869210E-01  5.95869210E-01 -1.67827383E+00
 -1.46507292E+00 -1.46507292E+00 -1.46507292E+00 -1.46507292E+00 -1.67827383E+00
  5.95869210E-01  5.95869210E-01  5.95869210E-01  7.05203010E-01  7.05203010E-01
  7.05203010E-01  7.05203010E-01  7.05203010E-01  7.05203010E-01  7.05203010E-01
  7.05203010E-01  5.95869210E-01  5.95869210E-01  5.95869210E-01 -1.67827383E+00
 -1.46507292E+00 -1.46507292E+00 -1.46507292E+00 -1.46507292E+00 -1.67827383E+00
  5.95869210E-01  5.95869210E-01  5.95869210E-01  7.05203010E-01  7.05203010E-01
  7.05203010E-01  7.05203010E-01  7.05203010E-01  7.05203010E-01  7.05203010E-01
  7.05203010E-01  5.95869210E-01  5.95869210E-01  5.95869210E-01 -1.67827383E+00
 -1.46507292E+00 -1.46507292E+00 -1.46507292E+00 -1.46507292E+00 -1.67827383E+00
  5.95869210E-01  5.95869210E-01  5.95869210E-01  7.05203010E-01  7.05203010E-01
  7.05203010E-01  7.05203010E-01  7.05203010E-01  7.05203010E-01  7.05203010E-01
  7.05203010E-01  5.95869210E-01  5.95869210E-01  5.95869210E-01 -1.67827383E+00
 -1.46507292E+00 -1.46507292E+00 -1.46507292E+00 -1.46507292E+00 -1.67827383E+00
  5.95869210E-01  5.95869210E-01  5.95869210E-01  7.05203010E-01  7.05203010E-01
  7.05203010E-01  7.05203010E-01  7.05203010E-01  7.05203010E-01  7.05203010E-01
  7.05203010E-01  5.95869210E-01  5.95869210E-01  5.95869210E-01 -1.67827383E+00
 -1.46507292E+00 -1.46507292E+00 -1.46507292E+00 -1.46507292E+00 -1.67827383E+00
  5.95869210E-01  5.95869210E-01  5.95869210E-01  7.05203010E-01  7.05203010E-01
  7.05203010E-01  7.05203010E-01  7.05203010E-01  7.05203010E-01  7.05203010E-01
  7.05203010E-01  5.95869210E-01  5.95869210E-01  5.95869210E-01 -1.67827383E+00
 -1.46507292E+00 -1.46507292E+00 -1.46507292E+00 -1.46507292E+00 -1.67827383E+00
  5.95869210E-01  5.95869210E-01  5.95869210E-01  7.05203010E-01  7.05203010E-01
  7.05203010E-01  7.05203010E-01  7.05203010E-01  7.05203010E-01  7.05203010E-01
  7.05203010E-01  5.95869210E-01  5.95869210E-01  5.95869210E-01 -1.67827383E+00
 -1.46507292E+00 -1.46507292E+00 -1.46507292E+00 -1.46507292E+00 -1.67827383E+00
  5.95869210E-01  5.95869210E-01  5.95869210E-01  7.05203010E-01  7.05203010E-01
  7.05203010E-01  7.05203010E-01  7.05203010E-01  7.05203010E-01  7.05203010E-01
  7.05203010E-01  5.95869210E-01  5.95869210E-01  5.95869210E-01 -1.67827383E+00
 -1.46507292E+00 -1.46507292E+00 -1.46507292E+00 -1.46507292E+00 -1.67827383E+00
  5.95869210E-01  5.95869210E-01  5.95869210E-01  7.05203010E-01  7.05203010E-01
  7.05203010E-01  7.05203010E-01  7.05203010E-01  7.05203010E-01  7.05203010E-01
  7.05203010E-01  5.95869210E-01  5.95869210E-01  5.95869210E-01 -1.67827383E+00
 -1.46507292E+00 -1.46507292E+00 -1.46507292E+00 -1.46507292E+00 -1.67827383E+00
  5.95869210E-01  5.95869210E-01  5.95869210E-01  7.05203010E-01  7.05203010E-01
  7.05203010E-01  7.05203010E-01  7.05203010E-01  7.05203010E-01  7.05203010E-01
  7.05203010E-01  5.95869210E-01  5.95869210E-01  5.95869210E-01 -1.67827383E+00
 -1.46507292E+00 -1.46507292E+00 -1.46507292E+00 -1.46507292E+00 -1.67827383E+00
  5.95869210E-01  5.95869210E-01  5.95869210E-01  7.05203010E-01  7.05203010E-01
  7.05203010E-01  7.05203010E-01  7.05203010E-01  7.05203010E-01  7.05203010E-01
  7.05203010E-01  5.95869210E-01  5.95869210E-01  5.95869210E-01 -1.67827383E+00
 -1.46507292E+00 -1.46507292E+00 -1.46507292E+00 -1.46507292E+00 -1.67827383E+00
  5.95869210E-01  5.95869210E-01  5.95869210E-01  7.05203010E-01  7.05203010E-01
  7.05203010E-01  7.05203010E-01  7.05203010E-01  7.05203010E-01  7.05203010E-01
  7.05203010E-01  5.95869210E-01  5.95869210E-01  5.95869210E-01 -1.67827383E+00
 -1.46507292E+00 -1.46507292E+00 -1.46507292E+00 -1.46507292E+00 -1.67827383E+00
  5.95869210E-01  5.95869210E-01  5.95869210E-01  7.05203010E-01  7.05203010E-01
  7.05203010E-01  7.05203010E-01  7.05203010E-01  7.05203010E-01  7.05203010E-01
  7.05203010E-01  5.95869210E-01  5.95869210E-01  5.95869210E-01 -1.67827383E+00
 -1.46507292E+00 -1.46507292E+00 -1.46507292E+00 -1.46507292E+00 -1.67827383E+00
  5.95869210E-01  5.95869210E-01  5.95869210E-01  7.05203010E-01  7.05203010E-01
  7.05203010E-01  7.05203010E-01  7.05203010E-01  7.05203010E-01  7.05203010E-01
  7.05203010E-01  5.95869210E-01  5.95869210E-01  5.95869210E-01 -1.67827383E+00
 -1.46507292E+00 -1.46507292E+00 -1.46507292E+00 -1.46507292E+00 -1.67827383E+00
  5.95869210E-01  5.95869210E-01  5.95869210E-01  7.05203010E-01  7.05203010E-01
  7.05203010E-01  7.05203010E-01  7.05203010E-01  7.05203010E-01  7.05203010E-01
  7.05203010E-01  5.95869210E-01  5.95869210E-01  5.95869210E-01 -1.67827383E+00
 -1.46507292E+00 -1.46507292E+00 -1.46507292E+00 -1.46507292E+00 -1.67827383E+00
  5.95869210E-01  5.95869210E-01  5.95869210E-01  7.05203010E-01  7.05203010E-01
  7.05203010E-01  7.05203010E-01  7.05203010E-01  7.05203010E-01  7.05203010E-01
  7.05203010E-01  5.95869210E-01  5.95869210E-01  5.95869210E-01 -1.67827383E+00
 -1.46507292E+00 -1.46507292E+00 -1.46507292E+00 -1.46507292E+00 -1.67827383E+00
  5.95869210E-01  5.95869210E-01  5.95869210E-01  7.05203010E-01  7.05203010E-01
  7.05203010E-01  7.05203010E-01  7.05203010E-01  7.05203010E-01  7.05203010E-01
  7.05203010E-01  5.95869210E-01  5.95869210E-01  5.95869210E-01 -1.67827383E+00
 -1.46507292E+00 -1.46507292E+00 -1.46507292E+00 -1.46507292E+00 -1.67827383E+00
  5.95869210E-01  5.95869210E-01  5.95869210E-01  7.05203010E-01  7.05203010E-01
  7.05203010E-01  7.05203010E-01  7.05203010E-01  7.05203010E-01  7.05203010E-01
  7.05203010E-01  5.95869210E-01  5.95869210E-01  5.95869210E-01 -1.67827383E+00
 -1.46507292E+00 -1.46507292E+00 -1.46507292E+00 -1.46507292E+00 -1.67827383E+00
  5.95869210E-01  5.95869210E-01  5.95869210E-01  7.05203010E-01  7.05203010E-01
  7.05203010E-01  7.05203010E-01  7.05203010E-01  7.05203010E-01  7.05203010E-01
  7.05203010E-01  5.95869210E-01  5.95869210E-01  5.95869210E-01 -1.67827383E+00
 -1.46507292E+00 -1.46507292E+00 -1.46507292E+00 -1.46507292E+00 -1.67827383E+00
  5.95869210E-01  5.95869210E-01  5.95869210E-01  7.05203010E-01  7.05203010E-01
  7.05203010E-01  7.05203010E-01  7.05203010E-01  7.05203010E-01  7.05203010E-01
  7.05203010E-01  5.95869210E-01  5.95869210E-01  5.95869210E-01 -1.67827383E+00
 -1.46507292E+00 -1.46507292E+00 -1.46507292E+00 -1.46507292E+00 -1.67827383E+00
  5.95869210E-01  5.95869210E-01  5.95869210E-01  7.05203010E-01  7.05203010E-01
  7.05203010E-01  7.05203010E-01  7.05203010E-01  7.05203010E-01  7.05203010E-01
  7.05203010E-01  5.95869210E-01  5.95869210E-01  5.95869210E-01 -1.67827383E+00
 -1.46507292E+00 -1.46507292E+00 -1.46507292E+00 -1.46507292E+00 -1.67827383E+00
  5.95869210E-01  5.95869210E-01  5.95869210E-01  7.05203010E-01  7.05203010E-01
  7.05203010E-01  7.05203010E-01  7.05203010E-01  7.05203010E-01  7.05203010E-01
  7.05203010E-01  5.95869210E-01  5.95869210E-01  5.95869210E-01 -1.67827383E+00
 -1.46507292E+00 -1.46507292E+00 -1.46507292E+00 -1.46507292E+00 -1.67827383E+00
  5.95869210E-01  5.95869210E-01  5.95869210E-01  7.05203010E-01  7.05203010E-01
  7.05203010E-01  7.05203010E-01  7.05203010E-01  7.05203010E-01  7.05203010E-01
  7.05203010E-01  5.95869210E-01  5.95869210E-01  5.95869210E-01 -1.67827383E+00
 -1.46507292E+00 -1.46507292E+00 -1.46507292E+00 -1.46507292E+00 -1.67827383E+00
  5.95869210E-01  5.95869210E-01  5.95869210E-01  7.05203010E-01  7.05203010E-01
  7.05203010E-01  7.05203010E-01  7.05203010E-01  7.05203010E-01  7.05203010E-01
  7.05203010E-01  5.95869210E-01  5.95869210E-01  5.95869210E-01 -1.67827383E+00
 -1.46507292E+00 -1.46507292E+00 -1.46507292E+00 -1.46507292E+00 -1.67827383E+00
  5.95869210E-01  5.95869210E-01  5.95869210E-01  7.05203010E-01  7.05203010E-01
  7.05203010E-01  7.05203010E-01  7.05203010E-01  7.05203010E-01  7.05203010E-01
  7.05203010E-01  5.95869210E-01  5.95869210E-01  5.95869210E-01 -1.67827383E+00
 -1.46507292E+00 -1.46507292E+00 -1.46507292E+00 -1.46507292E+00 -1.67827383E+00
  5.95869210E-01  5.95869210E-01  5.95869210E-01  7.05203010E-01  7.05203010E-01
  7.05203010E-01  7.05203010E-01  7.05203010E-01  7.05203010E-01  7.05203010E-01
  7.05203010E-01  5.95869210E-01  5.95869210E-01  5.95869210E-01 -1.67827383E+00
 -1.46507292E+00 -1.46507292E+00 -1.46507292E+00 -1.46507292E+00 -1.67827383E+00
  5.95869210E-01  5.95869210E-01  5.95869210E-01  7.05203010E-01  7.05203010E-01
  7.05203010E-01  7.05203010E-01  7.05203010E-01  7.05203010E-01  7.05203010E-01
  7.05203010E-01  5.95869210E-01  5.95869210E-01  5.95869210E-01 -1.67827383E+00
 -1.46507292E+00 -1.46507292E+00 -1.46507292E+00 -1.46507292E+00 -1.67827383E+00
  5.95869210E-01  5.95869210E-01  5.95869210E-01  7.05203010E-01  7.05203010E-01
  7.05203010E-01  7.05203010E-01  7.05203010E-01  7.05203010E-01  7.05203010E-01
  7.05203010E-01  5.95869210E-01  5.95869210E-01  5.95869210E-01 -1.67827383E+00
 -1.46507292E+00 -1.46507292E+00 -1.46507292E+00 -1.46507292E+00 -1.67827383E+00
  5.95869210E-01  5.95869210E-01  5.95869210E-01  7.05203010E-01  7.05203010E-01
  7.05203010E-01  7.05203010E-01  7.05203010E-01  7.05203010E-01  7.05203010E-01
  7.05203010E-01  5.95869210E-01  5.95869210E-01  5.95869210E-01 -1.67827383E+00
 -1.46507292E+00 -1.46507292E+00 -1.46507292E+00 -1.46507292E+00 -1.67827383E+00
  5.95869210E-01  5.95869210E-01  5.95869210E-01  7.05203010E-01  7.05203010E-01
  7.05203010E-01  7.05203010E-01  7.05203010E-01  7.05203010E-01  7.05203010E-01
  7.05203010E-01  5.95869210E-01  5.95869210E-01  5.95869210E-01 -1.67827383E+00
 -1.46507292E+00 -1.46507292E+00 -1.46507292E+00 -1.46507292E+00 -1.67827383E+00
  5.95869210E-01  5.95869210E-01  5.95869210E-01  7.05203010E-01  7.05203010E-01
  7.05203010E-01  7.05203010E-01  7.05203010E-01  7.05203010E-01  7.05203010E-01
  7.05203010E-01  5.95869210E-01  5.95869210E-01  5.95869210E-01 -1.67827383E+00
 -1.46507292E+00 -1.46507292E+00 -1.46507292E+00 -1.46507292E+00 -1.67827383E+00
  5.95869210E-01  5.95869210E-01  5.95869210E-01  7.05203010E-01  7.05203010E-01
  7.05203010E-01  7.05203010E-01  7.05203010E-01  7.05203010E-01  7.05203010E-01
  7.05203010E-01  5.95869210E-01  5.95869210E-01  5.95869210E-01 -1.67827383E+00
 -1.46507292E+00 -1.46507292E+00 -1.46507292E+00 -1.46507292E+00 -1.67827383E+00
  5.95869210E-01  5.95869210E-01  5.95869210E-01  7.05203010E-01  7.05203010E-01
  7.05203010E-01  7.05203010E-01  7.05203010E-01  7.05203010E-01  7.05203010E-01
  7.05203010E-01  5.95869210E-01  5.95869210E-01  5.95869210E-01 -1.67827383E+00
 -1.46507292E+00 -1.46507292E+00 -1.46507292E+00 -1.46507292E+00 -1.67827383E+00
  5.95869210E-01  5.95869210E-01  5.95869210E-01  7.05203010E-01  7.05203010E-01
  7.05203010E-01  7.05203010E-01  7.05203010E-01  7.05203010E-01  7.05203010E-01
  7.05203010E-01  5.95869210E-01  5.95869210E-01  5.95869210E-01 -1.67827383E+00
 -1.46507292E+00 -1.46507292E+00 -1.46507292E+00 -1.46507292E+00 -1.67827383E+00
  5.95869210E-01  5.95869210E-01  5.95869210E-01  7.05203010E-01  7.05203010E-01
  7.05203010E-01  7.05203010E-01  7.05203010E-01  7.05203010E-01  7.05203010E-01
  7.05203010E-01  5.95869210E-01  5.95869210E-01  5.95869210E-01 -1.67827383E+00
 -1.46507292E+00 -1.46507292E+00 -1.46507292E+00 -1.46507292E+00 -1.67827383E+00
  5.95869210E-01  5.95869210E-01  5.95869210E-01  7.05203010E-01  7.05203010E-01
  7.05203010E-01  7.05203010E-01  7.05203010E-01  7.05203010E-01  7.05203010E-01
  7.05203010E-01  5.95869210E-01  5.95869210E-01  5.95869210E-01 -1.67827383E+00
 -1.46507292E+00 -1.46507292E+00 -1.46507292E+00 -1.46507292E+00 -1.67827383E+00
  5.95869210E-01  5.95869210E-01  5.95869210E-01  7.05203010E-01  7.05203010E-01
  7.05203010E-01  7.05203010E-01  7.05203010E-01  7.05203010E-01  7.05203010E-01
  7.05203010E-01  5.95869210E-01  5.95869210E-01  5.95869210E-01 -1.67827383E+00
 -1.46507292E+00 -1.46507292E+00 -1.46507292E+00 -1.46507292E+00 -1.67827383E+00
  5.95869210E-01  5.95869210E-01  5.95869210E-01  7.05203010E-01  7.05203010E-01
  7.05203010E-01  7.05203010E-01  7.05203010E-01  7.05203010E-01  7.05203010E-01
  7.05203010E-01  5.95869210E-01  5.95869210E-01  5.95869210E-01 -1.67827383E+00
 -1.46507292E+00 -1.46507292E+00 -1.46507292E+00 -1.46507292E+00 -1.67827383E+00
  5.95869210E-01  5.95869210E-01  5.95869210E-01  7.05203010E-01  7.05203010E-01
  7.05203010E-01  7.05203010E-01  7.05203010E-01  7.05203010E-01  7.05203010E-01
  7.05203010E-01  5.95869210E-01  5.95869210E-01  5.95869210E-01 -1.67827383E+00
 -1.46507292E+00 -1.46507292E+00 -1.46507292E+00 -1.46507292E+00 -1.67827383E+00
  5.95869210E-01  5.95869210E-01  5.95869210E-01  7.05203010E-01  7.05203010E-01
  7.05203010E-01  7.05203010E-01  7.05203010E-01  7.05203010E-01  7.05203010E-01
  7.05203010E-01  5.95869210E-01  5.95869210E-01  5.95869210E-01 -1.67827383E+00
 -1.46507292E+00 -1.46507292E+00 -1.46507292E+00 -1.46507292E+00 -1.67827383E+00
  5.95869210E-01  5.95869210E-01  5.95869210E-01  7.05203010E-01  7.05203010E-01
  7.05203010E-01  7.05203010E-01  7.05203010E-01  7.05203010E-01  7.05203010E-01
  7.05203010E-01  5.95869210E-01  5.95869210E-01  5.95869210E-01 -1.67827383E+00
 -1.46507292E+00 -1.46507292E+00 -1.46507292E+00 -1.46507292E+00 -1.67827383E+00
  5.95869210E-01  5.95869210E-01  5.95869210E-01  7.05203010E-01  7.05203010E-01
  7.05203010E-01  7.05203010E-01  7.05203010E-01  7.05203010E-01  7.05203010E-01
  7.05203010E-01  5.95869210E-01  5.95869210E-01  5.95869210E-01 -1.67827383E+00
 -1.46507292E+00 -1.46507292E+00 -1.46507292E+00 -1.46507292E+00 -1.67827383E+00
  5.95869210E-01  5.95869210E-01  5.95869210E-01  7.05203010E-01  7.05203010E-01
  7.05203010E-01  7.05203010E-01  7.05203010E-01  7.05203010E-01  7.05203010E-01
  7.05203010E-01  5.95869210E-01  5.95869210E-01  5.95869210E-01 -1.67827383E+00
 -1.46507292E+00 -1.46507292E+00 -1.46507292E+00 -1.46507292E+00 -1.67827383E+00
  5.95869210E-01  5.95869210E-01  5.95869210E-01  7.05203010E-01  7.05203010E-01
  7.05203010E-01  7.05203010E-01  7.05203010E-01  7.05203010E-01  7.05203010E-01
  7.05203010E-01  5.95869210E-01  5.95869210E-01  5.95869210E-01 -1.67827383E+00
 -1.46507292E+00 -1.46507292E+00 -1.46507292E+00 -1.46507292E+00 -1.67827383E+00
  5.95869210E-01  5.95869210E-01  5.95869210E-01  7.05203010E-01  7.05203010E-01
  7.05203010E-01  7.05203010E-01  7.05203010E-01  7.05203010E-01  7.05203010E-01
  7.05203010E-01  5.95869210E-01  5.95869210E-01  5.95869210E-01 -1.67827383E+00
 -1.46507292E+00 -1.46507292E+00 -1.46507292E+00 -1.46507292E+00 -1.67827383E+00
  5.95869210E-01  5.95869210E-01  5.95869210E-01  7.05203010E-01  7.05203010E-01
  7.05203010E-01  7.05203010E-01  7.05203010E-01  7.05203010E-01  7.05203010E-01
  7.05203010E-01  5.95869210E-01  5.95869210E-01  5.95869210E-01 -1.67827383E+00
 -1.46507292E+00 -1.46507292E+00 -1.46507292E+00 -1.46507292E+00 -1.67827383E+00
  5.95869210E-01  5.95869210E-01  5.95869210E-01  7.05203010E-01  7.05203010E-01
  7.05203010E-01  7.05203010E-01  7.05203010E-01  7.05203010E-01  7.05203010E-01
  7.05203010E-01  5.95869210E-01  5.95869210E-01  5.95869210E-01 -1.67827383E+00
 -1.46507292E+00 -1.46507292E+00 -1.46507292E+00 -1.46507292E+00 -1.67827383E+00
  5.95869210E-01  5.95869210E-01  5.95869210E-01  7.05203010E-01  7.05203010E-01
  7.05203010E-01  7.05203010E-01  7.05203010E-01  7.05203010E-01  7.05203010E-01
  7.05203010E-01  5.95869210E-01  5.95869210E-01  5.95869210E-01 -1.67827383E+00
 -1.46507292E+00 -1.46507292E+00 -1.46507292E+00 -1.46507292E+00 -1.67827383E+00
  5.95869210E-01  5.95869210E-01  5.95869210E-01  7.05203010E-01  7.05203010E-01
  7.05203010E-01  7.05203010E-01  7.05203010E-01  7.05203010E-01  7.05203010E-01
  7.05203010E-01  5.95869210E-01  5.95869210E-01  5.95869210E-01 -1.67827383E+00
 -1.46507292E+00 -1.46507292E+00 -1.46507292E+00 -1.46507292E+00 -1.67827383E+00
  5.95869210E-01  5.95869210E-01  5.95869210E-01  7.05203010E-01  7.05203010E-01
  7.05203010E-01  7.05203010E-01  7.05203010E-01  7.05203010E-01  7.05203010E-01
  7.05203010E-01  5.95869210E-01  5.95869210E-01  5.95869210E-01 -1.67827383E+00
 -1.46507292E+00 -1.46507292E+00 -1.46507292E+00 -1.46507292E+00 -1.67827383E+00
  5.95869210E-01  5.95869210E-01  5.95869210E-01  7.05203010E-01  7.05203010E-01
  7.05203010E-01  7.05203010E-01  7.05203010E-01  7.05203010E-01  7.05203010E-01
  7.05203010E-01  5.95869210E-01  5.95869210E-01  5.95869210E-01 -1.67827383E+00
 -1.46507292E+00 -1.46507292E+00 -1.46507292E+00 -1.46507292E+00 -1.67827383E+00
  5.95869210E-01  5.95869210E-01  5.95869210E-01  7.05203010E-01  7.05203010E-01
  7.05203010E-01  7.05203010E-01  7.05203010E-01  7.05203010E-01  7.05203010E-01
  7.05203010E-01  5.95869210E-01  5.95869210E-01  5.95869210E-01 -1.67827383E+00
 -1.46507292E+00 -1.46507292E+00 -1.46507292E+00 -1.46507292E+00 -1.67827383E+00
  5.95869210E-01  5.95869210E-01  5.95869210E-01  7.05203010E-01  7.05203010E-01
  7.05203010E-01  7.05203010E-01  7.05203010E-01  7.05203010E-01  7.05203010E-01
  7.05203010E-01  5.95869210E-01  5.95869210E-01  5.95869210E-01 -1.67827383E+00
 -1.46507292E+00 -1.46507292E+00 -1.46507292E+00 -1.46507292E+00 -1.67827383E+00
  5.95869210E-01  5.95869210E-01  5.95869210E-01  7.05203010E-01  7.05203010E-01
  7.05203010E-01  7.05203010E-01  7.05203010E-01  7.05203010E-01  7.05203010E-01
  7.05203010E-01  5.95869210E-01  5.95869210E-01  5.95869210E-01 -1.67827383E+00
 -1.46507292E+00 -1.46507292E+00 -1.46507292E+00 -1.46507292E+00 -1.67827383E+00
  5.95869210E-01  5.95869210E-01  5.95869210E-01  7.05203010E-01  7.05203010E-01
  7.05203010E-01  7.05203010E-01  7.05203010E-01  7.05203010E-01  7.05203010E-01
  7.05203010E-01  5.95869210E-01  5.95869210E-01  5.95869210E-01 -1.67827383E+00
 -1.46507292E+00 -1.46507292E+00 -1.46507292E+00 -1.46507292E+00 -1.67827383E+00
  5.95869210E-01  5.95869210E-01  5.95869210E-01  7.05203010E-01  7.05203010E-01
  7.05203010E-01  7.05203010E-01  7.05203010E-01  7.05203010E-01  7.05203010E-01
  7.05203010E-01  5.95869210E-01  5.95869210E-01  5.95869210E-01 -1.67827383E+00
 -1.46507292E+00 -1.46507292E+00 -1.46507292E+00 -1.46507292E+00 -1.67827383E+00
  5.95869210E-01  5.95869210E-01  5.95869210E-01  7.05203010E-01  7.05203010E-01
  7.05203010E-01  7.05203010E-01  7.05203010E-01  7.05203010E-01  7.05203010E-01
  7.05203010E-01  5.95869210E-01  5.95869210E-01  5.95869210E-01 -1.67827383E+00
 -1.46507292E+00 -1.46507292E+00 -1.46507292E+00 -1.46507292E+00 -1.67827383E+00
  5.95869210E-01  5.95869210E-01  5.95869210E-01  7.05203010E-01  7.05203010E-01
  7.05203010E-01  7.05203010E-01  7.05203010E-01  7.05203010E-01  7.05203010E-01
  7.05203010E-01  5.95869210E-01  5.95869210E-01  5.95869210E-01 -1.67827383E+00
 -1.46507292E+00 -1.46507292E+00 -1.46507292E+00 -1.46507292E+00 -1.67827383E+00
  5.95869210E-01  5.95869210E-01  5.95869210E-01  7.05203010E-01  7.05203010E-01
  7.05203010E-01  7.05203010E-01  7.05203010E-01  7.05203010E-01  7.05203010E-01
  7.05203010E-01  5.95869210E-01  5.95869210E-01  5.95869210E-01 -1.67827383E+00
 -1.46507292E+00 -1.46507292E+00 -1.46507292E+00 -1.46507292E+00 -1.67827383E+00
  5.95869210E-01  5.95869210E-01  5.95869210E-01  7.05203010E-01  7.05203010E-01
  7.05203010E-01  7.05203010E-01  7.05203010E-01  7.05203010E-01  7.05203010E-01
  7.05203010E-01  5.95869210E-01  5.95869210E-01  5.95869210E-01 -1.67827383E+00
 -1.46507292E+00 -1.46507292E+00 -1.46507292E+00 -1.46507292E+00 -1.67827383E+00
  5.95869210E-01  5.95869210E-01  5.95869210E-01  7.05203010E-01  7.05203010E-01
  7.05203010E-01  7.05203010E-01  7.05203010E-01  7.05203010E-01  7.05203010E-01
  7.05203010E-01  5.95869210E-01  5.95869210E-01  5.95869210E-01 -1.67827383E+00
 -1.46507292E+00 -1.46507292E+00 -1.46507292E+00 -1.46507292E+00 -1.67827383E+00
  5.95869210E-01  5.95869210E-01  5.95869210E-01  7.05203010E-01  7.05203010E-01
  7.05203010E-01  7.05203010E-01  7.05203010E-01  7.05203010E-01  7.05203010E-01
  7.05203010E-01  5.95869210E-01  5.95869210E-01  5.95869210E-01 -1.67827383E+00
 -1.46507292E+00 -1.46507292E+00 -1.46507292E+00 -1.46507292E+00 -1.67827383E+00
  5.95869210E-01  5.95869210E-01  5.95869210E-01  7.05203010E-01  7.05203010E-01
  7.05203010E-01  7.05203010E-01  7.05203010E-01  7.05203010E-01  7.05203010E-01
  7.05203010E-01  5.95869210E-01  5.95869210E-01  5.95869210E-01 -1.67827383E+00
 -1.46507292E+00 -1.46507292E+00 -1.46507292E+00 -1.46507292E+00 -1.67827383E+00
  5.95869210E-01  5.95869210E-01  5.95869210E-01  7.05203010E-01  7.05203010E-01
  7.05203010E-01  7.05203010E-01  7.05203010E-01  7.05203010E-01  7.05203010E-01
  7.05203010E-01  5.95869210E-01  5.95869210E-01  5.95869210E-01 -1.67827383E+00
 -1.46507292E+00 -1.46507292E+00 -1.46507292E+00 -1.46507292E+00 -1.67827383E+00
  5.95869210E-01  5.95869210E-01  5.95869210E-01  7.05203010E-01  7.05203010E-01
  7.05203010E-01  7.05203010E-01  7.05203010E-01  7.05203010E-01  7.05203010E-01
  7.05203010E-01  5.95869210E-01  5.95869210E-01  5.95869210E-01 -1.67827383E+00
 -1.46507292E+00 -1.46507292E+00 -1.46507292E+00 -1.46507292E+00 -1.67827383E+00
  5.95869210E-01  5.95869210E-01  5.95869210E-01  7.05203010E-01  7.05203010E-01
  7.05203010E-01  7.05203010E-01  7.05203010E-01  7.05203010E-01  7.05203010E-01
  7.05203010E-01  5.95869210E-01  5.95869210E-01  5.95869210E-01 -1.67827383E+00
 -1.46507292E+00 -1.46507292E+00 -1.46507292E+00 -1.46507292E+00 -1.67827383E+00
  5.95869210E-01  5.95869210E-01  5.95869210E-01  7.05203010E-01  7.05203010E-01
  7.05203010E-01  7.05203010E-01  7.05203010E-01  7.05203010E-01  7.05203010E-01
  7.05203010E-01  5.95869210E-01  5.95869210E-01  5.95869210E-01 -1.67827383E+00
 -1.46507292E+00 -1.46507292E+00 -1.46507292E+00 -1.46507292E+00 -1.67827383E+00
  5.95869210E-01  5.95869210E-01  5.95869210E-01  7.05203010E-01  7.05203010E-01
  7.05203010E-01  7.05203010E-01  7.05203010E-01  7.05203010E-01  7.05203010E-01
  7.05203010E-01  5.95869210E-01  5.95869210E-01  5.95869210E-01 -1.67827383E+00
 -1.46507292E+00 -1.46507292E+00 -1.46507292E+00 -1.46507292E+00 -1.67827383E+00
  5.95869210E-01  5.95869210E-01  5.95869210E-01  7.05203010E-01  7.05203010E-01
  7.05203010E-01  7.05203010E-01  7.05203010E-01  7.05203010E-01  7.05203010E-01
  7.05203010E-01  5.95869210E-01  5.95869210E-01  5.95869210E-01 -1.67827383E+00
 -1.46507292E+00 -1.46507292E+00 -1.46507292E+00 -1.46507292E+00 -1.67827383E+00
  5.95869210E-01  5.95869210E-01  5.95869210E-01  7.05203010E-01  7.05203010E-01
  7.05203010E-01  7.05203010E-01  7.05203010E-01  7.05203010E-01  7.05203010E-01
  7.05203010E-01  5.95869210E-01  5.95869210E-01  5.95869210E-01 -1.67827383E+00
 -1.46507292E+00 -1.46507292E+00 -1.46507292E+00 -1.46507292E+00 -1.67827383E+00
  5.95869210E-01  5.95869210E-01  5.95869210E-01  7.05203010E-01  7.05203010E-01
  7.05203010E-01  7.05203010E-01  7.05203010E-01  7.05203010E-01  7.05203010E-01
  7.05203010E-01  5.95869210E-01  5.95869210E-01  5.95869210E-01 -1.67827383E+00
 -1.46507292E+00 -1.46507292E+00 -1.46507292E+00 -1.46507292E+00 -1.67827383E+00
  5.95869210E-01  5.95869210E-01  5.95869210E-01  7.05203010E-01  7.05203010E-01
  7.05203010E-01  7.05203010E-01  7.05203010E-01  7.05203010E-01  7.05203010E-01
  7.05203010E-01  5.95869210E-01  5.95869210E-01  5.95869210E-01 -1.67827383E+00
 -1.46507292E+00 -1.46507292E+00 -1.46507292E+00 -1.46507292E+00 -1.67827383E+00
  5.95869210E-01  5.95869210E-01  5.95869210E-01  7.05203010E-01  7.05203010E-01
  7.05203010E-01  7.05203010E-01  7.05203010E-01  7.05203010E-01  7.05203010E-01
  7.05203010E-01  5.95869210E-01  5.95869210E-01  5.95869210E-01 -1.67827383E+00
 -1.46507292E+00 -1.46507292E+00 -1.46507292E+00 -1.46507292E+00 -1.67827383E+00
  5.95869210E-01  5.95869210E-01  5.95869210E-01  7.05203010E-01  7.05203010E-01
  7.05203010E-01  7.05203010E-01  7.05203010E-01  7.05203010E-01  7.05203010E-01
  7.05203010E-01  5.95869210E-01  5.95869210E-01  5.95869210E-01 -1.67827383E+00
 -1.46507292E+00 -1.46507292E+00 -1.46507292E+00 -1.46507292E+00 -1.67827383E+00
  5.95869210E-01  5.95869210E-01  5.95869210E-01  7.05203010E-01  7.05203010E-01
  7.05203010E-01  7.05203010E-01  7.05203010E-01  7.05203010E-01  7.05203010E-01
  7.05203010E-01  5.95869210E-01  5.95869210E-01  5.95869210E-01 -1.67827383E+00
 -1.46507292E+00 -1.46507292E+00 -1.46507292E+00 -1.46507292E+00 -1.67827383E+00
  5.95869210E-01  5.95869210E-01  5.95869210E-01  7.05203010E-01  7.05203010E-01
  7.05203010E-01  7.05203010E-01  7.05203010E-01  7.05203010E-01  7.05203010E-01
  7.05203010E-01  5.95869210E-01  5.95869210E-01  5.95869210E-01 -1.67827383E+00
 -1.46507292E+00 -1.46507292E+00 -1.46507292E+00 -1.46507292E+00 -1.67827383E+00
  5.95869210E-01  5.95869210E-01  5.95869210E-01  7.05203010E-01  7.05203010E-01
  7.05203010E-01  7.05203010E-01  7.05203010E-01  7.05203010E-01  7.05203010E-01
  7.05203010E-01  5.95869210E-01  5.95869210E-01  5.95869210E-01 -1.67827383E+00
 -1.46507292E+00 -1.46507292E+00 -1.46507292E+00 -1.46507292E+00 -1.67827383E+00
  5.95869210E-01  5.95869210E-01  5.95869210E-01  7.05203010E-01  7.05203010E-01
  7.05203010E-01  7.05203010E-01  7.05203010E-01  7.05203010E-01  7.05203010E-01
  7.05203010E-01  5.95869210E-01  5.95869210E-01  5.95869210E-01 -1.67827383E+00
 -1.46507292E+00 -1.46507292E+00 -1.46507292E+00 -1.46507292E+00 -1.67827383E+00
  5.95869210E-01  5.95869210E-01  5.95869210E-01  7.05203010E-01  7.05203010E-01
  7.05203010E-01  7.05203010E-01  7.05203010E-01  7.05203010E-01  7.05203010E-01
  7.05203010E-01  5.95869210E-01  5.95869210E-01  5.95869210E-01 -1.67827383E+00
 -1.46507292E+00 -1.46507292E+00 -1.46507292E+00 -1.46507292E+00 -1.67827383E+00
  5.95869210E-01  5.95869210E-01  5.95869210E-01  7.05203010E-01  7.05203010E-01
  7.05203010E-01  7.05203010E-01  7.05203010E-01  7.05203010E-01  7.05203010E-01
  7.05203010E-01  5.95869210E-01  5.95869210E-01  5.95869210E-01 -1.67827383E+00
 -1.46507292E+00 -1.46507292E+00 -1.46507292E+00 -1.46507292E+00 -1.67827383E+00
  5.95869210E-01  5.95869210E-01  5.95869210E-01  7.05203010E-01  7.05203010E-01
  7.05203010E-01  7.05203010E-01  7.05203010E-01  7.05203010E-01  7.05203010E-01
  7.05203010E-01  5.95869210E-01  5.95869210E-01  5.95869210E-01 -1.67827383E+00
 -1.46507292E+00 -1.46507292E+00 -1.46507292E+00 -1.46507292E+00 -1.67827383E+00
  5.95869210E-01  5.95869210E-01  5.95869210E-01  7.05203010E-01  7.05203010E-01
  7.05203010E-01  7.05203010E-01  7.05203010E-01  7.05203010E-01  7.05203010E-01
  7.05203010E-01  5.95869210E-01  5.95869210E-01  5.95869210E-01 -1.67827383E+00
 -1.46507292E+00 -1.46507292E+00 -1.46507292E+00 -1.46507292E+00 -1.67827383E+00
  5.95869210E-01  5.95869210E-01  5.95869210E-01  7.05203010E-01  7.05203010E-01
  7.05203010E-01  7.05203010E-01  7.05203010E-01  7.05203010E-01  7.05203010E-01
  7.05203010E-01  5.95869210E-01  5.95869210E-01  5.95869210E-01 -1.67827383E+00
 -1.46507292E+00 -1.46507292E+00 -1.46507292E+00 -1.46507292E+00 -1.67827383E+00
  5.95869210E-01  5.95869210E-01  5.95869210E-01  7.05203010E-01  7.05203010E-01
  7.05203010E-01  7.05203010E-01  7.05203010E-01  7.05203010E-01  7.05203010E-01
  7.05203010E-01  5.95869210E-01  5.95869210E-01  5.95869210E-01 -1.67827383E+00
 -1.46507292E+00 -1.46507292E+00 -1.46507292E+00 -1.46507292E+00 -1.67827383E+00
  5.95869210E-01  5.95869210E-01  5.95869210E-01  7.05203010E-01  7.05203010E-01
  7.05203010E-01  7.05203010E-01  7.05203010E-01  7.05203010E-01  7.05203010E-01
  7.05203010E-01  5.95869210E-01  5.95869210E-01  5.95869210E-01 -1.67827383E+00
 -1.46507292E+00 -1.46507292E+00 -1.46507292E+00 -1.46507292E+00 -1.67827383E+00
  5.95869210E-01  5.95869210E-01  5.95869210E-01  7.05203010E-01  7.05203010E-01
  7.05203010E-01  7.05203010E-01  7.05203010E-01  7.05203010E-01  7.05203010E-01
  7.05203010E-01  5.95869210E-01  5.95869210E-01  5.95869210E-01 -1.67827383E+00
 -1.46507292E+00 -1.46507292E+00 -1.46507292E+00 -1.46507292E+00 -1.67827383E+00
  5.95869210E-01  5.95869210E-01  5.95869210E-01  7.05203010E-01  7.05203010E-01
  7.05203010E-01  7.05203010E-01  7.05203010E-01  7.05203010E-01  7.05203010E-01
  7.05203010E-01  5.95869210E-01  5.95869210E-01  5.95869210E-01 -1.67827383E+00
 -1.46507292E+00 -1.46507292E+00 -1.46507292E+00 -1.46507292E+00 -1.67827383E+00
  5.95869210E-01  5.95869210E-01  5.95869210E-01  7.05203010E-01  7.05203010E-01
  7.05203010E-01  7.05203010E-01  7.05203010E-01  7.05203010E-01  7.05203010E-01
  7.05203010E-01  5.95869210E-01  5.95869210E-01  5.95869210E-01 -1.67827383E+00
 -1.46507292E+00 -1.46507292E+00 -1.46507292E+00 -1.46507292E+00 -1.67827383E+00
  5.95869210E-01  5.95869210E-01  5.95869210E-01  7.05203010E-01  7.05203010E-01
  7.05203010E-01  7.05203010E-01  7.05203010E-01  7.05203010E-01  7.05203010E-01
  7.05203010E-01  5.95869210E-01  5.95869210E-01  5.95869210E-01 -1.67827383E+00
 -1.46507292E+00 -1.46507292E+00 -1.46507292E+00 -1.46507292E+00 -1.67827383E+00
  5.95869210E-01  5.95869210E-01  5.95869210E-01  7.05203010E-01  7.05203010E-01
  7.05203010E-01  7.05203010E-01  7.05203010E-01  7.05203010E-01  7.05203010E-01
  7.05203010E-01  5.95869210E-01  5.95869210E-01  5.95869210E-01 -1.67827383E+00
 -1.46507292E+00 -1.46507292E+00 -1.46507292E+00 -1.46507292E+00 -1.67827383E+00
  5.95869210E-01  5.95869210E-01  5.95869210E-01  7.05203010E-01  7.05203010E-01
  7.05203010E-01  7.05203010E-01  7.05203010E-01  7.05203010E-01  7.05203010E-01
  7.05203010E-01  5.95869210E-01  5.95869210E-01  5.95869210E-01 -1.67827383E+00
 -1.46507292E+00 -1.46507292E+00 -1.46507292E+00 -1.46507292E+00 -1.67827383E+00
  5.95869210E-01  5.95869210E-01  5.95869210E-01  7.05203010E-01  7.05203010E-01
  7.05203010E-01  7.05203010E-01  7.05203010E-01  7.05203010E-01  7.05203010E-01
  7.05203010E-01  5.95869210E-01  5.95869210E-01  5.95869210E-01 -1.67827383E+00
 -1.46507292E+00 -1.46507292E+00 -1.46507292E+00 -1.46507292E+00 -1.67827383E+00
  5.95869210E-01  5.95869210E-01  5.95869210E-01  7.05203010E-01  7.05203010E-01
  7.05203010E-01  7.05203010E-01  7.05203010E-01  7.05203010E-01  7.05203010E-01
  7.05203010E-01  5.95869210E-01  5.95869210E-01  5.95869210E-01 -1.67827383E+00
 -1.46507292E+00 -1.46507292E+00 -1.46507292E+00 -1.46507292E+00 -1.67827383E+00
  5.95869210E-01  5.95869210E-01  5.95869210E-01  7.05203010E-01  7.05203010E-01
  7.05203010E-01  7.05203010E-01  7.05203010E-01  7.05203010E-01  7.05203010E-01
  7.05203010E-01  5.95869210E-01  5.95869210E-01  5.95869210E-01 -1.67827383E+00
 -1.46507292E+00 -1.46507292E+00 -1.46507292E+00 -1.46507292E+00 -1.67827383E+00
  5.95869210E-01  5.95869210E-01  5.95869210E-01  7.05203010E-01  7.05203010E-01
  7.05203010E-01  7.05203010E-01  7.05203010E-01  7.05203010E-01  7.05203010E-01
  7.05203010E-01  5.95869210E-01  5.95869210E-01  5.95869210E-01 -1.67827383E+00
 -1.46507292E+00 -1.46507292E+00 -1.46507292E+00 -1.46507292E+00 -1.67827383E+00
  5.95869210E-01  5.95869210E-01  5.95869210E-01  7.05203010E-01  7.05203010E-01
  7.05203010E-01  7.05203010E-01  7.05203010E-01  7.05203010E-01  7.05203010E-01
  7.05203010E-01  5.95869210E-01  5.95869210E-01  5.95869210E-01 -1.67827383E+00
 -1.46507292E+00 -1.46507292E+00 -1.46507292E+00 -1.46507292E+00 -1.67827383E+00
  5.95869210E-01  5.95869210E-01  5.95869210E-01  7.05203010E-01  7.05203010E-01
  7.05203010E-01  7.05203010E-01  7.05203010E-01  7.05203010E-01  7.05203010E-01
  7.05203010E-01  5.95869210E-01  5.95869210E-01  5.95869210E-01 -1.67827383E+00
 -1.46507292E+00 -1.46507292E+00 -1.46507292E+00 -1.46507292E+00 -1.67827383E+00
  5.95869210E-01  5.95869210E-01  5.95869210E-01  7.05203010E-01  7.05203010E-01
  7.05203010E-01  7.05203010E-01  7.05203010E-01  7.05203010E-01  7.05203010E-01
  7.05203010E-01  5.95869210E-01  5.95869210E-01  5.95869210E-01 -1.67827383E+00
 -1.46507292E+00 -1.46507292E+00 -1.46507292E+00 -1.46507292E+00 -1.67827383E+00
  5.95869210E-01  5.95869210E-01  5.95869210E-01  7.05203010E-01  7.05203010E-01
  7.05203010E-01  7.05203010E-01  7.05203010E-01  7.05203010E-01  7.05203010E-01
  7.05203010E-01  5.95869210E-01  5.95869210E-01  5.95869210E-01 -1.67827383E+00
 -1.46507292E+00 -1.46507292E+00 -1.46507292E+00 -1.46507292E+00 -1.67827383E+00
  5.95869210E-01  5.95869210E-01  5.95869210E-01  7.05203010E-01  7.05203010E-01
  7.05203010E-01  7.05203010E-01  7.05203010E-01  7.05203010E-01  7.05203010E-01
  7.05203010E-01  5.95869210E-01  5.95869210E-01  5.95869210E-01 -1.67827383E+00
 -1.46507292E+00 -1.46507292E+00 -1.46507292E+00 -1.46507292E+00 -1.67827383E+00
  5.95869210E-01  5.95869210E-01  5.95869210E-01  7.05203010E-01  7.05203010E-01
  7.05203010E-01  7.05203010E-01  7.05203010E-01  7.05203010E-01  7.05203010E-01
  7.05203010E-01  5.95869210E-01  5.95869210E-01  5.95869210E-01 -1.67827383E+00
 -1.46507292E+00 -1.46507292E+00 -1.46507292E+00 -1.46507292E+00 -1.67827383E+00
  5.95869210E-01  5.95869210E-01  5.95869210E-01  7.05203010E-01  7.05203010E-01
  7.05203010E-01  7.05203010E-01  7.05203010E-01  7.05203010E-01  7.05203010E-01
  7.05203010E-01  5.95869210E-01  5.95869210E-01  5.95869210E-01 -1.67827383E+00
 -1.46507292E+00 -1.46507292E+00 -1.46507292E+00 -1.46507292E+00 -1.67827383E+00
  5.95869210E-01  5.95869210E-01  5.95869210E-01  7.05203010E-01  7.05203010E-01
  7.05203010E-01  7.05203010E-01  7.05203010E-01  7.05203010E-01  7.05203010E-01
  7.05203010E-01  5.95869210E-01  5.95869210E-01  5.95869210E-01 -1.67827383E+00
 -1.46507292E+00 -1.46507292E+00 -1.46507292E+00 -1.46507292E+00 -1.67827383E+00
  5.95869210E-01  5.95869210E-01  5.95869210E-01  7.05203010E-01  7.05203010E-01
  7.05203010E-01  7.05203010E-01  7.05203010E-01  7.05203010E-01  7.05203010E-01
  7.05203010E-01  5.95869210E-01  5.95869210E-01  5.95869210E-01 -1.67827383E+00
 -1.46507292E+00 -1.46507292E+00 -1.46507292E+00 -1.46507292E+00 -1.67827383E+00
  5.95869210E-01  5.95869210E-01  5.95869210E-01  7.05203010E-01  7.05203010E-01
  7.05203010E-01  7.05203010E-01  7.05203010E-01  7.05203010E-01  7.05203010E-01
  7.05203010E-01  5.95869210E-01  5.95869210E-01  5.95869210E-01 -1.67827383E+00
 -1.46507292E+00 -1.46507292E+00 -1.46507292E+00 -1.46507292E+00 -1.67827383E+00
  5.95869210E-01  5.95869210E-01  5.95869210E-01  7.05203010E-01  7.05203010E-01
  7.05203010E-01  7.05203010E-01  7.05203010E-01  7.05203010E-01  7.05203010E-01
  7.05203010E-01  5.95869210E-01  5.95869210E-01  5.95869210E-01 -1.67827383E+00
 -1.46507292E+00 -1.46507292E+00 -1.46507292E+00 -1.46507292E+00 -1.67827383E+00
  5.95869210E-01  5.95869210E-01  5.95869210E-01  7.05203010E-01  7.05203010E-01
  7.05203010E-01  7.05203010E-01  7.05203010E-01  7.05203010E-01  7.05203010E-01
  7.05203010E-01  5.95869210E-01  5.95869210E-01  5.95869210E-01 -1.67827383E+00
 -1.46507292E+00 -1.46507292E+00 -1.46507292E+00 -1.46507292E+00 -1.67827383E+00
  5.95869210E-01  5.95869210E-01  5.95869210E-01  7.05203010E-01  7.05203010E-01
  7.05203010E-01  7.05203010E-01  7.05203010E-01  7.05203010E-01  7.05203010E-01
  7.05203010E-01  5.95869210E-01  5.95869210E-01  5.95869210E-01 -1.67827383E+00
 -1.46507292E+00 -1.46507292E+00 -1.46507292E+00 -1.46507292E+00 -1.67827383E+00
  5.95869210E-01  5.95869210E-01  5.95869210E-01  7.05203010E-01  7.05203010E-01
  7.05203010E-01  7.05203010E-01  7.05203010E-01  7.05203010E-01  7.05203010E-01
  7.05203010E-01  5.95869210E-01  5.95869210E-01  5.95869210E-01 -1.67827383E+00
 -1.46507292E+00 -1.46507292E+00 -1.46507292E+00 -1.46507292E+00 -1.67827383E+00
  5.95869210E-01  5.95869210E-01  5.95869210E-01  7.05203010E-01  7.05203010E-01
  7.05203010E-01  7.05203010E-01  7.05203010E-01  7.05203010E-01  7.05203010E-01
  7.05203010E-01  5.95869210E-01  5.95869210E-01  5.95869210E-01 -1.67827383E+00
 -1.46507292E+00 -1.46507292E+00 -1.46507292E+00 -1.46507292E+00 -1.67827383E+00
  5.95869210E-01  5.95869210E-01  5.95869210E-01  7.05203010E-01  7.05203010E-01
  7.05203010E-01  7.05203010E-01  7.05203010E-01  7.05203010E-01  7.05203010E-01
  7.05203010E-01  5.95869210E-01  5.95869210E-01  5.95869210E-01 -1.67827383E+00
 -1.46507292E+00 -1.46507292E+00 -1.46507292E+00 -1.46507292E+00 -1.67827383E+00
  5.95869210E-01  5.95869210E-01  5.95869210E-01  7.05203010E-01  7.05203010E-01
  7.05203010E-01  7.05203010E-01  7.05203010E-01  7.05203010E-01  7.05203010E-01
  7.05203010E-01  5.95869210E-01  5.95869210E-01  5.95869210E-01 -1.67827383E+00
 -1.46507292E+00 -1.46507292E+00 -1.46507292E+00 -1.46507292E+00 -1.67827383E+00
  5.95869210E-01  5.95869210E-01  5.95869210E-01  7.05203010E-01  7.05203010E-01
  7.05203010E-01  7.05203010E-01  7.05203010E-01  7.05203010E-01  7.05203010E-01
  7.05203010E-01  5.95869210E-01  5.95869210E-01  5.95869210E-01 -1.67827383E+00
 -1.46507292E+00 -1.46507292E+00 -1.46507292E+00 -1.46507292E+00 -1.67827383E+00
  5.95869210E-01  5.95869210E-01  5.95869210E-01  7.05203010E-01  7.05203010E-01
  7.05203010E-01  7.05203010E-01  7.05203010E-01  7.05203010E-01  7.05203010E-01
  7.05203010E-01  5.95869210E-01  5.95869210E-01  5.95869210E-01 -1.67827383E+00
 -1.46507292E+00 -1.46507292E+00 -1.46507292E+00 -1.46507292E+00 -1.67827383E+00
  5.95869210E-01  5.95869210E-01  5.95869210E-01  7.05203010E-01  7.05203010E-01
  7.05203010E-01  7.05203010E-01  7.05203010E-01  7.05203010E-01  7.05203010E-01
  7.05203010E-01  5.95869210E-01  5.95869210E-01  5.95869210E-01 -1.67827383E+00
 -1.46507292E+00 -1.46507292E+00 -1.46507292E+00 -1.46507292E+00 -1.67827383E+00
  5.95869210E-01  5.95869210E-01  5.95869210E-01  7.05203010E-01  7.05203010E-01
  7.05203010E-01  7.05203010E-01  7.05203010E-01  7.05203010E-01  7.05203010E-01
  7.05203010E-01  5.95869210E-01  5.95869210E-01  5.95869210E-01 -1.67827383E+00
 -1.46507292E+00 -1.46507292E+00 -1.46507292E+00 -1.46507292E+00 -1.67827383E+00
  5.95869210E-01  5.95869210E-01  5.95869210E-01  7.05203010E-01  7.05203010E-01
  7.05203010E-01  7.05203010E-01  7.05203010E-01  7.05203010E-01  7.05203010E-01
  7.05203010E-01  5.95869210E-01  5.95869210E-01  5.95869210E-01 -1.67827383E+00
 -1.46507292E+00 -1.46507292E+00 -1.46507292E+00 -1.46507292E+00 -1.67827383E+00
  5.95869210E-01  5.95869210E-01  5.95869210E-01  7.05203010E-01  7.05203010E-01
  7.05203010E-01  7.05203010E-01  7.05203010E-01  7.05203010E-01  7.05203010E-01
  7.05203010E-01  5.95869210E-01  5.95869210E-01  5.95869210E-01 -1.67827383E+00
 -1.46507292E+00 -1.46507292E+00 -1.46507292E+00 -1.46507292E+00 -1.67827383E+00
  5.95869210E-01  5.95869210E-01  5.95869210E-01  7.05203010E-01  7.05203010E-01
  7.05203010E-01  7.05203010E-01  7.05203010E-01  7.05203010E-01  7.05203010E-01
  7.05203010E-01  5.95869210E-01  5.95869210E-01  5.95869210E-01 -1.67827383E+00
 -1.46507292E+00 -1.46507292E+00 -1.46507292E+00 -1.46507292E+00 -1.67827383E+00
  5.95869210E-01  5.95869210E-01  5.95869210E-01  7.05203010E-01  7.05203010E-01
  7.05203010E-01  7.05203010E-01  7.05203010E-01  7.05203010E-01  7.05203010E-01
  7.05203010E-01  5.95869210E-01  5.95869210E-01  5.95869210E-01 -1.67827383E+00
 -1.46507292E+00 -1.46507292E+00 -1.46507292E+00 -1.46507292E+00 -1.67827383E+00
  5.95869210E-01  5.95869210E-01  5.95869210E-01  7.05203010E-01  7.05203010E-01
  7.05203010E-01  7.05203010E-01  7.05203010E-01  7.05203010E-01  7.05203010E-01
  7.05203010E-01  5.95869210E-01  5.95869210E-01  5.95869210E-01 -1.67827383E+00
 -1.46507292E+00 -1.46507292E+00 -1.46507292E+00 -1.46507292E+00 -1.67827383E+00
  5.95869210E-01  5.95869210E-01  5.95869210E-01  7.05203010E-01  7.05203010E-01
  7.05203010E-01  7.05203010E-01  7.05203010E-01  7.05203010E-01  7.05203010E-01
  7.05203010E-01  5.95869210E-01  5.95869210E-01  5.95869210E-01 -1.67827383E+00
 -1.46507292E+00 -1.46507292E+00 -1.46507292E+00 -1.46507292E+00 -1.67827383E+00
  5.95869210E-01  5.95869210E-01  5.95869210E-01  7.05203010E-01  7.05203010E-01
  7.05203010E-01  7.05203010E-01  7.05203010E-01  7.05203010E-01  7.05203010E-01
  7.05203010E-01  5.95869210E-01  5.95869210E-01  5.95869210E-01 -1.67827383E+00
 -1.46507292E+00 -1.46507292E+00 -1.46507292E+00 -1.46507292E+00 -1.67827383E+00
  5.95869210E-01  5.95869210E-01  5.95869210E-01  7.05203010E-01  7.05203010E-01
  7.05203010E-01  7.05203010E-01  7.05203010E-01  7.05203010E-01  7.05203010E-01
  7.05203010E-01  5.95869210E-01  5.95869210E-01  5.95869210E-01 -1.67827383E+00
 -1.46507292E+00 -1.46507292E+00 -1.46507292E+00 -1.46507292E+00 -1.67827383E+00
  5.95869210E-01  5.95869210E-01  5.95869210E-01  7.05203010E-01  7.05203010E-01
  7.05203010E-01  7.05203010E-01  7.05203010E-01  7.05203010E-01  7.05203010E-01
  7.05203010E-01  5.95869210E-01  5.95869210E-01  5.95869210E-01 -1.67827383E+00
 -1.46507292E+00 -1.46507292E+00 -1.46507292E+00 -1.46507292E+00 -1.67827383E+00
  5.95869210E-01  5.95869210E-01  5.95869210E-01  7.05203010E-01  7.05203010E-01
  7.05203010E-01  7.05203010E-01  7.05203010E-01  7.05203010E-01  7.05203010E-01
  7.05203010E-01  5.95869210E-01  5.95869210E-01  5.95869210E-01 -1.67827383E+00
 -1.46507292E+00 -1.46507292E+00 -1.46507292E+00 -1.46507292E+00 -1.67827383E+00
  5.95869210E-01  5.95869210E-01  5.95869210E-01  7.05203010E-01  7.05203010E-01
  7.05203010E-01  7.05203010E-01  7.05203010E-01  7.05203010E-01  7.05203010E-01
  7.05203010E-01  5.95869210E-01  5.95869210E-01  5.95869210E-01 -1.67827383E+00
 -1.46507292E+00 -1.46507292E+00 -1.46507292E+00 -1.46507292E+00 -1.67827383E+00
  5.95869210E-01  5.95869210E-01  5.95869210E-01  7.05203010E-01  7.05203010E-01
  7.05203010E-01  7.05203010E-01  7.05203010E-01  7.05203010E-01  7.05203010E-01
  7.05203010E-01  5.95869210E-01  5.95869210E-01  5.95869210E-01 -1.67827383E+00
 -1.46507292E+00 -1.46507292E+00 -1.46507292E+00 -1.46507292E+00 -1.67827383E+00
  5.95869210E-01  5.95869210E-01  5.95869210E-01  7.05203010E-01  7.05203010E-01
  7.05203010E-01  7.05203010E-01  7.05203010E-01  7.05203010E-01  7.05203010E-01
  7.05203010E-01  5.95869210E-01  5.95869210E-01  5.95869210E-01 -1.67827383E+00
 -1.46507292E+00 -1.46507292E+00 -1.46507292E+00 -1.46507292E+00 -1.67827383E+00
  5.95869210E-01  5.95869210E-01  5.95869210E-01  7.05203010E-01  7.05203010E-01
  7.05203010E-01  7.05203010E-01  7.05203010E-01  7.05203010E-01  7.05203010E-01
  7.05203010E-01  5.95869210E-01  5.95869210E-01  5.95869210E-01 -1.67827383E+00
 -1.46507292E+00 -1.46507292E+00 -1.46507292E+00 -1.46507292E+00 -1.67827383E+00
  5.95869210E-01  5.95869210E-01  5.95869210E-01  7.05203010E-01  7.05203010E-01
  7.05203010E-01  7.05203010E-01  7.05203010E-01  7.05203010E-01  7.05203010E-01
  7.05203010E-01  5.95869210E-01  5.95869210E-01  5.95869210E-01 -1.67827383E+00
 -1.46507292E+00 -1.46507292E+00 -1.46507292E+00 -1.46507292E+00 -1.67827383E+00
  5.95869210E-01  5.95869210E-01  5.95869210E-01  7.05203010E-01  7.05203010E-01
  7.05203010E-01  7.05203010E-01  7.05203010E-01  7.05203010E-01  7.05203010E-01
  7.05203010E-01  5.95869210E-01  5.95869210E-01  5.95869210E-01 -1.67827383E+00
 -1.46507292E+00 -1.46507292E+00 -1.46507292E+00 -1.46507292E+00 -1.67827383E+00
  5.95869210E-01  5.95869210E-01  5.95869210E-01  7.05203010E-01  7.05203010E-01
  7.05203010E-01  7.05203010E-01  7.05203010E-01  7.05203010E-01  7.05203010E-01
  7.05203010E-01  5.95869210E-01  5.95869210E-01  5.95869210E-01 -1.67827383E+00
 -1.46507292E+00 -1.46507292E+00 -1.46507292E+00 -1.46507292E+00 -1.67827383E+00
  5.95869210E-01  5.95869210E-01  5.95869210E-01  7.05203010E-01  7.05203010E-01
  7.05203010E-01  7.05203010E-01  7.05203010E-01  7.05203010E-01  7.05203010E-01
  7.05203010E-01  5.95869210E-01  5.95869210E-01  5.95869210E-01 -1.67827383E+00
 -1.46507292E+00 -1.46507292E+00 -1.46507292E+00 -1.46507292E+00 -1.67827383E+00
  5.95869210E-01  5.95869210E-01  5.95869210E-01  7.05203010E-01  7.05203010E-01
  7.05203010E-01  7.05203010E-01  7.05203010E-01  7.05203010E-01  7.05203010E-01
  7.05203010E-01  5.95869210E-01  5.95869210E-01  5.95869210E-01 -1.67827383E+00
 -1.46507292E+00 -1.46507292E+00 -1.46507292E+00 -1.46507292E+00 -1.67827383E+00
  5.95869210E-01  5.95869210E-01  5.95869210E-01  7.05203010E-01  7.05203010E-01
  7.05203010E-01  7.05203010E-01  7.05203010E-01  7.05203010E-01  7.05203010E-01
  7.05203010E-01  5.95869210E-01  5.95869210E-01  5.95869210E-01 -1.67827383E+00
 -1.46507292E+00 -1.46507292E+00 -1.46507292E+00 -1.46507292E+00 -1.67827383E+00
  5.95869210E-01  5.95869210E-01  5.95869210E-01  7.05203010E-01  7.05203010E-01
  7.05203010E-01  7.05203010E-01  7.05203010E-01  7.05203010E-01  7.05203010E-01
  7.05203010E-01  5.95869210E-01  5.95869210E-01  5.95869210E-01 -1.67827383E+00
 -1.46507292E+00 -1.46507292E+00 -1.46507292E+00 -1.46507292E+00 -1.67827383E+00
  5.95869210E-01  5.95869210E-01  5.95869210E-01  7.05203010E-01  7.05203010E-01
  7.05203010E-01  7.05203010E-01  7.05203010E-01  7.05203010E-01  7.05203010E-01
  7.05203010E-01  5.95869210E-01  5.95869210E-01  5.95869210E-01 -1.67827383E+00
 -1.46507292E+00 -1.46507292E+00 -1.46507292E+00 -1.46507292E+00 -1.67827383E+00
  5.95869210E-01  5.95869210E-01  5.95869210E-01  7.05203010E-01  7.05203010E-01
  7.05203010E-01  7.05203010E-01  7.05203010E-01  7.05203010E-01  7.05203010E-01
  7.05203010E-01  5.95869210E-01  5.95869210E-01  5.95869210E-01 -1.67827383E+00
 -1.46507292E+00 -1.46507292E+00 -1.46507292E+00 -1.46507292E+00 -1.67827383E+00
  5.95869210E-01  5.95869210E-01  5.95869210E-01  7.05203010E-01  7.05203010E-01
  7.05203010E-01  7.05203010E-01  7.05203010E-01  7.05203010E-01  7.05203010E-01
  7.05203010E-01  5.95869210E-01  5.95869210E-01  5.95869210E-01 -1.67827383E+00
 -1.46507292E+00 -1.46507292E+00 -1.46507292E+00 -1.46507292E+00 -1.67827383E+00
  5.95869210E-01  5.95869210E-01  5.95869210E-01  7.05203010E-01  7.05203010E-01
  7.05203010E-01  7.05203010E-01  7.05203010E-01  7.05203010E-01  7.05203010E-01
  7.05203010E-01  5.95869210E-01  5.95869210E-01  5.95869210E-01 -1.67827383E+00
 -1.46507292E+00 -1.46507292E+00 -1.46507292E+00 -1.46507292E+00 -1.67827383E+00
  5.95869210E-01  5.95869210E-01  5.95869210E-01  7.05203010E-01  7.05203010E-01
  7.05203010E-01  7.05203010E-01  7.05203010E-01  7.05203010E-01  7.05203010E-01
  7.05203010E-01  5.95869210E-01  5.95869210E-01  5.95869210E-01 -1.67827383E+00
 -1.46507292E+00 -1.46507292E+00 -1.46507292E+00 -1.46507292E+00 -1.67827383E+00
  5.95869210E-01  5.95869210E-01  5.95869210E-01  7.05203010E-01  7.05203010E-01
  7.05203010E-01  7.05203010E-01  7.05203010E-01  7.05203010E-01  7.05203010E-01
  7.05203010E-01  5.95869210E-01  5.95869210E-01  5.95869210E-01 -1.67827383E+00
 -1.46507292E+00 -1.46507292E+00 -1.46507292E+00 -1.46507292E+00 -1.67827383E+00
  5.95869210E-01  5.95869210E-01  5.95869210E-01  7.05203010E-01  7.05203010E-01
  7.05203010E-01  7.05203010E-01  7.05203010E-01  7.05203010E-01  7.05203010E-01
  7.05203010E-01  5.95869210E-01  5.95869210E-01  5.95869210E-01 -1.67827383E+00
 -1.46507292E+00 -1.46507292E+00 -1.46507292E+00 -1.46507292E+00 -1.67827383E+00
  5.95869210E-01  5.95869210E-01  5.95869210E-01  7.05203010E-01  7.05203010E-01
  7.05203010E-01  7.05203010E-01  7.05203010E-01  7.05203010E-01  7.05203010E-01
  7.05203010E-01  5.95869210E-01  5.95869210E-01  5.95869210E-01 -1.67827383E+00
 -1.46507292E+00 -1.46507292E+00 -1.46507292E+00 -1.46507292E+00 -1.67827383E+00
  5.95869210E-01  5.95869210E-01  5.95869210E-01  7.05203010E-01  7.05203010E-01
  7.05203010E-01  7.05203010E-01  7.05203010E-01  7.05203010E-01  7.05203010E-01
  7.05203010E-01  5.95869210E-01  5.95869210E-01  5.95869210E-01 -1.67827383E+00
 -1.46507292E+00 -1.46507292E+00 -1.46507292E+00 -1.46507292E+00 -1.67827383E+00
  5.95869210E-01  5.95869210E-01  5.95869210E-01  7.05203010E-01  7.05203010E-01
  7.05203010E-01  7.05203010E-01  7.05203010E-01  7.05203010E-01  7.05203010E-01
  7.05203010E-01  5.95869210E-01  5.95869210E-01  5.95869210E-01 -1.67827383E+00
 -1.46507292E+00 -1.46507292E+00 -1.46507292E+00 -1.46507292E+00 -1.67827383E+00
  5.95869210E-01  5.95869210E-01  5.95869210E-01  7.05203010E-01  7.05203010E-01
  7.05203010E-01  7.05203010E-01  7.05203010E-01  7.05203010E-01  7.05203010E-01
  7.05203010E-01  5.95869210E-01  5.95869210E-01  5.95869210E-01
%FLAG ATOMIC_NUMBER
%FORMAT(10I8)
      16       6       6       6       6       6       6       6       6       6
       6       6       7       6       7       1       1       1       1       1
       1       1       1       1       1       1       1       1       1       6
       6       6       6       6       6       1       1       1       1       1
       1       1       1       1       1       1       1       1       1       6
       6       6       6       6       6       1       1       1       1       1
       1       1       1       1       1       1       1       1       1       6
       6       6       6       6       6       1       1       1       1       1
       1       1       1       1       1       1       1       1       1       6
       6       6       6       6       6       1       1       1       1       1
       1       1       1       1       1       1       1       1       1       6
       6       6       6       6       6       1       1       1       1       1
       1       1       1       1       1       1       1       1       1       6
       6       6       6       6       6       1       1       1       1       1
       1       1       1       1       1       1       1       1       1       6
       6       6       6       6       6       1       1       1       1       1
       1       1       1       1       1       1       1       1       1       6
       6       6       6       6       6       1       1       1       1       1
       1       1       1       1       1       1       1       1       1       6
       6       6       6       6       6       1       1       1       1       1
       1       1       1       1       1       1       1       1       1       6
       6       6       6       6       6       1       1       1       1       1
       1       1       1       1       1       1       1       1       1       6
       6       6       6       6       6       1       1       1       1       1
       1       1       1       1       1       1       1       1       1       6
       6       6       6       6       6       1       1       1       1       1
       1       1       1       1       1       1       1       1       1       6
       6       6       6       6       6       1       1       1       1       1
       1       1       1       1       1       1       1       1       1       6
       6       6       6       6       6       1       1       1       1       1
       1       1       1       1       1       1       1       1       1       6
       6       6       6       6       6       1       1       1       1       1
       1       1       1       1       1       1       1       1       1       6
       6       6       6       6       6       1       1       1       1       1
       1       1       1       1       1       1       1       1       1       6
       6       6       6       6       6       1       1       1       1       1
       1       1       1       1       1       1       1       1       1       6
       6       6       6       6       6       1       1       1       1       1
       1       1       1       1       1       1       1       1       1       6
       6       6       6       6       6       1       1       1       1       1
       1       1       1       1       1       1       1       1       1       6
       6       6       6       6       6       1       1       1       1       1
       1       1       1       1       1       1       1       1       1       6
       6       6       6       6       6       1       1       1       1       1
       1       1       1       1       1       1       1       1       1       6
       6       6       6       6       6       1       1       1       1       1
       1       1       1       1       1       1       1       1       1       6
       6       6       6       6       6       1       1       1       1       1
       1       1       1       1       1       1       1       1       1       6
       6       6       6       6       6       1       1       1       1       1
       1       1       1       1       1       1       1       1       1       6
       6       6       6       6       6       1       1       1       1       1
       1       1       1       1       1       1       1       1       1       6
       6       6       6       6       6       1       1       1       1       1
       1       1       1       1       1       1       1       1       1       6
       6       6       6       6       6       1       1       1       1       1
       1       1       1       1       1       1       1       1       1       6
       6       6       6       6       6       1       1       1       1       1
       1       1       1       1       1       1       1       1       1       6
       6       6       6       6       6       1       1       1       1       1
       1       1       1       1       1       1       1       1       1       6
       6       6       6       6       6       1       1       1       1       1
       1       1       1       1       1       1       1       1       1       6
       6       6       6       6       6       1       1       1       1       1
       1       1       1       1       1       1       1       1       1       6
       6       6       6       6       6       1       1       1       1       1
       1       1       1       1       1       1       1       1       1       6
       6       6       6       6       6       1       1       1       1       1
       1       1       1       1       1       1       1       1       1       6
       6       6       6       6       6       1       1       1       1       1
       1       1       1       1       1       1       1       1       1       6
       6       6       6       6       6       1       1       1       1       1
       1       1       1       1       1       1       1       1       1       6
       6       6       6       6       6       1       1       1       1       1
       1       1       1       1       1       1       1       1       1       6
       6       6       6       6       6       1       1       1       1       1
       1       1       1       1       1       1       1       1       1       6
       6       6       6       6       6       1       1       1       1       1
       1       1       1       1       1       1       1       1       1       6
       6       6       6       6       6       1       1       1       1       1
       1       1       1       1       1       1       1       1       1       6
       6       6       6       6       6       1       1       1       1       1
       1       1       1       1       1       1       1       1       1       6
       6       6       6       6       6       1       1       1       1       1
       1       1       1       1       1       1       1       1       1       6
       6       6       6       6       6       1       1       1       1       1
       1       1       1       1       1       1       1       1       1       6
       6       6       6       6       6       1       1       1       1       1
       1       1       1       1       1       1       1       1       1       6
       6       6       6       6       6       1       1       1       1       1
       1       1       1       1       1       1       1       1       1       6
       6       6       6       6       6       1       1       1       1       1
       1       1       1       1       1       1       1       1       1       6
       6       6       6       6       6       1       1       1       1       1
       1       1       1       1       1       1       1       1       1       6
       6       6       6       6       6       1       1       1       1       1
       1       1       1       1       1       1       1       1       1       6
       6       6       6       6       6       1       1       1       1       1
       1       1       1       1       1       1       1       1       1       6
       6       6       6       6       6       1       1       1       1       1
       1       1       1       1       1       1       1       1       1       6
       6       6       6       6       6       1       1       1       1       1
       1       1       1       1       1       1       1       1       1       6
       6       6       6       6       6       1       1       1       1       1
       1       1       1       1       1       1       1       1       1       6
       6       6       6       6       6       1       1       1       1       1
       1       1       1       1       1       1       1       1       1       6
       6       6       6       6       6       1       1       1       1       1
       1       1       1       1       1       1       1       1       1       6
       6       6       6       6       6       1       1       1       1       1
       1       1       1       1       1       1       1       1       1       6
       6       6       6       6       6       1       1       1       1       1
       1       1       1       1       1       1       1       1       1       6
       6       6       6       6       6       1       1       1       1       1
       1       1       1       1       1       1       1       1       1       6
       6       6       6       6       6       1       1       1       1       1
       1       1       1       1       1       1       1       1       1       6
       6       6       6       6       6       1       1       1       1       1
       1       1       1       1       1       1       1       1       1       6
       6       6       6       6       6       1       1       1       1       1
       1       1       1       1       1       1       1       1       1       6
       6       6       6       6       6       1       1       1       1       1
       1       1       1       1       1       1       1       1       1       6
       6       6       6       6       6       1       1       1       1       1
       1       1       1       1       1       1       1       1       1       6
       6       6       6       6       6       1       1       1       1       1
       1       1       1       1       1       1       1       1       1       6
       6       6       6       6       6       1       1       1       1       1
       1       1       1       1       1       1       1       1       1       6
       6       6       6       6       6       1       1       1       1       1
       1       1       1       1       1       1       1       1       1       6
       6       6       6       6       6       1       1       1       1       1
       1       1       1       1       1       1       1       1       1       6
       6       6       6       6       6       1       1       1       1       1
       1       1       1       1       1       1       1       1       1       6
       6       6       6       6       6       1       1       1       1       1
       1       1       1       1       1       1       1       1       1       6
       6       6       6       6       6       1       1       1       1       1
       1       1       1       1       1       1       1       1       1       6
       6       6       6       6       6       1       1       1       1       1
       1       1       1       1       1       1       1       1       1       6
       6       6       6       6       6       1       1       1       1       1
       1       1       1       1       1       1       1       1       1       6
       6       6       6       6       6       1       1       1       1       1
       1       1       1       1       1       1       1       1       1       6
       6       6       6       6       6       1       1       1       1       1
       1       1       1       1       1       1       1       1       1       6
       6       6       6       6       6       1       1       1       1       1
       1       1       1       1       1       1       1       1       1       6
       6       6       6       6       6       1       1       1       1       1
       1       1       1       1       1       1       1       1       1       6
       6       6       6       6       6       1       1       1       1       1
       1       1       1       1       1       1       1       1       1       6
       6       6       6       6       6       1       1       1       1       1
       1       1       1       1       1       1       1       1       1       6
       6       6       6       6       6       1       1       1       1       1
       1       1       1       1       1       1       1       1       1       6
       6       6       6       6       6       1       1       1       1       1
       1       1       1       1       1       1       1       1       1       6
       6       6       6       6       6       1       1       1       1       1
       1       1       1       1       1       1       1       1       1       6
       6       6       6       6       6       1       1       1       1       1
       1       1       1       1       1       1       1       1       1       6
       6       6       6       6       6       1       1       1       1       1
       1       1       1       1       1       1       1       1       1       6
       6       6       6       6       6       1       1       1       1       1
       1       1       1       1       1       1       1       1       1       6
       6       6       6       6       6       1       1       1       1       1
       1       1       1       1       1       1       1       1       1       6
       6       6       6       6       6       1       1       1       1       1
       1       1       1       1       1       1       1       1       1       6
       6       6       6       6       6       1       1       1       1       1
       1       1       1       1       1       1       1       1       1       6
       6       6       6       6       6       1       1       1       1       1
       1       1       1       1       1       1       1       1       1       6
       6       6       6       6       6       1       1       1       1       1
       1       1       1       1       1       1       1       1       1       6
       6       6       6       6       6       1       1       1       1       1
       1       1       1       1       1       1       1       1       1       6
       6       6       6       6       6       1       1       1       1       1
       1       1       1       1       1       1       1       1       1       6
       6       6       6       6       6       1       1       1       1       1
       1       1       1       1       1       1       1       1       1       6
       6       6       6       6       6       1       1       1       1       1
       1       1       1       1       1       1       1       1       1       6
       6       6       6       6       6       1       1       1       1       1
       1       1       1       1       1       1       1       1       1       6
       6       6       6       6       6       1       1       1       1       1
       1       1       1       1       1       1       1       1       1       6
       6       6       6       6       6       1       1       1       1       1
       1       1       1       1       1       1       1       1       1       6
       6       6       6       6       6       1       1       1       1       1
       1       1       1       1       1       1       1       1       1       6
       6       6       6       6       6       1       1       1       1       1
       1       1       1       1       1       1       1       1       1       6
       6       6       6       6       6       1       1       1       1       1
       1       1       1       1       1       1       1       1       1       6
       6       6       6       6       6       1       1       1       1       1
       1       1       1       1       1       1       1       1       1       6
       6       6       6       6       6       1       1       1       1       1
       1       1       1       1       1       1       1       1       1       6
       6       6       6       6       6       1       1       1       1       1
       1       1       1       1       1       1       1       1       1       6
       6       6       6       6       6       1       1       1       1       1
       1       1       1       1       1       1       1       1       1       6
       6       6       6       6       6       1       1       1       1       1
       1       1       1       1       1       1       1       1       1       6
       6       6       6       6       6       1       1       1       1       1
       1       1       1       1       1       1       1       1       1       6
       6       6       6       6       6       1       1       1       1       1
       1       1       1       1       1       1       1       1       1       6
       6       6       6       6       6       1       1       1       1       1
       1       1       1       1       1       1       1       1       1       6
       6       6       6       6       6       1       1       1       1       1
       1       1       1       1       1       1       1       1       1       6
       6       6       6       6       6       1       1       1       1       1
       1       1       1       1       1       1       1       1       1       6
       6       6       6       6       6       1       1       1       1       1
       1       1       1       1       1       1       1       1       1       6
       6       6       6       6       6       1       1       1       1       1
       1       1       1       1       1       1       1       1       1       6
       6       6       6       6       6       1       1       1       1       1
       1       1       1       1       1       1       1       1       1       6
       6       6       6       6       6       1       1       1       1       1
       1       1       1       1       1       1       1       1       1       6
       6       6       6       6       6       1       1       1       1       1
       1       1       1       1       1       1       1       1       1       6
       6       6       6       6       6       1       1       1       1       1
       1       1       1       1       1       1       1       1       1       6
       6       6       6       6       6       1       1       1       1       1
       1       1       1       1       1       1       1       1       1       6
       6       6       6       6       6       1       1       1       1       1
       1       1       1       1       1       1       1       1       1       6
       6       6       6       6       6       1       1       1       1       1
       1       1       1       1       1       1       1       1       1       6
       6       6       6       6       6       1       1       1       1       1
       1       1       1       1       1       1       1       1       1       6
       6       6       6       6       6       1       1       1       1       1
       1       1       1       1       1       1       1       1       1       6
       6       6       6       6       6       1       1       1       1       1
       1       1       1       1       1       1       1       1       1       6
       6       6       6       6       6       1       1       1       1       1
       1       1       1       1       1       1       1       1       1       6
       6       6       6       6       6       1       1       1       1       1
       1       1       1       1       1       1       1       1       1       6
       6       6       6       6       6       1       1       1       1       1
       1       1       1       1       1       1       1       1       1       6
       6       6       6       6       6       1       1       1       1       1
       1       1       1       1       1       1       1       1       1       6
       6       6       6       6       6       1       1       1       1       1
       1       1       1       1       1       1       1       1       1       6
       6       6       6       6       6       1       1       1       1       1
       1       1       1       1       1       1       1       1       1       6
       6       6       6       6       6       1       1       1       1       1
       1       1       1       1       1       1       1       1       1       6
       6       6       6       6       6       1       1       1       1       1
       1       1       1       1       1       1       1       1       1       6
       6       6       6       6       6       1       1       1       1       1
       1       1       1       1       1       1       1       1       1       6
       6       6       6       6       6       1       1       1       1       1
       1       1       1       1       1       1       1       1       1       6
       6       6       6       6       6       1       1       1       1       1
       1       1       1       1       1       1       1       1       1       6
       6       6       6       6       6       1       1       1       1       1
       1       1       1       1       1       1       1       1       1       6
       6       6       6       6       6       1       1       1       1       1
       1       1       1       1       1       1       1       1       1       6
       6       6       6       6       6       1       1       1       1       1
       1       1       1       1       1       1       1       1       1       6
       6       6       6       6       6       1       1       1       1       1
       1       1       1       1       1       1       1       1       1       6
       6       6       6       6       6       1       1       1       1       1
       1       1       1       1       1       1       1       1       1       6
       6       6       6       6       6       1       1       1       1       1
       1       1       1       1       1       1       1       1       1       6
       6       6       6       6       6       1       1       1       1       1
       1       1       1       1       1       1       1       1       1       6
       6       6       6       6       6       1       1       1       1       1
       1       1       1       1       1       1       1       1       1       6
       6       6       6       6       6       1       1       1       1       1
       1       1       1       1       1       1       1       1       1       6
       6       6       6       6       6       1       1       1       1       1
       1       1       1       1       1       1       1       1       1       6
       6       6       6       6       6       1       1       1       1       1
       1       1       1       1       1       1       1       1       1       6
       6       6       6       6       6       1       1       1       1       1
       1       1       1       1       1       1       1       1       1       6
       6       6       6       6       6       1       1       1       1       1
       1       1       1       1       1       1       1       1       1       6
       6       6       6       6       6       1       1       1       1       1
       1       1       1       1       1       1       1       1       1       6
       6       6       6       6       6       1       1       1       1       1
       1       1       1       1       1       1       1       1       1       6
       6       6       6       6       6       1       1       1       1       1
       1       1       1       1       1       1       1       1       1       6
       6       6       6       6       6       1       1       1       1       1
       1       1       1       1       1       1       1       1       1       6
       6       6       6       6       6       1       1       1       1       1
       1       1       1       1       1       1       1       1       1       6
       6       6       6       6       6       1       1       1       1       1
       1       1       1       1       1       1       1       1       1       6
       6       6       6       6       6       1       1       1       1       1
       1       1       1       1       1       1       1       1       1       6
       6       6       6       6       6       1       1       1       1       1
       1       1       1       1       1       1       1       1       1       6
       6       6       6       6       6       1       1       1       1       1
       1       1       1       1       1       1       1       1       1       6
       6       6       6       6       6       1       1       1       1       1
       1       1       1       1       1       1       1       1       1       6
       6       6       6       6       6       1       1       1       1       1
       1       1       1       1       1       1       1       1       1       6
       6       6       6       6       6       1       1       1       1       1
       1       1       1       1       1       1       1       1       1       6
       6       6       6       6       6       1       1       1       1       1
       1       1       1       1       1       1       1       1       1       6
       6       6       6       6       6       1       1       1       1       1
       1       1       1       1       1       1       1       1       1       6
       6       6       6       6       6       1       1       1       1       1
       1       1       1       1       1       1       1       1       1       6
       6       6       6       6       6       1       1       1       1       1
       1       1       1       1       1       1       1       1       1       6
       6       6       6       6       6       1       1       1       1       1
       1       1       1       1       1       1       1       1       1       6
       6       6       6       6       6       1       1       1       1       1
       1       1       1       1       1       1       1       1       1       6
       6       6       6       6       6       1       1       1       1       1
       1       1       1       1       1       1       1       1       1       6
       6       6       6       6       6       1       1       1       1       1
       1       1       1       1       1       1       1       1       1       6
       6       6       6       6       6       1       1       1       1       1
       1       1       1       1       1       1       1       1       1       6
       6       6       6       6       6       1       1       1       1       1
       1       1       1       1       1       1       1       1       1       6
       6       6       6       6       6       1       1       1       1       1
       1       1       1       1       1       1       1       1       1       6
       6       6       6       6       6       1       1       1       1       1
       1       1       1       1       1       1       1       1       1       6
       6       6       6       6       6       1       1       1       1       1
       1       1       1       1       1       1       1       1       1       6
       6       6       6       6       6       1       1       1       1       1
       1       1       1       1       1       1       1       1       1       6
       6       6       6       6       6       1       1       1       1       1
       1       1       1       1       1       1       1       1       1       6
       6       6       6       6       6       1       1       1       1       1
       1       1       1       1       1       1       1       1       1       6
       6       6       6       6       6       1       1       1       1       1
       1       1       1       1       1       1       1       1       1       6
       6       6       6       6       6       1       1       1       1       1
       1       1       1       1       1       1       1       1       1       6
       6       6       6       6       6       1       1       1       1       1
       1       1       1       1       1       1       1       1       1       6
       6       6       6       6       6       1       1       1       1       1
       1       1       1       1       1       1       1       1       1       6
       6       6       6       6       6       1       1       1       1       1
       1       1       1       1       1       1       1       1       1       6
       6       6       6       6       6       1       1       1       1       1
       1       1       1       1       1       1       1       1       1       6
       6       6       6       6       6       1       1       1       1       1
       1       1       1       1       1       1       1       1       1       6
       6       6       6       6       6       1       1       1       1       1
       1       1       1       1       1       1       1       1       1       6
       6       6       6       6       6       1       1       1       1       1
       1       1       1       1       1       1       1       1       1       6
       6       6       6       6       6       1       1       1       1       1
       1       1       1       1       1       1       1       1       1       6
       6       6       6       6       6       1       1       1       1       1
       1       1       1       1       1       1       1       1       1       6
       6       6       6       6       6       1       1       1       1       1
       1       1       1       1       1       1       1       1       1       6
       6       6       6       6       6       1       1       1       1       1
       1       1       1       1       1       1       1       1       1       6
       6       6       6       6       6       1       1       1       1       1
       1       1       1       1       1       1       1       1       1       6
       6       6       6       6       6       1       1       1       1       1
       1       1       1       1       1       1       1       1       1       6
       6       6       6       6       6       1       1       1       1       1
       1       1       1       1       1       1       1       1       1       6
       6       6       6       6       6       1       1       1       1       1
       1       1       1       1       1       1       1       1       1       6
       6       6       6       6       6       1       1       1       1       1
       1       1       1       1       1       1       1       1       1       6
       6       6       6       6       6       1       1       1       1       1
       1       1       1       1       1       1       1       1       1       6
       6       6       6       6       6       1       1       1       1       1
       1       1       1       1       1       1       1       1       1       6
       6       6       6       6       6       1       1       1       1       1
       1       1       1       1       1       1       1       1       1       6
       6       6       6       6       6       1       1       1       1       1
       1       1       1       1       1       1       1       1       1       6
       6       6       6       6       6       1       1       1       1       1
       1       1       1       1       1       1       1       1       1       6
       6       6       6       6       6       1       1       1       1       1
       1       1       1       1       1       1       1       1       1       6
       6       6       6       6       6       1       1       1       1       1
       1       1       1       1       1       1       1       1       1       6
       6       6       6       6       6       1       1       1       1       1
       1       1       1       1       1       1       1       1       1       6
       6       6       6       6       6       1       1       1       1       1
       1       1       1       1       1       1       1       1       1       6
       6       6       6       6       6       1       1       1       1       1
       1       1       1       1       1       1       1       1       1       6
       6       6       6       6       6       1       1       1       1       1
       1       1       1       1       1       1       1       1       1       6
       6       6       6       6       6       1       1       1       1       1
       1       1       1       1       1       1       1       1       1       6
       6       6       6       6       6       1       1       1       1       1
       1       1       1       1       1       1       1       1       1       6
       6       6       6       6       6       1       1       1       1       1
       1       1       1       1       1       1       1       1       1       6
       6       6       6       6       6       1       1       1       1       1
       1       1       1       1       1       1       1       1       1       6
       6       6       6       6       6       1       1       1       1       1
       1       1       1       1       1       1       1       1       1       6
       6       6       6       6       6       1       1       1       1       1
       1       1       1       1       1       1       1       1       1       6
       6       6       6       6       6       1       1       1       1       1
       1       1       1       1       1       1       1       1       1       6
       6       6       6       6       6       1       1       1       1       1
       1       1       1       1       1       1       1       1       1       6
       6       6       6       6       6       1       1       1       1       1
       1       1       1       1       1       1       1       1       1       6
       6       6       6       6       6       1       1       1       1       1
       1       1       1       1       1       1       1       1       1       6
       6       6       6       6       6       1       1       1       1       1
       1       1       1       1       1       1       1       1       1       6
       6       6       6       6       6       1       1       1       1       1
       1       1       1       1       1       1       1       1       1       6
       6       6       6       6       6       1       1       1       1       1
       1       1       1       1       1       1       1       1       1       6
       6       6       6       6       6       1       1       1       1       1
       1       1       1       1       1       1       1       1       1       6
       6       6       6       6       6       1       1       1       1       1
       1       1       1       1       1       1       1       1       1       6
       6       6       6       6       6       1       1       1       1       1
       1       1       1       1       1       1       1       1       1       6
       6       6       6       6       6       1       1       1       1       1
       1       1       1       1       1       1       1       1       1       6
       6       6       6       6       6       1       1       1       1       1
       1       1       1       1       1       1       1       1       1       6
       6       6       6       6       6       1       1       1       1       1
       1       1       1       1       1       1       1       1       1       6
       6       6       6       6       6       1       1       1       1       1
       1       1       1       1       1       1       1       1       1       6
       6       6       6       6       6       1       1       1       1       1
       1       1       1       1       1       1       1       1       1       6
       6       6       6       6       6       1       1       1       1       1
       1       1       1       1       1       1       1       1       1       6
       6       6       6       6       6       1       1       1       1       1
       1       1       1       1       1       1       1       1       1       6
       6       6       6       6       6       1       1       1       1       1
       1       1       1       1       1       1       1       1       1       6
       6       6       6       6       6       1       1       1       1       1
       1       1       1       1       1       1       1       1       1       6
       6       6       6       6       6       1       1       1       1       1
       1       1       1       1       1       1       1       1       1       6
       6       6       6       6       6       1       1       1       1       1
       1       1       1       1       1       1       1       1       1       6
       6       6       6       6       6       1       1       1       1       1
       1       1       1       1       1       1       1       1       1       6
       6       6       6       6       6       1       1       1       1       1
       1       1       1       1       1       1       1       1       1       6
       6       6       6       6       6       1       1       1       1       1
       1       1       1       1       1       1       1       1       1       6
       6       6       6       6       6       1       1       1       1       1
       1       1       1       1       1       1       1       1       1       6
       6       6       6       6       6       1       1       1       1       1
       1       1       1       1       1       1       1       1       1       6
       6       6       6       6       6       1       1       1       1       1
       1       1       1       1       1       1       1       1       1       6
       6       6       6       6       6       1       1       1       1       1
       1       1       1       1       1       1       1       1       1       6
       6       6       6       6       6       1       1       1       1       1
       1       1       1       1       1       1       1       1       1       6
       6       6       6       6       6       1       1       1       1       1
       1       1       1       1       1       1       1       1       1       6
       6       6       6       6       6       1       1       1       1       1
       1       1       1       1       1       1       1       1       1       6
       6       6       6       6       6       1       1       1       1       1
       1       1       1       1       1       1       1       1       1       6
       6       6       6       6       6       1       1       1       1       1
       1       1       1       1       1       1       1       1       1       6
       6       6       6       6       6       1       1       1       1       1
       1       1       1       1       1       1       1       1       1       6
       6       6       6       6       6       1       1       1       1       1
       1       1       1       1       1       1       1       1       1       6
       6       6       6       6       6       1       1       1       1       1
       1       1       1       1       1       1       1       1       1       6
       6       6       6       6       6       1       1       1       1       1
       1       1       1       1       1       1       1       1       1       6
       6       6       6       6       6       1       1       1       1       1
       1       1       1       1       1       1       1       1       1       6
       6       6       6       6       6       1       1       1       1       1
       1       1       1       1       1       1       1       1       1       6
       6       6       6       6       6       1       1       1       1       1
       1       1       1       1       1       1       1       1       1       6
       6       6       6       6       6       1       1       1       1       1
       1       1       1       1       1       1       1       1       1       6
       6       6       6       6       6       1       1       1       1       1
       1       1       1       1       1       1       1       1       1       6
       6       6       6       6       6       1       1       1       1       1
       1       1       1       1       1       1       1       1       1       6
       6       6       6       6       6       1       1       1       1       1
       1       1       1       1       1       1       1       1       1       6
       6       6       6       6       6       1       1       1       1       1
       1       1       1       1       1       1       1       1       1       6
       6       6       6       6       6       1       1       1       1       1
       1       1       1       1       1       1       1       1       1       6
       6       6       6       6       6       1       1       1       1       1
       1       1       1       1       1       1       1       1       1       6
       6       6       6       6       6       1       1       1       1       1
       1       1       1       1       1       1       1       1       1       6
       6       6       6       6       6       1       1       1       1       1
       1       1       1       1       1       1       1       1       1       6
       6       6       6       6       6       1       1       1       1       1
       1       1       1       1       1       1       1       1       1       6
       6       6       6       6       6       1       1       1       1       1
       1       1       1       1       1       1       1       1       1       6
       6       6       6       6       6       1       1       1       1       1
       1       1       1       1       1       1       1       1       1       6
       6       6       6       6       6       1       1       1       1       1
       1       1       1       1       1       1       1       1       1       6
       6       6       6       6       6       1       1       1       1       1
       1       1       1       1       1       1       1       1       1       6
       6       6       6       6       6       1       1       1       1       1
       1       1       1       1       1       1       1       1       1       6
       6       6       6       6       6       1       1       1       1       1
       1       1       1       1       1       1       1       1       1       6
       6       6       6       6       6       1       1       1       1       1
       1       1       1       1       1       1       1       1       1       6
       6       6       6       6       6       1       1       1       1       1
       1       1       1       1       1       1       1       1       1       6
       6       6       6       6       6       1       1       1       1       1
       1       1       1       1       1       1       1       1       1       6
       6       6       6       6       6       1       1       1       1       1
       1       1       1       1       1       1       1       1       1       6
       6       6       6       6       6       1       1       1       1       1
       1       1       1       1       1       1       1       1       1       6
       6       6       6       6       6       1       1       1       1       1
       1       1       1       1       1       1       1       1       1       6
       6       6       6       6       6       1       1       1       1       1
       1       1       1       1       1       1       1       1       1       6
       6       6       6       6       6       1       1       1       1       1
       1       1       1       1       1       1       1       1       1       6
       6       6       6       6       6       1       1       1       1       1
       1       1       1       1       1       1       1       1       1       6
       6       6       6       6       6       1       1       1       1       1
       1       1       1       1       1       1       1       1       1       6
       6       6       6       6       6       1       1       1       1       1
       1       1       1       1       1       1       1       1       1       6
       6       6       6       6       6       1       1       1       1       1
       1       1       1       1       1       1       1       1       1       6
       6       6       6       6       6       1       1       1       1       1
       1       1       1       1       1       1       1       1       1       6
       6       6       6       6       6       1       1       1       1       1
       1       1       1       1       1       1       1       1       1       6
       6       6       6       6       6       1       1       1       1       1
       1       1       1       1       1       1       1       1       1       6
       6       6       6       6       6       1       1       1       1       1
       1       1       1       1       1       1       1       1       1       6
       6       6       6       6       6       1       1       1       1       1
       1       1       1       1       1       1       1       1       1       6
       6       6       6       6       6       1       1       1       1       1
       1       1       1       1       1       1       1       1       1       6
       6       6       6       6       6       1       1       1       1       1
       1       1       1       1       1       1       1       1       1       6
       6       6       6       6       6       1       1       1       1       1
       1       1       1       1       1       1       1       1       1       6
       6       6       6       6       6       1       1       1       1       1
       1       1       1       1       1       1       1       1       1       6
       6       6       6       6       6       1       1       1       1       1
       1       1       1       1       1       1       1       1       1       6
       6       6       6       6       6       1       1       1       1       1
       1       1       1       1       1       1       1       1       1       6
       6       6       6       6       6       1       1       1       1       1
       1       1       1       1       1       1       1       1       1       6
       6       6       6       6       6       1       1       1       1       1
       1       1       1       1       1       1       1       1       1       6
       6       6       6       6       6       1       1       1       1       1
       1       1       1       1       1       1       1       1       1       6
       6       6       6       6       6       1       1       1       1       1
       1       1       1       1       1       1       1       1       1       6
       6       6       6       6       6       1       1       1       1       1
       1       1       1       1       1       1       1       1       1       6
       6       6       6       6       6       1       1       1       1       1
       1       1       1       1       1       1       1       1       1       6
       6       6       6       6       6       1       1       1       1       1
       1       1       1       1       1       1       1       1       1       6
       6       6       6       6       6       1       1       1       1       1
       1       1       1       1       1       1       1       1       1       6
       6       6       6       6       6       1       1       1       1       1
       1       1       1       1       1       1       1       1       1       6
       6       6       6       6       6       1       1       1       1       1
       1       1       1       1       1       1       1       1       1       6
       6       6       6       6       6       1       1       1       1       1
       1       1       1       1       1       1       1       1       1       6
       6       6       6       6       6       1       1       1       1       1
       1       1       1       1       1       1       1       1       1       6
       6       6       6       6       6       1       1       1       1       1
       1       1       1       1       1       1       1       1       1       6
       6       6       6       6       6       1       1       1       1       1
       1       1       1       1       1       1       1       1       1       6
       6       6       6       6       6       1       1       1       1       1
       1       1       1       1       1       1       1       1       1       6
       6       6       6       6       6       1       1       1       1       1
       1       1       1       1       1       1       1       1       1       6
       6       6       6       6       6       1       1       1       1       1
       1       1       1       1       1       1       1       1       1       6
       6       6       6       6       6       1       1       1       1       1
       1       1       1       1       1       1       1       1       1       6
       6       6       6       6       6       1       1       1       1       1
       1       1       1       1       1       1       1       1       1       6
       6       6       6       6       6       1       1       1       1       1
       1       1       1       1       1       1       1       1       1       6
       6       6       6       6       6       1       1       1       1       1
       1       1       1       1       1       1       1       1       1       6
       6       6       6       6       6       1       1       1       1       1
       1       1       1       1       1       1       1       1       1       6
       6       6       6       6       6       1       1       1       1       1
       1       1       1       1       1       1       1       1       1       6
       6       6       6       6       6       1       1       1       1       1
       1       1       1       1       1       1       1       1       1       6
       6       6       6       6       6       1       1       1       1       1
       1       1       1       1       1       1       1       1       1       6
       6       6       6       6       6       1       1       1       1       1
       1       1       1       1       1       1       1       1       1       6
       6       6       6       6       6       1       1       1       1       1
       1       1       1       1       1       1       1       1       1       6
       6       6       6       6       6       1       1       1       1       1
       1       1       1       1       1       1       1       1       1       6
       6       6       6       6       6       1       1       1       1       1
       1       1       1       1       1       1       1       1       1       6
       6       6       6       6       6       1       1       1       1       1
       1       1       1       1       1       1       1       1       1       6
       6       6       6       6       6       1       1       1       1       1
       1       1       1       1       1       1       1       1       1       6
       6       6       6       6       6       1       1       1       1       1
       1       1       1       1       1       1       1       1       1       6
       6       6       6       6       6       1       1       1       1       1
       1       1       1       1       1       1       1       1       1       6
       6       6       6       6       6       1       1       1       1       1
       1       1       1       1       1       1       1       1       1       6
       6       6       6       6       6       1       1       1       1       1
       1       1       1       1       1       1       1       1       1       6
       6       6       6       6       6       1       1       1       1       1
       1       1       1       1       1       1       1       1       1       6
       6       6       6       6       6       1       1       1       1       1
       1       1       1       1       1       1       1       1       1       6
       6       6       6       6       6       1       1       1       1       1
       1       1       1       1       1       1       1       1       1       6
       6       6       6       6       6       1       1       1       1       1
       1       1       1       1       1       1       1       1       1       6
       6       6       6       6       6       1       1       1       1       1
       1       1       1       1       1       1       1       1       1       6
       6       6       6       6       6       1       1       1       1       1
       1       1       1       1       1       1       1       1       1       6
       6       6       6       6       6       1       1       1       1       1
       1       1       1       1       1       1       1       1       1       6
       6       6       6       6       6       1       1       1       1       1
       1       1       1       1       1       1       1       1       1       6
       6       6       6       6       6       1       1       1       1       1
       1       1       1       1       1       1       1       1       1       6
       6       6       6       6       6       1       1       1       1       1
       1       1       1       1       1       1       1       1       1       6
       6       6       6       6       6       1       1       1       1       1
       1       1       1       1       1       1       1       1       1       6
       6       6       6       6       6       1       1       1       1       1
       1       1       1       1       1       1       1       1       1       6
       6       6       6       6       6       1       1       1       1       1
       1       1       1       1       1       1       1       1       1       6
       6       6       6       6       6       1       1       1       1       1
       1       1       1       1       1       1       1       1       1       6
       6       6       6       6       6       1       1       1       1       1
       1       1       1       1       1       1       1       1       1       6
       6       6       6       6       6       1       1       1       1       1
       1       1       1       1       1       1       1       1       1       6
       6       6       6       6       6       1       1       1       1       1
       1       1       1       1       1       1       1       1       1       6
       6       6       6       6       6       1       1       1       1       1
       1       1       1       1       1       1       1       1       1       6
       6       6       6       6       6       1       1       1       1       1
       1       1       1       1       1       1       1       1       1       6
       6       6       6       6       6       1       1       1       1       1
       1       1       1       1       1       1       1       1       1       6
       6       6       6       6       6       1       1       1       1       1
       1       1       1       1       1       1       1       1       1       6
       6       6       6       6       6       1       1       1       1       1
       1       1       1       1       1       1       1       1       1       6
       6       6       6       6       6       1       1       1       1       1
       1       1       1       1       1       1       1       1       1       6
       6       6       6       6       6       1       1       1       1       1
       1       1       1       1       1       1       1       1       1       6
       6       6       6       6       6       1       1       1       1       1
       1       1       1       1       1       1       1       1       1       6
       6       6       6       6       6       1       1       1       1       1
       1       1       1       1       1       1       1       1       1       6
       6       6       6       6       6       1       1       1       1       1
       1       1       1       1       1       1       1       1       1       6
       6       6       6       6       6       1       1       1       1       1
       1       1       1       1       1       1       1       1       1       6
       6       6       6       6       6       1       1       1       1       1
       1       1       1       1       1       1       1       1       1       6
       6       6       6       6       6       1       1       1       1       1
       1       1       1       1       1       1       1       1       1       6
       6       6       6       6       6       1       1       1       1       1
       1       1       1       1       1       1       1       1       1       6
       6       6       6       6       6       1       1       1       1       1
       1       1       1       1       1       1       1       1       1       6
       6       6       6       6       6       1       1       1       1       1
       1       1       1       1       1       1       1       1       1       6
       6       6       6       6       6       1       1       1       1       1
       1       1       1       1       1       1       1       1       1       6
       6       6       6       6       6       1       1       1       1       1
       1       1       1       1       1       1       1       1       1       6
       6       6       6       6       6       1       1       1       1       1
       1       1       1       1       1       1       1       1       1       6
       6       6       6       6       6       1       1       1       1       1
       1       1       1       1       1       1       1       1       1       6
       6       6       6       6       6       1       1       1       1       1
       1       1       1       1       1       1       1       1       1       6
       6       6       6       6       6       1       1       1       1       1
       1       1       1       1       1       1       1       1       1       6
       6       6       6       6       6       1       1       1       1       1
       1       1       1       1       1       1       1       1       1       6
       6       6       6       6       6       1       1       1       1       1
       1       1       1       1       1       1       1       1       1       6
       6       6       6       6       6       1       1       1       1       1
       1       1       1       1       1       1       1       1       1       6
       6       6       6       6       6       1       1       1       1       1
       1       1       1       1       1       1       1       1       1       6
       6       6       6       6       6       1       1       1       1       1
       1       1       1       1       1       1       1       1       1       6
       6       6       6       6       6       1       1       1       1       1
       1       1       1       1       1       1       1       1       1       6
       6       6       6       6       6       1       1       1       1       1
       1       1       1       1       1       1       1       1       1       6
       6       6       6       6       6       1       1       1       1       1
       1       1       1       1       1       1       1       1       1       6
       6       6       6       6       6       1       1       1       1       1
       1       1       1       1       1       1       1       1       1       6
       6       6       6       6       6       1       1       1       1       1
       1       1       1       1       1       1       1       1       1       6
       6       6       6       6       6       1       1       1       1       1
       1       1       1       1       1       1       1       1       1       6
       6       6       6       6       6       1       1       1       1       1
       1       1       1       1       1       1       1       1       1       6
       6       6       6       6       6       1       1       1       1       1
       1       1       1       1       1       1       1       1       1       6
       6       6       6       6       6       1       1       1       1       1
       1       1       1       1       1       1       1       1       1       6
       6       6       6       6       6       1       1       1       1       1
       1       1       1       1       1       1       1       1       1       6
       6       6       6       6       6       1       1       1       1       1
       1       1       1       1       1       1       1       1       1       6
       6       6       6       6       6       1       1       1       1       1
       1       1       1       1       1       1       1       1       1       6
       6       6       6       6       6       1       1       1       1       1
       1       1       1       1       1       1       1       1       1       6
       6       6       6       6       6       1       1       1       1       1
       1       1       1       1       1       1       1       1       1       6
       6       6       6       6       6       1       1       1       1       1
       1       1       1       1       1       1       1       1       1       6
       6       6       6       6       6       1       1       1       1       1
       1       1       1       1       1       1       1       1       1       6
       6       6       6       6       6       1       1       1       1       1
       1       1       1       1       1       1       1       1       1       6
       6       6       6       6       6       1       1       1       1       1
       1       1       1       1       1       1       1       1       1       6
       6       6       6       6       6       1       1       1       1       1
       1       1       1       1       1       1       1       1       1       6
       6       6       6       6       6       1       1       1       1       1
       1       1       1       1       1       1       1       1       1       6
       6       6       6       6       6       1       1       1       1       1
       1       1       1       1       1       1       1       1       1       6
       6       6       6       6       6       1       1       1       1       1
       1       1       1       1       1       1       1       1       1       6
       6       6       6       6       6       1       1       1       1       1
       1       1       1       1       1       1       1       1       1       6
       6       6       6       6       6       1       1       1       1       1
       1       1       1       1       1       1       1       1       1       6
       6       6       6       6       6       1       1       1       1       1
       1       1       1       1       1       1       1       1       1       6
       6       6       6       6       6       1       1       1       1       1
       1       1       1       1       1       1       1       1       1       6
       6       6       6       6       6       1       1       1       1       1
       1       1       1       1       1       1       1       1       1       6
       6       6       6       6       6       1       1       1       1       1
       1       1       1       1       1       1       1       1       1       6
       6       6       6       6       6       1       1       1       1       1
       1       1       1       1       1       1       1       1       1       6
       6       6       6       6       6       1       1       1       1       1
       1       1       1       1       1       1       1       1       1       6
       6       6       6       6       6       1       1       1       1       1
       1       1       1       1       1       1       1       1       1       6
       6       6       6       6       6       1       1       1       1       1
       1       1       1       1       1       1       1       1       1       6
       6       6       6       6       6       1       1       1       1       1
       1       1       1       1       1       1       1       1       1       6
       6       6       6       6       6       1       1       1       1       1
       1       1       1       1       1       1       1       1       1       6
       6       6       6       6       6       1       1       1       1       1
       1       1       1       1       1       1       1       1       1       6
       6       6       6       6       6       1       1       1       1       1
       1       1       1       1       1       1       1       1       1       6
       6       6       6       6       6       1       1       1       1       1
       1       1       1       1       1       1       1       1       1       6
       6       6       6       6       6       1       1       1       1       1
       1       1       1       1       1       1       1       1       1       6
       6       6       6       6       6       1       1       1       1       1
       1       1       1       1       1       1       1       1       1       6
       6       6       6       6       6       1       1       1       1       1
       1       1       1       1       1       1       1       1       1       6
       6       6       6       6       6       1       1       1       1       1
       1       1       1       1       1       1       1       1       1       6
       6       6       6       6       6       1       1       1       1       1
       1       1       1       1       1       1       1       1       1       6
       6       6       6       6       6       1       1       1       1       1
       1       1       1       1       1       1       1       1       1       6
       6       6       6       6       6       1       1       1       1       1
       1       1       1       1       1       1       1       1       1       6
       6       6       6       6       6       1       1       1       1       1
       1       1       1       1       1       1       1       1       1       6
       6       6       6       6       6       1       1       1       1       1
       1       1       1       1       1       1       1       1       1       6
       6       6       6       6       6       1       1       1       1       1
       1       1       1       1       1       1       1       1       1       6
       6       6       6       6       6       1       1       1       1       1
       1       1       1       1       1       1       1       1       1       6
       6       6       6       6       6       1       1       1       1       1
       1       1       1       1       1       1       1       1       1       6
       6       6       6       6       6       1       1       1       1       1
       1       1       1       1       1       1       1       1       1       6
       6       6       6       6       6       1       1       1       1       1
       1       1       1       1       1       1       1       1       1       6
       6       6       6       6       6       1       1       1       1       1
       1       1       1       1       1       1       1       1       1       6
       6       6       6       6       6       1       1       1       1       1
       1       1       1       1       1       1       1       1       1       6
       6       6       6       6       6       1       1       1       1       1
       1       1       1       1       1       1       1       1       1       6
       6       6       6       6       6       1       1       1       1       1
       1       1       1       1       1       1       1       1       1       6
       6       6       6       6       6       1       1       1       1       1
       1       1       1       1       1       1       1       1       1       6
       6       6       6       6       6       1       1       1       1       1
       1       1       1       1       1       1       1       1       1       6
       6       6       6       6       6       1       1       1       1       1
       1       1       1       1       1       1       1       1       1       6
       6       6       6       6       6       1       1       1       1       1
       1       1       1       1       1       1       1       1       1       6
       6       6       6       6       6       1       1       1       1       1
       1       1       1       1       1       1       1       1       1       6
       6       6       6       6       6       1       1       1       1       1
       1       1       1       1       1       1       1       1       1       6
       6       6       6       6       6       1       1       1       1       1
       1       1       1       1       1       1       1       1       1       6
       6       6       6       6       6       1       1       1       1       1
       1       1       1       1       1       1       1       1       1       6
       6       6       6       6       6       1       1       1       1       1
       1       1       1       1       1       1       1       1       1       6
       6       6       6       6       6       1       1       1       1       1
       1       1       1       1       1       1       1       1       1       6
       6       6       6       6       6       1       1       1       1       1
       1       1       1       1       1       1       1       1       1       6
       6       6       6       6       6       1       1       1       1       1
       1       1       1       1       1       1       1       1       1       6
       6       6       6       6       6       1       1       1       1       1
       1       1       1       1       1       1       1       1       1       6
       6       6       6       6       6       1       1       1       1       1
       1       1       1       1       1       1       1       1       1       6
       6       6       6       6       6       1       1       1       1       1
       1       1       1       1       1       1       1       1       1       6
       6       6       6       6       6       1       1       1       1       1
       1       1       1       1       1       1       1       1       1       6
       6       6       6       6       6       1       1       1       1       1
       1       1       1       1       1       1       1       1       1       6
       6       6       6       6       6       1       1       1       1       1
       1       1       1       1       1       1       1       1       1       6
       6       6       6       6       6       1       1       1       1       1
       1       1       1       1       1       1       1       1       1       6
       6       6       6       6       6       1       1       1       1       1
       1       1       1       1       1       1       1       1       1       6
       6       6       6       6       6       1       1       1       1       1
       1       1       1       1       1       1       1       1       1       6
       6       6       6       6       6       1       1       1       1       1
       1       1       1       1       1       1       1       1       1       6
       6       6       6       6       6       1       1       1       1       1
       1       1       1       1       1       1       1       1       1       6
       6       6       6       6       6       1       1       1       1       1
       1       1       1       1       1       1       1       1       1       6
       6       6       6       6       6       1       1       1       1       1
       1       1       1       1       1       1       1       1       1       6
       6       6       6       6       6       1       1       1       1       1
       1       1       1       1       1       1       1       1       1       6
       6       6       6       6       6       1       1       1       1       1
       1       1       1       1       1       1       1       1       1       6
       6       6       6       6       6       1       1       1       1       1
       1       1       1       1       1       1       1       1       1       6
       6       6       6       6       6       1       1       1       1       1
       1       1       1       1       1       1       1       1       1       6
       6       6       6       6       6       1       1       1       1       1
[truncated: 5,678,769 more chars]
